# Supplementary material for: Deciphering the role of alternative splicing as a potential regulator in fat-tail development of sheep: a comprehensive RNA-seq based study
Source: Sci Rep. 2024 Jan 29;14:2361. doi: 10.1038/s41598-024-52855-1 (PMC10825154; doi:10.1038/s41598-024-52855-1)
Supplement: Supplementary file 1 — Supplementary Information 1. [file 41598_2024_52855_MOESM1_ESM.xlsx]

## Sheet: Sheet1
Supplementary File S1: Summary of number of reads and alignment rate per sample of the used studies.
Sample	Study Number	Raw reads	Clean reads	Mapped reads	%Mapped reads	Uniquely mapped reads	%Uniquely mapped reads
L1	1	26282890	26277387	25399436	0.966589	24182793	0.920289
L2	1	20075866	20075780	18185151	0.905825	17462157	0.869812
L4	1	20428424	20428338	18432757	0.902313	17701294	0.866507
L5	1	18061231	18061047	16312886	0.903208	15047702	0.833158
Z1	1	22292871	22288415	21066767	0.945189	20173372	0.905106
Z2	1	20164542	20164468	18636602	0.92423	18018411	0.893572
Z3	1	26926569	26926287	25523182	0.947891	24185071	0.898196
Z5	1	20532170	20532108	19348100	0.942334	18619780	0.906862
Fat-Han1	2	22291220	22280792	19744883	0.886184	19059681	0.855431
Fat-Han2	2	10835377	10834151	9924086	0.916	9483829	0.875364
Fat-Han3	2	21945655	21942394	21235643	0.967791	20759243	0.946079
Thin-Han1	2	7544838	7542288	6582507	0.872747	6200193	0.822057
Thin-Han2	2	21274999	21273478	16744530	0.787108	15317146	0.720011
Thin-Han3	2	22167332	22130179	19554292	0.883603	19005688	0.858813
Fat-Lanzhu1	3	37796493	37785340	32062365	0.84854	28632223	0.75776
Fat-Lanzhu2	3	44308707	44239404	36555858	0.826319	32111288	0.725853
Fat-Lanzhu3	3	41762889	41679856	32155358	0.771484	29876743	0.716815
Thin-Han1	3	50418632	50084084	38916243	0.777018	35182006	0.702459
ThinHan2	3	40424017	40410922	33730954	0.834699	30299043	0.749774
Thin-Han3	3	41682279	41630523	35129092	0.84383	31985581	0.76832
FatDHH1	4	21754482	21752930	20581814	0.946163	19879367	0.913871
FatDHH2	4	22579842	22576805	20903004	0.925862	19935486	0.883007
FatDHH3	4	21193865	21192321	20246252	0.955358	19521505	0.921159
ThinDDH1	4	20947905	20946331	19959001	0.952864	19200842	0.916669
ThinDDH2	4	21175081	21173235	19956877	0.942552	19199919	0.906801
ThinDDH3	4	26855168	26850693	25273159	0.941248	24333529	0.906253
FatHulun1	5	35262806	35072350	33474692	0.954447	31409581	0.895565
FatHulun2	5	29371511	29222160	26364417	0.902206	23692363	0.810767
FatHulun12	5	26253437	26097149	25281530	0.968747	23228182	0.890066
ThinHulun3	5	30847881	30162785	29129653	0.965748	27113749	0.898914
ThinHulun4	5	23977332	23882870	23029970	0.964288	20792281	0.870594
ThinHulun5	5	26046599	25861738	24900856	0.962845	22823220	0.882509
Ghezel1	6	22612149	22607006	21532928	0.952489	20714655	0.916294
Ghezel2	6	25523276	25517450	24425319	0.957201	23530360	0.922128
Ghezel3	6	21883696	21878057	21298742	0.973521	20326589	0.929086
Zel1	6	21954666	21948868	21428715	0.976302	20613026	0.939138
Zel2	6	23959527	23952922	22769490	0.950593	21862538	0.912729
Zel3	6	21441692	21434341	20486524	0.95578	19348994	0.90271
Zel4	6	21665299	21658708	20941860	0.966903	19898806	0.918744
Hu1	7	22340219	22339935	21990328	0.984351	20949775	0.937772
Hu2	7	22322838	22322586	21962175	0.983854	20955085	0.938739
Hu3	7	21557711	21557389	21237676	0.985169	20350131	0.943998
Tibetan1	7	21610398	21610147	21276139	0.984544	20368080	0.942524
Tibetan2	7	21562334	21562125	21203707	0.983377	20274120	0.940265
Tibetan3	7	21509024	21508810	21147135	0.983185	20241619	0.941085
