# Supplementary material for: Deciphering the role of alternative splicing as a potential regulator in fat-tail development of sheep: a comprehensive RNA-seq based study
Source: Sci Rep. 2024 Jan 29;14:2361. doi: 10.1038/s41598-024-52855-1 (PMC10825154; doi:10.1038/s41598-024-52855-1)
Supplement: Supplementary file 2 — Supplementary Information 2. [file 41598_2024_52855_MOESM2_ESM.xlsx]

## Sheet: rMATS
Supplementary File S2: List of the identified DAS events in different studies by rMATS and Whippet tools.
Study	Id	Exon Cordination	Gene	FDR	IncLevelDifference,Negative means the exon is more skipped in Fat-tailed	Type
3	ENSOARG00020011771	683183_683253:680994_681114:687032_687136	TXNL4A	5.33957e-05	0.337	SE
4	ENSOARG00020011771	683183_683253:680994_681114:687032_687136	TXNL4A	0.00218322	-0.257	SE
6	ENSOARG00020011771	683183_683253:680994_681114:687032_687136	TXNL4A	0.000287301	0.219	SE
7	ENSOARG00020011771	683183_683253:680994_681114:687032_687136	TXNL4A	7.03299e-14	0.356	SE
3	ENSOARG00020013587	51955883_51956336:51955474_51955571:51956658_51956939	BRD8	1.20118e-05	-0.221	SE
4	ENSOARG00020013587	51955883_51956336:51955474_51955571:51956658_51956939	BRD8	0.00135128	0.259	SE
7	ENSOARG00020013587	51955883_51956336:51955474_51955571:51956658_51956939	BRD8	9.4498e-06	-0.354	SE
3	ENSOARG00020006302	70541414_70541506:70539037_70539167:70543676_70543738	RP9	0.00213037	-0.371	SE
4	ENSOARG00020006302	70541414_70541506:70539037_70539167:70543676_70543738	RP9	0.000831774	0.309	SE
7	ENSOARG00020006302	70541414_70541506:70539037_70539167:70543676_70543738	RP9	1.08654e-08	-0.309	SE
3	ENSOARG00020019810	71239453_71239589:71239287_71239341:71243713_71243772	TRAFD1	0.000452104	0.144	SE
4	ENSOARG00020019810	71239453_71239589:71239287_71239341:71243713_71243772	TRAFD1	0.000986538	-0.114	SE
7	ENSOARG00020019810	71239453_71239589:71239287_71239341:71243713_71243772	TRAFD1	2.98476e-10	0.36	SE
2	ENSOARG00020000397	76613316_76613436:76612119_76612182:76613674_76613797	HNRNPA2B1	0.00722956	-0.127	SE
3	ENSOARG00020000397	76613316_76613436:76612119_76612182:76613674_76613797	HNRNPA2B1	3.14201e-06	-0.471	SE
4	ENSOARG00020000397	76613316_76613436:76612119_76612182:76613674_76613797	HNRNPA2B1	0.000763889	0.297	SE
6	ENSOARG00020000397	76613316_76613436:76612119_76612182:76613674_76613797	HNRNPA2B1	8.02163e-10	-0.159	SE
7	ENSOARG00020000397	76613316_76613436:76612119_76612182:76613674_76613797	HNRNPA2B1	4.89096e-06	-0.288	SE
3	ENSOARG00020004374	90894236_90894389:90891000_90891133:90894839_90895000	VIRMA	0	-0.529	SE
4	ENSOARG00020004374	90894236_90894389:90891000_90891133:90894839_90895000	VIRMA	0.000255969	0.405	SE
7	ENSOARG00020004374	90894236_90894389:90891000_90891133:90894839_90895000	VIRMA	0	-0.644	SE
3	ENSOARG00020004939	14822945_14823029:14822282_14822388:14823384_14823654	HSF1	0.00142335	0.253	SE
4	ENSOARG00020004939	14822945_14823029:14822282_14822388:14823384_14823654	HSF1	0.00713328	-0.205	SE
7	ENSOARG00020004939	14822945_14823029:14822282_14822388:14823384_14823654	HSF1	0	0.387	SE
4	ENSOARG00020008115	25697112_25697251:25696478_25696590:25697768_25697953	HNRNPH3	0.0410984	0.184	SE
6	ENSOARG00020008115	25697112_25697251:25696478_25696590:25697768_25697953	HNRNPH3	0.0121222	-0.137	SE
7	ENSOARG00020008115	25697112_25697251:25696478_25696590:25697768_25697953	HNRNPH3	3.42958e-05	-0.198	SE
1	ENSOARG00020010739	59827481_59827526:59823210_59823265:59830479_59830552	NA	0.0139945	0.064	SE
6	ENSOARG00020010739	59827481_59827526:59826399_59826565:59830479_59830552	NA	0.00070821	0.133	SE
7	ENSOARG00020010739	59827481_59827526:59826399_59826565:59830479_59830552	NA	0	0.131	SE
3	ENSOARG00020010858	107972659_107972698:107971058_107971117:107980327_107980454	SEC31A	0.0393523	0.072	SE
3	ENSOARG00020010858	107972659_107972698:107971058_107971117:107978330_107978672	SEC31A	0.000357127	0.517	SE
3	ENSOARG00020010858	107972659_107972698:107971058_107971117:107978375_107978672	SEC31A	0.00147949	0.383	SE
4	ENSOARG00020010858	107972659_107972698:107971058_107971117:107980327_107980454	SEC31A	0.00607694	-0.128	SE
7	ENSOARG00020010858	107972659_107972698:107971058_107971117:107980327_107980454	SEC31A	0	0.156	SE
7	ENSOARG00020010858	107972659_107972698:107971058_107971117:107978330_107978672	SEC31A	3.49029e-10	0.35	SE
3	ENSOARG00020011023	42352267_42352360:42350391_42350643:42359356_42359558	PRRC2C	0.0421164	-0.23	SE
7	ENSOARG00020011023	42352267_42352360:42350391_42350643:42359356_42359558	PRRC2C	0.024562	-0.172	SE
7	ENSOARG00020011023	42352267_42352360:42350391_42350643:42355219_42355321	PRRC2C	0.0216357	-0.198	SE
3	ENSOARG00020012188	47548582_47548759:47544108_47544231:47549043_47549109	LSM14A	0.00678336	-0.156	SE
4	ENSOARG00020012188	47548582_47548759:47544108_47544231:47549043_47549109	LSM14A	3.67056e-10	0.305	SE
7	ENSOARG00020012188	47548582_47548759:47544108_47544231:47549043_47549109	LSM14A	0.00017525	-0.141	SE
4	ENSOARG00020012522	27291591_27291777:27288911_27289129:27292781_27292912	TYSND1	0.00917687	0.114	SE
6	ENSOARG00020012522	27291591_27291777:27288911_27289129:27292781_27292912	TYSND1	0.0432909	-0.015	SE
7	ENSOARG00020012522	27291591_27291777:27288911_27289129:27292781_27292912	TYSND1	0.0275942	-0.136	SE
3	ENSOARG00020014906	32680767_32680885:32680058_32680287:32681176_32681324	MCAM	0.0027893	-0.202	SE
4	ENSOARG00020014906	32680767_32680885:32680058_32680287:32681176_32681324	MCAM	0.000282914	0.205	SE
6	ENSOARG00020014906	32680767_32680885:32680058_32680287:32681176_32681324	MCAM	0.0188123	-0.167	SE
7	ENSOARG00020014906	32680767_32680885:32680058_32680287:32681176_32681324	MCAM	5.67263e-07	-0.213	SE
3	ENSOARG00020015772	44372056_44372082:44352852_44353130:44377201_44377332	NA	0.0172681	-0.257	SE
4	ENSOARG00020015772	44372056_44372082:44352852_44353130:44377201_44377332	NA	0.0244083	0.113	SE
7	ENSOARG00020015772	44372056_44372082:44352852_44353130:44377201_44377332	NA	9.0478e-05	-0.123	SE
3	ENSOARG00020021785	127879724_127879976:127877053_127877155:127884031_127884208	ADD1	9.64074e-07	-0.065	SE
4	ENSOARG00020021785	127879724_127879976:127877053_127877155:127884031_127884208	ADD1	9.27573e-05	0.121	SE
6	ENSOARG00020021785	127879724_127879976:127877053_127877155:127884031_127884208	ADD1	1.2348e-06	-0.09	SE
7	ENSOARG00020021785	127879724_127879976:127877053_127877155:127884031_127884208	ADD1	1.33962e-13	-0.078	SE
3	ENSOARG00020025034	814624_814813:812998_813189:815195_815344	NA	0.0157715	-0.174	SE
4	ENSOARG00020025034	814624_814813:812998_813189:815195_815344	NA	0.0149464	0.165	SE
7	ENSOARG00020025034	814624_814813:812998_813189:815195_815344	NA	2.78758e-05	-0.133	SE
3	ENSOARG00020025214	36914713_36914807:36913907_36913995:36915432_36915513	RNF167	0.00121295	-0.217	SE
4	ENSOARG00020025214	36914713_36914807:36913907_36913995:36915432_36915513	RNF167	1.09133e-06	0.217	SE
7	ENSOARG00020025214	36914713_36914807:36913907_36913995:36915432_36915513	RNF167	0.000233941	-0.123	SE
1	ENSOARG00020025311	12124449_12124503:12123872_12124011:12124697_12124742	PCYT2	5.39892e-06	-0.143	SE
6	ENSOARG00020025311	12124449_12124503:12123872_12124011:12124697_12124742	PCYT2	0.0103884	0.127	SE
7	ENSOARG00020025311	12124449_12124503:12123872_12124011:12124697_12124742	PCYT2	4.86463e-10	0.274	SE
4	ENSOARG00020025498	37184444_37184912:37178574_37178706:37186165_37186270	RABEP1	0.0240855	0.119	SE
6	ENSOARG00020025498	37184444_37184912:37178574_37178706:37186165_37186270	RABEP1	0.00426551	-0.154	SE
7	ENSOARG00020025498	37184444_37184912:37178574_37178706:37186165_37186270	RABEP1	0.0126731	-0.093	SE
3	ENSOARG00020001116	76559357_76559845:76551758_76551843:76561804_76561920	RWDD3	0.0455572	-0.301	SE
5	ENSOARG00020001116	76559357_76559845:76551758_76551843:76561804_76561920	RWDD3	0.00539251	-0.34	SE
7	ENSOARG00020001116	76559357_76559845:76551758_76551843:76561804_76561920	RWDD3	0.000991554	-0.247	SE
3	ENSOARG00020003664	11471401_11471568:11468797_11468914:11472379_11472477	RBM17	0.0121486	-0.092	SE
4	ENSOARG00020003664	11471401_11471568:11468797_11468914:11472379_11472477	RBM17	8.75328e-06	0.128	SE
7	ENSOARG00020003664	11471401_11471568:11468797_11468914:11472379_11472477	RBM17	8.29958e-10	-0.112	SE
7	ENSOARG00020003664	11471401_11471568:11468797_11468914:11473517_11473574	RBM17	0.000315554	-0.118	SE
4	ENSOARG00020005254	286442995_286444090:286435188_286435395:286446313_286446474	NDUFV3	0.000831774	0.06	SE
6	ENSOARG00020005254	286442995_286444090:286435188_286435395:286446313_286446474	NDUFV3	0.000103744	-0.078	SE
7	ENSOARG00020005254	286442995_286444090:286435188_286435395:286446313_286446474	NDUFV3	0.010732	-0.047	SE
7	ENSOARG00020005254	286442995_286444090:286437462_286437583:286446313_286446474	NDUFV3	0.0498724	-0.148	SE
3	ENSOARG00020005497	67719954_67720020:67719804_67719858:67722499_67722694	RBM39	0.00108119	0.112	SE
4	ENSOARG00020005497	67719954_67720020:67719804_67719858:67722499_67722694	RBM39	0.000101092	-0.088	SE
7	ENSOARG00020005497	67719954_67720020:67719804_67719858:67722499_67722694	RBM39	0	0.269	SE
1	ENSOARG00020006194	44777424_44777502:44775637_44775754:44777918_44778041	NA	0.00643745	-0.035	SE
4	ENSOARG00020006194	44777424_44777502:44775637_44775754:44777918_44778041	NA	0.0174748	0.126	SE
5	ENSOARG00020006194	44777424_44777502:44775637_44775754:44777918_44778041	NA	0.0179091	-0.12	SE
1	ENSOARG00020006661	54038724_54038856:54032976_54033064:54044425_54044592	RIPK1	2.94688e-05	-0.57	SE
3	ENSOARG00020006661	54038724_54038856:54036642_54036766:54042935_54043089	RIPK1	0.000823746	-0.105	SE
3	ENSOARG00020006661	54038724_54038856:54036642_54036766:54044425_54044592	RIPK1	0.000719936	-0.153	SE
4	ENSOARG00020006661	54038724_54038856:54036642_54036766:54042935_54043089	RIPK1	0.00171502	0.072	SE
4	ENSOARG00020006661	54038724_54038856:54036642_54036766:54044425_54044592	RIPK1	0.0183615	0.094	SE
6	ENSOARG00020006661	54038724_54038856:54036642_54036766:54042935_54043089	RIPK1	0.0188374	-0.03	SE
7	ENSOARG00020006661	54038724_54038856:54036642_54036766:54044425_54044592	RIPK1	1.31142e-08	0.115	SE
2	ENSOARG00020008074	51444753_51444794:51443027_51443455:51445397_51445438	NA	0.0490043	0.062	SE
5	ENSOARG00020008074	51444753_51444794:51443027_51443455:51445397_51445438	NA	7.78396e-07	0.344	SE
6	ENSOARG00020008074	51444753_51444794:51443027_51443455:51446317_51446408	NA	0.00441945	0.042	SE
4	ENSOARG00020008646	36978462_36979116:36973592_36973655:36980118_36980275	DAB2	0.000547595	0.139	SE
6	ENSOARG00020008646	36978462_36979116:36973592_36973655:36980118_36980275	DAB2	0.000175663	-0.134	SE
7	ENSOARG00020008646	36978462_36979116:36973592_36973655:36980118_36980275	DAB2	0	-0.183	SE
3	ENSOARG00020010130	49410250_49410402:49409921_49410038:49410774_49410835	ALKBH6	0.0235576	-0.079	SE
4	ENSOARG00020010130	49410250_49410402:49409921_49410038:49410774_49410835	ALKBH6	0.000103828	0.242	SE
7	ENSOARG00020010130	49410250_49410402:49409921_49410038:49410774_49410835	ALKBH6	0.000118307	-0.142	SE
3	ENSOARG00020013117	57059695_57059843:57059421_57059528:57065622_57065741	HIF3A	0.00108398	-0.281	SE
4	ENSOARG00020013117	57059695_57059843:57059421_57059528:57065622_57065741	HIF3A	0.0403179	0.183	SE
7	ENSOARG00020013117	57059695_57059843:57059421_57059528:57065622_57065741	HIF3A	5.52739e-05	-0.289	SE
3	ENSOARG00020014062	44925605_44925719:44925076_44925237:44926310_44926436	EIF4G2	0	-0.15	SE
4	ENSOARG00020014062	44925605_44925719:44925076_44925237:44926310_44926436	EIF4G2	5.45097e-09	0.19	SE
7	ENSOARG00020014062	44925605_44925719:44925076_44925237:44926310_44926436	EIF4G2	0.00059009	-0.151	SE
3	ENSOARG00020015022	55290627_55290741:55290380_55290524:55291453_55291589	NOC2L	2.02452e-06	-0.155	SE
4	ENSOARG00020015022	55290627_55290741:55290380_55290524:55291453_55291589	NOC2L	0.0382921	0.086	SE
7	ENSOARG00020015022	55290627_55290741:55290380_55290524:55291453_55291589	NOC2L	1.99268e-12	-0.147	SE
3	ENSOARG00020015807	24388181_24388214:24383506_24383664:24388809_24388893	NA	8.09094e-05	0.149	SE
5	ENSOARG00020015807	24388181_24388214:24383506_24383664:24388809_24388893	NA	0.0335886	-0.099	SE
7	ENSOARG00020015807	24388181_24388214:24383506_24383664:24388809_24388893	NA	1.39052e-08	0.147	SE
3	ENSOARG00020015996	40537867_40538215:40535685_40535817:40539629_40539911	BTNL9	9.64074e-07	-0.131	SE
4	ENSOARG00020015996	40537867_40538215:40535685_40535817:40539629_40539911	BTNL9	0.0208663	0.103	SE
6	ENSOARG00020015996	40537867_40538215:40535685_40535817:40539629_40539911	BTNL9	0.0164903	-0.092	SE
7	ENSOARG00020015996	40537867_40538215:40535685_40535817:40539629_40539911	BTNL9	0.00068965	-0.175	SE
3	ENSOARG00020016627	54657241_54657283:54655765_54655834:54657725_54661124	NUMA1	0.00124507	-0.158	SE
4	ENSOARG00020016627	54657241_54657283:54655765_54655834:54657725_54661124	NUMA1	1.24624e-06	0.116	SE
7	ENSOARG00020016627	54657241_54657283:54655765_54655834:54657725_54661124	NUMA1	0.00299439	-0.105	SE
3	ENSOARG00020017206	18686524_18686704:18686013_18686175:18686817_18687030	APBA3	0.0241398	-0.194	SE
6	ENSOARG00020017206	18686524_18686704:18686013_18686175:18686817_18687030	APBA3	0.000914008	-0.137	SE
7	ENSOARG00020017206	18686524_18686704:18686013_18686175:18686817_18687030	APBA3	0.0326087	-0.085	SE
3	ENSOARG00020017290	64190908_64191106:64190178_64190286:64192972_64193155	ATXN2	7.6777e-07	-0.175	SE
4	ENSOARG00020017290	64190908_64191106:64190178_64190286:64192972_64193155	ATXN2	0.000835405	0.187	SE
7	ENSOARG00020017290	64190908_64191106:64190178_64190286:64192972_64193155	ATXN2	0.000215037	-0.17	SE
3	ENSOARG00020017807	121460656_121460761:121460142_121460212:121461196_121461256	XPNPEP2	1.44841e-05	-0.1	SE
4	ENSOARG00020017807	121460656_121460761:121460142_121460212:121461196_121461256	XPNPEP2	0.0133284	0.099	SE
7	ENSOARG00020017807	121460656_121460761:121460142_121460212:121461196_121461256	XPNPEP2	0.0011658	-0.118	SE
3	ENSOARG00020019417	142575072_142575111:142574084_142574140:142575597_142575670	PCBP2	0.00460813	0.153	SE
6	ENSOARG00020019417	142575072_142575111:142574084_142574137:142575597_142575670	PCBP2	0.0174498	0.126	SE
7	ENSOARG00020019417	142575072_142575111:142574084_142574137:142575597_142575670	PCBP2	0	0.242	SE
7	ENSOARG00020019417	142575072_142575111:142574084_142574140:142575597_142575670	PCBP2	0	0.257	SE
4	ENSOARG00020019554	80150054_80150143:80148391_80148495:80178666_80178765	ALKBH3	0.000292522	-0.169	SE
6	ENSOARG00020019554	80150054_80150143:80148391_80148495:80160444_80160654	ALKBH3	0.0285138	0.145	SE
7	ENSOARG00020019554	80150054_80150143:80148391_80148495:80160444_80160654	ALKBH3	0.00220984	0.189	SE
7	ENSOARG00020019554	80150054_80150143:80148391_80148495:80178666_80178765	ALKBH3	2.9963e-06	0.328	SE
3	ENSOARG00020020248	20754926_20754989:20754530_20754666:20759211_20759409	PCM1	0.00026265	0.08	SE
4	ENSOARG00020020248	20754926_20754989:20754530_20754666:20759211_20759409	PCM1	0.000546857	-0.127	SE
7	ENSOARG00020020248	20754926_20754989:20754530_20754666:20759211_20759409	PCM1	1.83e-09	0.272	SE
3	ENSOARG00020023627	20492419_20492509:20492044_20492151:20492997_20493034	MLX	0.0480387	-0.126	SE
3	ENSOARG00020023627	20492419_20492509:20491701_20491801:20492997_20493034	MLX	0.0119436	-0.064	SE
4	ENSOARG00020023627	20492419_20492509:20492044_20492151:20492997_20493034	MLX	0.000306628	0.111	SE
7	ENSOARG00020023627	20492419_20492509:20492044_20492151:20492997_20493034	MLX	1.71488e-05	-0.199	SE
4	ENSOARG00020023862	2984384_2984533:2979987_2980046:2985655_2985755	AZI2	0.00139677	0.135	SE
6	ENSOARG00020023862	2984384_2984533:2979987_2980046:2985655_2985755	AZI2	0.00304452	-0.07	SE
6	ENSOARG00020023862	2984384_2984533:2979987_2980046:2986218_2986344	AZI2	0.00147847	-0.102	SE
7	ENSOARG00020023862	2984384_2984533:2979987_2980046:2985655_2985755	AZI2	4.26662e-08	-0.099	SE
3	ENSOARG00020026268	28778118_28778231:28776744_28776903:28779915_28779996	ATPAF2	0.0058993	0.224	SE
6	ENSOARG00020026268	28778118_28778231:28776744_28776903:28779915_28779996	ATPAF2	6.71816e-10	0.297	SE
7	ENSOARG00020026268	28778118_28778231:28776744_28776903:28779915_28779996	ATPAF2	0.00374924	0.244	SE
3	ENSOARG00020018571	29822797_29823008:29808883_29809044:29829424_29829590	HS1BP3	5.053e-05	-0.248	SE
4	ENSOARG00020018571	29822797_29823008:29808883_29809044:29829424_29829590	HS1BP3	6.45622e-05	0.228	SE
4	ENSOARG00020018571	29822797_29823008:29808883_29809044:29824514_29824722	HS1BP3	0.0103593	0.054	SE
4	ENSOARG00020000194	573577_573706:570715_570771:577078_577146	NA	0	0.159	SE
6	ENSOARG00020000194	573577_573706:570715_570771:577078_577146	NA	0.0330532	-0.031	SE
7	ENSOARG00020000194	573577_573706:570715_570771:577078_577146	NA	0.00479504	-0.073	SE
4	ENSOARG00020000433	20912533_20912674:20911933_20912092:20919453_20919647	GPBP1L1	4.866e-12	0.43	SE
3	ENSOARG00020000433	20912533_20912674:20911933_20912092:20919453_20919647	GPBP1L1	0.00678336	-0.109	SE
7	ENSOARG00020000433	20912533_20912674:20911933_20912092:20919453_20919647	GPBP1L1	3.49574e-11	-0.202	SE
4	ENSOARG00020000803	234414982_234415162:234414318_234414396:234416950_234417046	POLDIP3	0.0460573	0.082	SE
3	ENSOARG00020000803	234414982_234415162:234414318_234414396:234416950_234417046	POLDIP3	0.0359223	-0.055	SE
7	ENSOARG00020000803	234414982_234415162:234414318_234414396:234416950_234417046	POLDIP3	0.00094378	-0.067	SE
4	ENSOARG00020000898	234652727_234652850:234652133_234652330:234654790_234654912	PACSIN2	1.34995e-10	0.155	SE
3	ENSOARG00020000898	234652727_234652850:234652133_234652330:234654790_234654912	PACSIN2	0.00226094	-0.082	SE
7	ENSOARG00020000898	234652727_234652850:234652133_234652330:234654790_234654912	PACSIN2	3.4825e-10	-0.094	SE
6	ENSOARG00020000898	234652727_234652850:234652133_234652330:234654790_234654912	PACSIN2	5.18461e-10	-0.101	SE
4	ENSOARG00020001718	31111774_31111906:31105976_31106082:31117802_31117959	PRXL2C	2.67066e-05	0.222	SE
7	ENSOARG00020001718	31111774_31111906:31105976_31106082:31117802_31117959	PRXL2C	0.00313597	-0.098	SE
3	ENSOARG00020001718	31111774_31111906:31105976_31106082:31117802_31117959	PRXL2C	0.0313639	-0.165	SE
3	ENSOARG00020005343	13679708_13679804:13674124_13674278:13686780_13686887	NAA16	0.0480387	-0.465	SE
3	ENSOARG00020005343	13679708_13679804:13674124_13674278:13701903_13701976	NAA16	0.0369626	-0.263	SE
3	ENSOARG00020005343	13679708_13679804:13677101_13677221:13686780_13686887	NAA16	0.000356584	-0.313	SE
7	ENSOARG00020006470	12387045_12387130:12384610_12384716:12391560_12392704	NA	0.0021895	0.529	SE
3	ENSOARG00020006470	12387045_12387130:12384610_12384716:12391560_12392704	NA	0.0339069	0.36	SE
7	ENSOARG00020006470	12387045_12387130:12384610_12384716:12418881_12418903	NA	7.87255e-05	0.688	SE
2	ENSOARG00020006888	63832570_63832709:63830426_63830518:63833664_63833780	NA	0.000237375	0.122	SE
6	ENSOARG00020006888	63832570_63832709:63830426_63830518:63833664_63833780	NA	0	0.097	SE
4	ENSOARG00020006888	63832570_63832709:63830426_63830518:63833664_63833780	NA	1.12612e-05	0.06	SE
3	ENSOARG00020006888	63832570_63832709:63830426_63830518:63833664_63833780	NA	0.00508268	-0.047	SE
7	ENSOARG00020007047	111430675_111430747:111429984_111430054:111431463_111431575	ADAM15	0.0216357	0.029	SE
4	ENSOARG00020007047	111430675_111430747:111429984_111430054:111431463_111431575	ADAM15	0.0183722	-0.033	SE
7	ENSOARG00020007047	111430675_111430747:111429469_111429608:111431463_111431575	ADAM15	0.0205534	0.252	SE
7	ENSOARG00020008156	99584321_99584438:99579761_99579812:99586549_99586666	NA	1.85463e-07	-0.076	SE
6	ENSOARG00020008156	99584321_99584438:99579761_99579812:99586549_99586666	NA	0.00224526	-0.042	SE
4	ENSOARG00020008156	99584321_99584438:99579761_99579812:99586549_99586666	NA	0.000117692	-0.044	SE
3	ENSOARG00020008156	99584321_99584438:99579761_99579812:99586549_99586666	NA	0.00297262	0.046	SE
7	ENSOARG00020008621	128165644_128165773:128164253_128164401:128170982_128171051	BIN1	2.47367e-11	-0.357	SE
7	ENSOARG00020008621	128170115_128170223:128164253_128164401:128170982_128171051	BIN1	0.000573428	-0.122	SE
6	ENSOARG00020008621	128165644_128165773:128164253_128164401:128170982_128171051	BIN1	0.0326314	-0.119	SE
4	ENSOARG00020008621	128170115_128170223:128164253_128164401:128170982_128171051	BIN1	0.0202352	-0.091	SE
7	ENSOARG00020008621	128165644_128165773:128164253_128164401:128170115_128170223	BIN1	0.00979588	-0.103	SE
6	ENSOARG00020008621	128170115_128170223:128165644_128165773:128170982_128171051	BIN1	0.0012744	0.389	SE
3	ENSOARG00020008695	68983442_68983490:68981818_68981948:68986254_68986267	RPN2	0.000554552	0.084	SE
7	ENSOARG00020008695	68983442_68983490:68981818_68981948:68986254_68986267	RPN2	1.24337e-09	0.06	SE
4	ENSOARG00020008695	68983442_68983490:68981818_68981948:68986254_68986267	RPN2	0.0250874	0.025	SE
4	ENSOARG00020008734	23386497_23386542:23365867_23366001:23391829_23391883	PPA2	0.0481234	-0.193	SE
3	ENSOARG00020008734	23386497_23386542:23365867_23366001:23391829_23391883	PPA2	0.0396418	0.115	SE
7	ENSOARG00020008734	23386497_23386542:23382544_23382609:23391829_23391883	PPA2	0.0231752	0.209	SE
7	ENSOARG00020009173	270644889_270644967:270642685_270642786:270649729_270649894	SLC25A36	0.00134243	-0.131	SE
4	ENSOARG00020009173	270644889_270644967:270642685_270642786:270649729_270649894	SLC25A36	0.00947168	0.13	SE
3	ENSOARG00020009173	270644889_270644967:270642685_270642786:270649729_270649894	SLC25A36	8.72929e-09	-0.099	SE
2	ENSOARG00020009337	69557858_69558087:69556412_69556485:69567069_69567289	CTNNBL1	1.72829e-08	0.054	SE
5	ENSOARG00020009337	69557858_69558087:69556412_69556485:69567069_69567289	CTNNBL1	1.08859e-06	-0.023	SE
6	ENSOARG00020009337	69557858_69558087:69556412_69556485:69567069_69567289	CTNNBL1	1.11996e-10	-0.033	SE
3	ENSOARG00020009337	69557858_69558087:69556412_69556485:69567069_69567289	CTNNBL1	0.00410944	-0.067	SE
4	ENSOARG00020009337	69557858_69558087:69556412_69556485:69567069_69567289	CTNNBL1	0.00178492	-0.08	SE
4	ENSOARG00020010781	40756187_40756271:40755813_40755951:40756440_40756545	INPP5K	0.0294075	0.125	SE
7	ENSOARG00020010781	40756187_40756271:40755813_40755951:40756440_40756545	INPP5K	0.0208705	-0.098	SE
3	ENSOARG00020010781	40756187_40756271:40755813_40755951:40756440_40756545	INPP5K	0.00224913	-0.21	SE
4	ENSOARG00020010938	235975127_235975200:235974773_235974841:235975434_235975577	ZFAND2B	2.57183e-07	0.126	SE
7	ENSOARG00020010938	235975127_235975200:235974773_235974841:235975434_235975577	ZFAND2B	5.40233e-09	-0.085	SE
3	ENSOARG00020010938	235975127_235975200:235974773_235974841:235975434_235975577	ZFAND2B	0.000546192	-0.096	SE
7	ENSOARG00020011361	83409511_83409778:83408835_83409024:83410155_83410364	NR1H3	0.000194003	-0.051	SE
4	ENSOARG00020011361	83409511_83409778:83408835_83409024:83410155_83410364	NR1H3	7.89556e-12	0.178	SE
3	ENSOARG00020011361	83409511_83409778:83408835_83409024:83410155_83410364	NR1H3	0.000180021	-0.105	SE
6	ENSOARG00020012046	30884299_30884459:30883610_30883724:30887941_30888042	NDUFB9	0	-0.079	SE
7	ENSOARG00020012046	30884299_30884459:30883610_30883724:30887941_30888042	NDUFB9	2.61466e-10	-0.142	SE
3	ENSOARG00020012046	30884299_30884459:30883610_30883724:30887941_30888042	NDUFB9	0	-0.155	SE
7	ENSOARG00020013450	15499721_15499842:15495541_15497036:15502241_15502352	MOCS1	2.44585e-10	-0.346	SE
6	ENSOARG00020013450	15499721_15499842:15495541_15497036:15502241_15502352	MOCS1	0.00320996	-0.19	SE
7	ENSOARG00020013450	15499721_15499842:15499182_15499230:15502241_15502352	MOCS1	0.00624474	-0.1	SE
4	ENSOARG00020013457	60939287_60939475:60938892_60939055:60939584_60939788	PCK1	0.016181	0.113	SE
6	ENSOARG00020013457	60939287_60939475:60938892_60939055:60939584_60939788	PCK1	6.53085e-08	0.008	SE
3	ENSOARG00020013457	60939287_60939475:60938892_60939055:60939584_60939788	PCK1	1.00285e-07	-0.05	SE
1	ENSOARG00020014040	1545943_1546049:1545732_1545856:1548010_1548170	NTHL1	0.0139945	0.065	SE
4	ENSOARG00020014040	1545943_1546049:1545732_1545856:1548010_1548170	NTHL1	0.00160626	0.056	SE
6	ENSOARG00020014040	1545943_1546049:1545732_1545856:1548010_1548170	NTHL1	0.000661834	0.031	SE
2	ENSOARG00020014040	1545943_1546049:1545732_1545856:1548010_1548170	NTHL1	0.000390231	-0.106	SE
7	ENSOARG00020015341	29488186_29488294:29487997_29488075:29488416_29488529	BAG6	2.80324e-08	0.146	SE
4	ENSOARG00020015341	29488186_29488294:29487997_29488075:29488416_29488529	BAG6	1.04534e-06	-0.16	SE
3	ENSOARG00020015341	29488186_29488294:29487997_29488075:29488416_29488529	BAG6	0.00145806	0.106	SE
1	ENSOARG00020015341	29488186_29488294:29487997_29488075:29488416_29488529	BAG6	0.00383189	-0.04	SE
4	ENSOARG00020015634	77721275_77721361:77717016_77719270:77721861_77721961	KDR	0.00125394	0.111	SE
3	ENSOARG00020015634	77721275_77721361:77717016_77719270:77721861_77721961	KDR	0.0231551	-0.084	SE
7	ENSOARG00020015634	77721275_77721361:77717016_77719270:77721861_77721961	KDR	7.72522e-06	-0.144	SE
7	ENSOARG00020015654	118148039_118148149:118146898_118146984:118149540_118149635	PEX19	0.00264761	-0.071	SE
6	ENSOARG00020015654	118148039_118148149:118147444_118147610:118149540_118149635	PEX19	0.00256359	-0.043	SE
4	ENSOARG00020015654	118148039_118148149:118146898_118146984:118149540_118149635	PEX19	0	0.125	SE
4	ENSOARG00020015654	118148039_118148149:118147444_118147610:118149540_118149635	PEX19	0.00114717	0.067	SE
7	ENSOARG00020016000	107128298_107128424:107126832_107126978:107129987_107130008	ARHGEF6	0.0299731	-0.048	SE
3	ENSOARG00020016000	107128298_107128424:107126832_107126978:107129987_107130008	ARHGEF6	0.00624407	-0.094	SE
7	ENSOARG00020016000	107128298_107128424:107126832_107126978:107131115_107131209	ARHGEF6	9.0478e-05	-0.252	SE
7	ENSOARG00020017107	48147347_48147397:48146476_48146605:48148556_48148656	NA	0.0141138	0.217	SE
4	ENSOARG00020017107	48147347_48147397:48146476_48146605:48148556_48148656	NA	0.0182685	-0.306	SE
3	ENSOARG00020017107	48147347_48147397:48146476_48146605:48148556_48148656	NA	0.000675671	0.31	SE
7	ENSOARG00020018324	14973129_14973187:14971011_14971067:14980921_14981024	STRADA	0.0123429	-0.349	SE
7	ENSOARG00020018324	14973129_14973187:14971055_14971091:14980921_14981024	STRADA	0.000241153	-0.345	SE
3	ENSOARG00020018324	14973129_14973187:14971011_14971067:14980921_14981024	STRADA	0.00297262	-0.421	SE
3	ENSOARG00020018324	14973129_14973187:14971055_14971091:14980921_14981024	STRADA	0.017599	-0.205	SE
7	ENSOARG00020018385	35703388_35704258:35702136_35702171:35706355_35706436	SVIL	0.000268828	-0.397	SE
7	ENSOARG00020018385	35703388_35704258:35702856_35703015:35706355_35706436	SVIL	1.44011e-08	-0.495	SE
3	ENSOARG00020018385	35703388_35704258:35702136_35702171:35706355_35706436	SVIL	0.0075236	-0.237	SE
3	ENSOARG00020018385	35703388_35704258:35702856_35703015:35706355_35706436	SVIL	2.00259e-05	-0.325	SE
7	ENSOARG00020018385	35703388_35704258:35702136_35702171:35719309_35719985	SVIL	0.0223611	-0.192	SE
7	ENSOARG00020018787	91003247_91003286:90998141_90998204:91008847_91009005	TTLL5	0.0312597	0.305	SE
4	ENSOARG00020018787	91003247_91003286:90998141_90998204:91008847_91009005	TTLL5	0.000843112	-0.198	SE
3	ENSOARG00020018787	91003247_91003286:90998141_90998204:91008847_91009005	TTLL5	0.00624407	0.189	SE
7	ENSOARG00020019366	79153161_79153254:79151103_79151276:79154322_79154475	SMTN	0.00300154	0.047	SE
6	ENSOARG00020019366	79153161_79153254:79151103_79151276:79154322_79154475	SMTN	0.00378732	0.06	SE
3	ENSOARG00020019366	79153161_79153254:79151103_79151276:79154322_79154475	SMTN	0.000356584	0.083	SE
4	ENSOARG00020021728	96959484_96959577:96958763_96958861:96959975_96960085	CSDE1	0.0133104	0.105	SE
3	ENSOARG00020021728	96959484_96959577:96958763_96958861:96959975_96960085	CSDE1	4.25826e-07	-0.131	SE
7	ENSOARG00020021728	96959484_96959577:96958763_96958861:96959975_96960085	CSDE1	0.00108867	-0.135	SE
7	ENSOARG00020022857	19005722_19005794:19003796_19003826:19006881_19007013	VEGFA	1.10199e-09	-0.207	SE
4	ENSOARG00020022857	19005722_19005794:19003796_19003826:19006881_19007013	VEGFA	0.000679852	0.217	SE
7	ENSOARG00020022857	19005722_19005794:19003796_19003826:19009169_19009324	VEGFA	3.93548e-06	-0.184	SE
4	ENSOARG00020022992	115786629_115786740:115786349_115786539:115790095_115790222	STAG2	0.0410541	0.102	SE
3	ENSOARG00020022992	115786629_115786740:115786349_115786539:115790095_115790222	STAG2	0.0120833	-0.117	SE
7	ENSOARG00020022992	115786629_115786740:115786349_115786539:115790095_115790222	STAG2	0.00683459	-0.131	SE
7	ENSOARG00020024031	53649810_53649927:53649017_53649101:53651072_53651180	NA	0.000530221	-0.083	SE
4	ENSOARG00020024031	53649810_53649927:53649017_53649101:53651072_53651180	NA	0.000195039	0.075	SE
3	ENSOARG00020024031	53649810_53649927:53649017_53649101:53651072_53651180	NA	0.014718	-0.066	SE
4	ENSOARG00020024568	13432166_13432207:13328598_13328707:13564643_13564826	ZFAND3	0.00517659	0.065	SE
7	ENSOARG00020024568	13432166_13432207:13328598_13328707:13564643_13564826	ZFAND3	0.0198136	-0.053	SE
6	ENSOARG00020024568	13432166_13432207:13328598_13328707:13564643_13564826	ZFAND3	1.60383e-05	-0.096	SE
3	ENSOARG00020024568	13432166_13432207:13328598_13328707:13564643_13564826	ZFAND3	0.000132768	-0.145	SE
4	ENSOARG00020025085	17865816_17865970:17864856_17864934:17868547_17868706	CIDEC	0.0135772	0.171	SE
1	ENSOARG00020025085	17865816_17865970:17864856_17864934:17868547_17868706	CIDEC	8.85203e-08	0.051	SE
3	ENSOARG00020025085	17865816_17865970:17864856_17864934:17868547_17868706	CIDEC	0	-0.091	SE
7	ENSOARG00020025085	17865816_17865970:17864856_17864934:17868547_17868706	CIDEC	0	-0.115	SE
4	ENSOARG00020025214	36914155_36914246:36913907_36913995:36915432_36915513	RNF167	0.0121129	0.132	SE
7	ENSOARG00020025214	36914155_36914246:36913907_36913995:36915432_36915513	RNF167	0.00797177	-0.143	SE
3	ENSOARG00020025214	36914155_36914246:36913907_36913995:36915432_36915513	RNF167	0.0027893	-0.232	SE
7	ENSOARG00020025755	229957210_229957280:229953497_229953654:229971144_229971366	NA	0.00885925	0.171	SE
3	ENSOARG00020025755	229957210_229957280:229953497_229953654:229971144_229971366	NA	0.0270013	0.059	SE
2	ENSOARG00020025755	229957210_229957280:229953497_229953654:229971144_229971366	NA	0.000143262	-0.222	SE
7	ENSOARG00020025755	229957210_229957280:229953497_229953654:229962108_229962257	NA	0.0436308	0.057	SE
2	ENSOARG00020025755	229957210_229957280:229953497_229953654:229962108_229962257	NA	0.0237009	-0.012	SE
7	ENSOARG00020026205	34927513_34927516:34927280_34927391:34929596_34929599	NA	0	0.171	SE
4	ENSOARG00020026205	34927513_34927516:34927280_34927391:34929596_34929599	NA	0.003313	0.08	SE
7	ENSOARG00020026205	34927513_34927516:34927280_34927391:34928016_34928022	NA	0.00750974	0.214	SE
7	ENSOARG00020026442	2807668_2807779:2805595_2805722:2807964_2808563	NA	0.00734571	-0.141	SE
4	ENSOARG00020026442	2807668_2807779:2805595_2805722:2807964_2808563	NA	0.0115406	0.164	SE
7	ENSOARG00020026442	2807668_2807779:2805222_2805314:2807964_2808563	NA	0.00231943	-0.252	SE
7	ENSOARG00020000370	193478305_193478376:193477256_193478010:193482857_193483479	MPST	1.5232e-08	0.16	SE
6	ENSOARG00020000370	193478305_193478376:193477256_193478010:193482857_193483479	MPST	0.0184362	0.056	SE
4	ENSOARG00020000370	193478305_193478376:193477256_193478010:193482857_193483479	MPST	0.00307135	-0.053	SE
4	ENSOARG00020000439	173564001_173564166:173563738_173563851:173565541_173565817	OS9	0.00547699	0.121	SE
7	ENSOARG00020000439	173564001_173564166:173563738_173563851:173565541_173565817	OS9	1.86415e-10	-0.089	SE
6	ENSOARG00020000439	173564001_173564166:173563738_173563851:173565541_173565817	OS9	0.0110559	-0.116	SE
7	ENSOARG00020000439	173564001_173564166:173563738_173563851:173565073_173565263	OS9	4.56407e-09	-0.213	SE
7	ENSOARG00020000452	218973725_218973865:218972783_218972952:218974157_218974290	NA	4.45198e-09	-0.055	SE
4	ENSOARG00020000452	218973725_218973865:218972783_218972952:218974157_218974290	NA	0.00125394	0.047	SE
3	ENSOARG00020000452	218973725_218973865:218972783_218972952:218974157_218974290	NA	3.19559e-06	-0.05	SE
4	ENSOARG00020001933	174146197_174146290:174145587_174145698:174147068_174147134	STAT6	0.0365483	0.114	SE
7	ENSOARG00020001933	174146197_174146290:174145587_174145698:174147068_174147134	STAT6	5.39671e-07	-0.127	SE
3	ENSOARG00020001933	174146197_174146290:174145587_174145698:174147068_174147134	STAT6	1.69731e-05	-0.146	SE
7	ENSOARG00020001933	174138728_174138867:174138200_174138316:174139130_174139214	STAT6	0.000153236	-0.059	SE
4	ENSOARG00020001933	174138728_174138867:174138200_174138316:174139130_174139214	STAT6	0.00128866	0.099	SE
3	ENSOARG00020001933	174138728_174138867:174138200_174138316:174139130_174139214	STAT6	0.000737278	-0.07	SE
7	ENSOARG00020002360	111349619_111349787:111349004_111349075:111353298_111353379	SHC1	3.30715e-07	-0.106	SE
6	ENSOARG00020002360	111349619_111349787:111349004_111349075:111353298_111353379	SHC1	1.84457e-08	-0.073	SE
4	ENSOARG00020002360	111349619_111349787:111349004_111349075:111353298_111353379	SHC1	0.00553528	0.109	SE
7	ENSOARG00020002558	2892320_2892436:2892073_2892169:2893236_2893353	EGFL7	0.000933542	0.105	SE
6	ENSOARG00020002558	2892320_2892436:2892073_2892169:2893236_2893353	EGFL7	3.35425e-05	0.091	SE
5	ENSOARG00020002558	2892320_2892436:2892073_2892169:2893236_2893353	EGFL7	0.00716309	-0.067	SE
3	ENSOARG00020002558	2892320_2892436:2892073_2892169:2893236_2893353	EGFL7	3.41269e-09	0.112	SE
2	ENSOARG00020002558	2892320_2892436:2892073_2892169:2893236_2893353	EGFL7	0.000307639	-0.025	SE
1	ENSOARG00020002558	2892320_2892436:2892073_2892169:2893236_2893353	EGFL7	7.30758e-06	-0.056	SE
4	ENSOARG00020003505	59751717_59751831:59746607_59746705:59753348_59753469	AACS	4.03675e-06	0.129	SE
1	ENSOARG00020003505	59751717_59751831:59746607_59746705:59753348_59753469	AACS	0.0274359	0.045	SE
7	ENSOARG00020003505	59751717_59751831:59746607_59746705:59753348_59753469	AACS	0.0193547	-0.045	SE
3	ENSOARG00020003505	59751717_59751831:59746607_59746705:59753348_59753469	AACS	0.000931106	-0.048	SE
4	ENSOARG00020003624	217304168_217304240:217303830_217303949:217304494_217304683	DDX47	0.000958113	0.081	SE
7	ENSOARG00020003624	217304168_217304240:217303830_217303949:217304494_217304683	DDX47	0.00125427	-0.103	SE
3	ENSOARG00020003624	217304168_217304240:217303830_217303949:217304494_217304683	DDX47	0.000653209	-0.14	SE
7	ENSOARG00020003664	11472379_11472477:11468797_11468914:11473517_11473574	RBM17	0.00374924	-0.099	SE
4	ENSOARG00020003664	11472379_11472477:11468797_11468914:11473517_11473574	RBM17	0.00583839	0.108	SE
3	ENSOARG00020003664	11472379_11472477:11468797_11468914:11473517_11473574	RBM17	0.00145806	-0.114	SE
4	ENSOARG00020004349	4661601_4661648:4660409_4660807:4663432_4663585	KXD1	1.8955e-07	0.052	SE
7	ENSOARG00020004349	4661601_4661648:4660409_4660807:4663432_4663585	KXD1	0.000215037	-0.037	SE
3	ENSOARG00020004349	4661601_4661648:4660409_4660807:4663432_4663585	KXD1	0.000321778	-0.086	SE
7	ENSOARG00020005733	62812536_62812625:62809042_62809166:62826432_62826541	GALK2	2.93198e-05	0.292	SE
3	ENSOARG00020005733	62812536_62812625:62809042_62809166:62826432_62826541	GALK2	0.0183862	0.144	SE
4	ENSOARG00020005733	62812536_62812625:62809042_62809166:62826432_62826541	GALK2	0.0420745	-0.128	SE
4	ENSOARG00020007011	262321336_262321515:262320290_262320464:262323505_262323602	OTUD3	8.15654e-06	0.121	SE
3	ENSOARG00020007011	262321336_262321515:262320290_262320464:262323505_262323602	OTUD3	0.0156448	-0.066	SE
6	ENSOARG00020007011	262321336_262321515:262320290_262320464:262323505_262323602	OTUD3	0.00598658	-0.087	SE
7	ENSOARG00020007047	111431153_111431225:111429984_111430054:111431463_111431588	ADAM15	0.00123959	0.08	SE
4	ENSOARG00020007047	111431153_111431225:111429984_111430054:111431463_111431588	ADAM15	0.0400099	-0.054	SE
1	ENSOARG00020007047	111431153_111431225:111429984_111430054:111431463_111431588	ADAM15	0.0265631	-0.034	SE
3	ENSOARG00020007047	111431153_111431225:111430672_111430747:111431463_111431588	ADAM15	0.0462801	-0.292	SE
7	ENSOARG00020007659	63994358_63994567:63992157_63992256:63994646_63994698	MYEF2	0.00283438	-0.16	SE
6	ENSOARG00020007659	63994358_63994567:63992157_63992256:63994646_63994698	MYEF2	0.043509	-0.103	SE
7	ENSOARG00020007659	63994358_63994567:63991783_63991852:63994646_63994698	MYEF2	0.0299951	-0.207	SE
6	ENSOARG00020009738	52946116_52946185:52850554_52850659:52946705_52946913	ATXN7L1	0.00615384	-0.075	SE
3	ENSOARG00020009738	52946116_52946185:52850554_52850659:52946705_52946913	ATXN7L1	0.00624407	-0.079	SE
7	ENSOARG00020009738	52946116_52946185:52850554_52850659:52946705_52946913	ATXN7L1	0.000720627	-0.114	SE
7	ENSOARG00020011909	25028045_25028200:24990125_24990462:25063656_25063937	PLPP1	0.00460473	-0.159	SE
3	ENSOARG00020011909	25028045_25028200:24990125_24990462:25063656_25063937	PLPP1	0.00104888	-0.163	SE
4	ENSOARG00020011909	25028045_25028200:24990125_24990462:25055481_25055633	PLPP1	0.00547699	0.039	SE
7	ENSOARG00020012746	67554786_67556046:67498944_67499193:67564494_67564548	WDR20	0.0243224	-0.09	SE
4	ENSOARG00020012746	67554786_67556046:67498944_67499193:67564494_67564548	WDR20	0.0235573	0.24	SE
7	ENSOARG00020012746	67554786_67556046:67543917_67544100:67564494_67564548	WDR20	0.021415	-0.095	SE
7	ENSOARG00020013536	58138543_58138642:58138366_58138441:58139775_58140154	SELENOW	0	0.148	SE
4	ENSOARG00020013536	58138543_58138642:58138366_58138441:58139775_58140154	SELENOW	0.0170204	-0.012	SE
3	ENSOARG00020013536	58138543_58138642:58138366_58138441:58139775_58140154	SELENOW	0.0105098	0.017	SE
4	ENSOARG00020013599	15407211_15407256:15405666_15405768:15407716_15407794	HNRNPM	0.0120205	0.057	SE
7	ENSOARG00020013599	15407211_15407256:15405666_15405768:15407716_15407794	HNRNPM	0.0184262	-0.053	SE
3	ENSOARG00020013599	15407211_15407256:15405666_15405768:15407716_15407794	HNRNPM	0.0286267	-0.132	SE
4	ENSOARG00020014536	18211016_18211141:18210282_18210386:18211303_18211360	SH3GL1	0.0496995	0.052	SE
7	ENSOARG00020014536	18211016_18211141:18210282_18210386:18211303_18211360	SH3GL1	0.00210649	-0.064	SE
3	ENSOARG00020014536	18211016_18211141:18210282_18210386:18211303_18211360	SH3GL1	0.00298099	-0.156	SE
6	ENSOARG00020015554	143948817_143948917:143948312_143948459:143949166_143949378	ACVRL1	0.000238393	0.034	SE
7	ENSOARG00020015554	143948817_143948917:143948312_143948459:143949166_143949378	ACVRL1	7.65841e-06	-0.152	SE
2	ENSOARG00020015554	143948817_143948917:143948312_143948459:143949166_143949378	ACVRL1	0.00358146	-0.22	SE
6	ENSOARG00020016355	48692411_48692562:48691790_48691991:48692695_48692783	USF2	0.0323842	-0.047	SE
7	ENSOARG00020016355	48692411_48692562:48691790_48691991:48692695_48692783	USF2	5.08349e-08	-0.051	SE
3	ENSOARG00020016355	48692411_48692562:48691790_48691991:48692695_48692783	USF2	0.00499077	-0.054	SE
7	ENSOARG00020017339	61359675_61360326:61355449_61355606:61398133_61398298	EEFSEC	0.00148036	-0.119	SE
4	ENSOARG00020017339	61359675_61360326:61342364_61342370:61398133_61398298	EEFSEC	0.0463302	0.055	SE
2	ENSOARG00020017339	61359675_61360326:61342364_61342370:61398133_61398298	EEFSEC	0.0137691	-0.338	SE
2	ENSOARG00020017339	61359675_61360326:61355449_61355606:61398133_61398298	EEFSEC	0.0447298	0.024	SE
7	ENSOARG00020017999	36664424_36664553:36664014_36664100:36665360_36665441	AGFG2	0.0436786	-0.054	SE
4	ENSOARG00020017999	36664424_36664553:36664014_36664100:36665360_36665441	AGFG2	0.00447342	0.094	SE
3	ENSOARG00020017999	36664424_36664553:36664014_36664100:36665360_36665441	AGFG2	0.00682869	-0.096	SE
7	ENSOARG00020018026	161837358_161837407:161834409_161834788:161838815_161838929	44992	5.6044e-08	0.155	SE
4	ENSOARG00020018026	161837358_161837407:161834409_161834788:161838815_161838929	44992	0.0135919	-0.06	SE
3	ENSOARG00020018026	161837358_161837407:161834409_161834788:161838815_161838929	44992	0.00832591	0.124	SE
3	ENSOARG00020018065	54966207_54966297:54951576_54951705:54972558_54972662	CLPB	0.0200344	0.082	SE
7	ENSOARG00020018065	54966207_54966297:54951576_54951705:54972558_54972662	CLPB	0.00194552	0.056	SE
4	ENSOARG00020018065	54966207_54966297:54951576_54951705:54972558_54972662	CLPB	0.0123495	-0.07	SE
2	ENSOARG00020018311	525763_525891:521964_522079:526122_526224	MCRIP2	0.000818037	0.168	SE
1	ENSOARG00020018311	525763_525891:521964_522079:526122_526224	MCRIP2	0.0012455	-0.034	SE
6	ENSOARG00020018311	525763_525891:521964_522079:526122_526224	MCRIP2	6.75889e-06	-0.07	SE
7	ENSOARG00020018311	525763_525891:521964_522079:526122_526224	MCRIP2	0.00683459	-0.071	SE
7	ENSOARG00020018311	525763_525891:521964_522079:526447_526528	MCRIP2	0.0399396	-0.082	SE
7	ENSOARG00020019406	18913879_18914027:18907721_18907739:18914587_18914772	NFIC	0.0144215	0.119	SE
6	ENSOARG00020019406	18913879_18914027:18907721_18907739:18914587_18914772	NFIC	0.0188374	0.183	SE
5	ENSOARG00020019406	18913879_18914027:18907721_18907739:18914587_18914772	NFIC	9.16492e-05	-0.118	SE
7	ENSOARG00020019406	18913879_18914027:18911896_18911982:18914587_18914772	NFIC	1.07132e-05	0.106	SE
4	ENSOARG00020019744	16603742_16603867:16603342_16603574:16604746_16604950	ALKBH7	0.036219	-0.195	SE
2	ENSOARG00020019744	16603742_16603867:16603342_16603574:16604746_16604950	ALKBH7	0.00296731	-0.086	SE
2	ENSOARG00020019744	16603742_16603867:16603342_16603574:16603954_16604128	ALKBH7	0.0134807	-0.035	SE
4	ENSOARG00020019864	58983705_58983774:58982153_58982264:58987696_58987900	CCDC197	0.0398823	0.197	SE
3	ENSOARG00020019864	58983705_58983774:58982153_58982264:58987696_58987900	CCDC197	0.0368331	0.058	SE
7	ENSOARG00020019864	58983705_58983774:58976868_58976951:58987696_58987900	CCDC197	0.00220984	0.145	SE
7	ENSOARG00020019864	58983705_58983774:58978715_58978894:58987696_58987900	CCDC197	0.00319858	0.147	SE
7	ENSOARG00020020448	59166315_59166345:59164359_59164488:59167147_59167309	NA	2.70067e-12	-0.065	SE
4	ENSOARG00020020448	59166315_59166345:59164359_59164488:59167147_59167309	NA	3.71784e-06	0.055	SE
3	ENSOARG00020020448	59166315_59166345:59164359_59164488:59167147_59167309	NA	0.000126092	-0.12	SE
1	ENSOARG00020020448	59166315_59166345:59164359_59164488:59167147_59167309	NA	0.0127419	0.016	SE
7	ENSOARG00020020740	43114903_43114994:43111070_43111152:43117018_43117109	FLOT2	0.0379104	0.107	SE
4	ENSOARG00020020740	43114903_43114994:43111070_43111152:43117018_43117109	FLOT2	0.00020557	-0.112	SE
7	ENSOARG00020020740	43117018_43117109:43111070_43111152:43118080_43118204	FLOT2	0.0312958	-0.038	SE
4	ENSOARG00020020740	43117018_43117109:43111070_43111152:43118080_43118204	FLOT2	9.04578e-12	0.084	SE
4	ENSOARG00020020740	43114903_43114994:43111070_43111152:43118080_43118204	FLOT2	0.000236998	0.15	SE
6	ENSOARG00020020740	43117018_43117109:43114903_43114994:43118080_43118204	FLOT2	0.033121	-0.155	SE
7	ENSOARG00020020810	19956429_19956639:19955478_19955638:19957065_19957233	NBR1	2.13517e-06	-0.105	SE
4	ENSOARG00020020810	19956429_19956639:19955478_19955638:19957065_19957233	NBR1	1.69309e-09	0.142	SE
3	ENSOARG00020020810	19956429_19956639:19955478_19955638:19957065_19957233	NBR1	0.00552992	-0.078	SE
4	ENSOARG00020020830	53753118_53753343:53726816_53726878:53796162_53796639	CYSTM1	7.02347e-10	0.102	SE
6	ENSOARG00020020830	53753118_53753343:53726816_53726878:53796162_53796639	CYSTM1	0.0376646	-0.031	SE
3	ENSOARG00020020830	53753118_53753343:53726816_53726878:53796162_53796639	CYSTM1	0.000546192	-0.038	SE
7	ENSOARG00020020830	53753118_53753343:53726816_53726878:53796162_53796639	CYSTM1	0	-0.057	SE
4	ENSOARG00020021552	36542261_36542528:36540823_36540913:36568610_36568789	FGFR1	0.00316724	0.055	SE
3	ENSOARG00020021552	36542261_36542528:36540823_36540913:36568610_36568789	FGFR1	5.23617e-06	-0.094	SE
7	ENSOARG00020021552	36542261_36542528:36540823_36540913:36568610_36568789	FGFR1	5.44851e-08	-0.103	SE
4	ENSOARG00020021879	45816771_45816865:45816531_45816651:45817073_45817162	DRAP1	5.54502e-07	0.106	SE
5	ENSOARG00020021879	45816771_45816865:45816531_45816651:45817073_45817162	DRAP1	0.00599332	-0.02	SE
6	ENSOARG00020021879	45816771_45816865:45816531_45816651:45817073_45817162	DRAP1	9.44935e-05	-0.023	SE
7	ENSOARG00020021879	45816771_45816865:45816531_45816651:45817073_45817162	DRAP1	0.0076385	-0.054	SE
3	ENSOARG00020021879	45816771_45816865:45816531_45816651:45817073_45817162	DRAP1	3.40048e-06	-0.109	SE
6	ENSOARG00020021932	39353301_39353397:39352804_39352888:39353874_39353946	RRBP1	1.56115e-06	0.05	SE
7	ENSOARG00020021932	39353301_39353397:39352804_39352888:39353874_39353946	RRBP1	0.00063649	0.049	SE
5	ENSOARG00020021932	39353301_39353397:39352804_39352888:39353874_39353946	RRBP1	0.00163693	-0.088	SE
7	ENSOARG00020022335	83478092_83478248:83476413_83476578:83478548_83478692	SYNE1	2.33175e-05	-0.667	SE
4	ENSOARG00020022335	83478092_83478248:83476413_83476578:83478548_83478692	SYNE1	0.0467819	0.17	SE
3	ENSOARG00020022335	83478092_83478248:83476413_83476578:83478548_83478692	SYNE1	0.0308427	-0.154	SE
4	ENSOARG00020023447	146128174_146128313:146126926_146127160:146130499_146131223	GPD1	0.0101321	0.383	SE
3	ENSOARG00020023447	146128174_146128313:146126926_146127160:146130499_146131223	GPD1	0.0371904	-0.484	SE
7	ENSOARG00020023447	146128174_146128313:146126926_146127160:146129829_146130007	GPD1	0.0482328	-0.063	SE
1	ENSOARG00020023447	146128174_146128313:146127829_146127942:146130499_146131223	GPD1	0.00953726	-0.003	SE
7	ENSOARG00020023447	146128883_146129024:146126926_146127160:146130499_146131223	GPD1	0.0143124	-0.071	SE
6	ENSOARG00020023447	146128883_146129024:146126926_146127160:146130499_146131223	GPD1	0.0370802	-0.045	SE
4	ENSOARG00020023447	146128883_146129024:146126926_146127160:146130499_146131223	GPD1	7.72855e-05	0.137	SE
7	ENSOARG00020024848	51287724_51288015:51287354_51287443:51289020_51289142	SNRNP48	0.00130036	0.04	SE
6	ENSOARG00020024848	51287724_51288015:51287354_51287443:51289020_51289142	SNRNP48	0.0258207	0.029	SE
3	ENSOARG00020024848	51287724_51288015:51287354_51287443:51289020_51289142	SNRNP48	0.0164701	0.081	SE
4	ENSOARG00020024903	64057420_64059783:64008327_64008437:64071020_64071202	ZNF532	0.000733961	0.194	SE
7	ENSOARG00020024903	64057420_64059783:64008327_64008437:64071020_64071202	ZNF532	0.0384854	-0.107	SE
6	ENSOARG00020024903	64057420_64059783:64008327_64008437:64071020_64071202	ZNF532	0.0110559	-0.242	SE
4	ENSOARG00020024914	53856413_53856506:53854439_53854553:53859896_53859978	NA	0.0138074	0.06	SE
3	ENSOARG00020024914	53856413_53856506:53854439_53854553:53859896_53859978	NA	0.0131278	-0.145	SE
7	ENSOARG00020024914	53856413_53856506:53852740_53853030:53859896_53859978	NA	0.0107643	0.058	SE
7	ENSOARG00020025799	44471601_44471646:44469941_44470027:44478767_44480366	YTHDF3	2.93198e-05	-0.265	SE
3	ENSOARG00020025799	44471601_44471646:44469941_44470027:44478767_44480366	YTHDF3	1.89089e-05	-0.084	SE
4	ENSOARG00020025799	44471601_44471646:44469941_44470027:44494534_44495487	YTHDF3	0.0317796	0.271	SE
4	ENSOARG00020000129	300937457_300937551:300935526_300935649:300941096_300941333	RAB5A	1.07633e-07	0.051	SE
7	ENSOARG00020000129	300937457_300937551:300935526_300935649:300941096_300941333	RAB5A	0.000506305	-0.033	SE
3	ENSOARG00020000129	300937457_300937551:300935526_300935649:300941096_300941333	RAB5A	0.0299147	-0.04	SE
7	ENSOARG00020000189	20854161_20854281:20851084_20851172:20854452_20854604	AKR1A1	1.03278e-05	-0.044	SE
6	ENSOARG00020000189	20854161_20854281:20851084_20851172:20854452_20854604	AKR1A1	0.000175663	-0.036	SE
4	ENSOARG00020000189	20854161_20854281:20851084_20851172:20854452_20854604	AKR1A1	0.000872429	0.062	SE
3	ENSOARG00020000189	20854161_20854281:20851084_20851172:20854452_20854604	AKR1A1	0.000702801	-0.038	SE
7	ENSOARG00020000274	17751549_17751573:17751193_17751258:17751845_17751890	PPIH	0.000176828	-0.048	SE
6	ENSOARG00020000274	17751549_17751573:17751193_17751258:17751845_17751890	PPIH	5.09444e-05	-0.057	SE
3	ENSOARG00020000274	17751549_17751573:17751193_17751258:17751845_17751890	PPIH	0.0411074	-0.089	SE
4	ENSOARG00020000296	17785854_17785944:17783105_17783139:17786241_17786544	NA	0.00690856	0.019	SE
7	ENSOARG00020000296	17785854_17785944:17783105_17783139:17786241_17786544	NA	0.0167423	-0.014	SE
2	ENSOARG00020000296	17785854_17785944:17783105_17783139:17786241_17786544	NA	0.0408331	-0.016	SE
7	ENSOARG00020000384	102534389_102534404:102534062_102534196:102536355_102536522	NA	0.0432705	-0.042	SE
6	ENSOARG00020000384	102534389_102534404:102534062_102534196:102536355_102536522	NA	0.00252757	0.024	SE
4	ENSOARG00020000384	102534389_102534404:102534062_102534196:102536355_102536522	NA	0.00114717	-0.023	SE
7	ENSOARG00020000439	173565073_173565263:173563738_173563851:173565541_173565817	OS9	5.86365e-07	-0.031	SE
6	ENSOARG00020000439	173565073_173565263:173563738_173563851:173565541_173565817	OS9	0.0110559	-0.034	SE
4	ENSOARG00020000439	173565073_173565263:173563738_173563851:173565541_173565817	OS9	2.4395e-08	0.051	SE
3	ENSOARG00020000439	173565073_173565263:173563738_173563851:173565541_173565817	OS9	0.00153247	-0.042	SE
4	ENSOARG00020000934	18654119_18654368:18653134_18653392:18654736_18654818	MED8	0.00678462	0.076	SE
7	ENSOARG00020000934	18654119_18654368:18653134_18653392:18654736_18654818	MED8	0.00247714	-0.049	SE
3	ENSOARG00020000934	18654119_18654368:18653134_18653392:18654736_18654818	MED8	0.00473398	-0.074	SE
7	ENSOARG00020001084	195400084_195400123:195398338_195398385:195403677_195403825	DNM1L	0.00183879	-0.148	SE
4	ENSOARG00020001084	195400084_195400123:195398338_195398385:195403677_195403825	DNM1L	0.000139779	-0.064	SE
3	ENSOARG00020001084	195400084_195400123:195398338_195398385:195403677_195403825	DNM1L	1.00285e-07	0.12	SE
4	ENSOARG00020001143	12849248_12849332:12848820_12848877:12849433_12849508	COL5A3	0.0427535	0.026	SE
3	ENSOARG00020001143	12849248_12849332:12848820_12848877:12849433_12849508	COL5A3	4.03658e-09	-0.055	SE
2	ENSOARG00020001143	12849248_12849332:12848820_12848877:12849433_12849508	COL5A3	0.000163373	-0.06	SE
6	ENSOARG00020001143	12855093_12855246:12852344_12852458:12855572_12855677	COL5A3	0.000184561	-0.027	SE
4	ENSOARG00020001143	12855093_12855246:12852344_12852458:12855572_12855677	COL5A3	0	0.068	SE
3	ENSOARG00020001143	12855093_12855246:12852344_12852458:12855572_12855677	COL5A3	0	-0.05	SE
7	ENSOARG00020001160	173752844_173752922:173752627_173752666:173753303_173753406	DCTN2	0.00103259	-0.043	SE
4	ENSOARG00020001160	173752844_173752922:173752627_173752666:173753303_173753406	DCTN2	0.0325662	0.041	SE
3	ENSOARG00020001160	173752844_173752922:173752627_173752666:173753303_173753406	DCTN2	0.000429742	-0.052	SE
7	ENSOARG00020001731	64432281_64432422:64432033_64432199:64433996_64434161	CHCHD5	1.52395e-06	0.041	SE
6	ENSOARG00020001731	64432281_64432422:64432033_64432199:64433996_64434161	CHCHD5	1.4523e-06	0.027	SE
5	ENSOARG00020001731	64432281_64432422:64432033_64432199:64433996_64434161	CHCHD5	0.034754	-0.059	SE
4	ENSOARG00020001731	64432281_64432422:64432033_64432199:64433996_64434161	CHCHD5	0.00347577	-0.037	SE
2	ENSOARG00020002013	202463361_202463450:202457351_202457443:202465231_202465370	NA	3.96506e-10	0.045	SE
7	ENSOARG00020002013	202463361_202463450:202457351_202457443:202465231_202465370	NA	0.000150772	-0.023	SE
5	ENSOARG00020002013	202463361_202463450:202457351_202457443:202465231_202465370	NA	1.5552e-05	-0.023	SE
6	ENSOARG00020002558	2893562_2893684:2893236_2893353:2897307_2897398	EGFL7	6.68075e-10	0.099	SE
7	ENSOARG00020002558	2893562_2893684:2893236_2893353:2897307_2897398	EGFL7	0.000479523	0.064	SE
1	ENSOARG00020002558	2893562_2893684:2893236_2893353:2897307_2897398	EGFL7	1.80366e-05	-0.028	SE
5	ENSOARG00020002558	2893562_2893684:2893236_2893353:2897307_2897398	EGFL7	0.0168923	-0.112	SE
7	ENSOARG00020003231	72577623_72577743:72569170_72569260:72616354_72616431	CCDC85A	0.000553591	-0.15	SE
4	ENSOARG00020003231	72577623_72577743:72569170_72569260:72616354_72616431	CCDC85A	0.00455412	0.128	SE
3	ENSOARG00020003231	72577623_72577743:72569170_72569260:72616354_72616431	CCDC85A	0.0468415	-0.132	SE
4	ENSOARG00020003333	27324842_27324993:27319578_27319700:27326108_27326232	MOCS2	3.76545e-05	0.112	SE
4	ENSOARG00020003333	27324842_27324993:27324122_27324250:27326108_27326232	MOCS2	0.0115901	0.034	SE
3	ENSOARG00020003333	27324842_27324993:27319578_27319700:27326108_27326232	MOCS2	0.00236614	-0.102	SE
3	ENSOARG00020003333	27324842_27324993:27324122_27324250:27326108_27326232	MOCS2	0.000167413	-0.058	SE
3	ENSOARG00020003333	27324842_27324993:27320899_27320997:27326108_27326232	MOCS2	0.0333467	-0.076	SE
4	ENSOARG00020003519	62918785_62918971:62911303_62911511:62921139_62921220	TBC1D20	0.024448	0.005	SE
3	ENSOARG00020003519	62918785_62918971:62911303_62911511:62921139_62921220	TBC1D20	0.0222718	0.023	SE
2	ENSOARG00020003519	62918785_62918971:62911303_62911511:62921139_62921220	TBC1D20	0.000166864	-0.196	SE
7	ENSOARG00020003519	62926330_62926518:62925385_62925527:62926784_62927479	TBC1D20	0.000252966	-0.023	SE
6	ENSOARG00020003519	62926330_62926518:62925385_62925527:62926784_62927479	TBC1D20	0.000100004	-0.03	SE
4	ENSOARG00020003519	62926330_62926518:62925385_62925527:62926784_62927479	TBC1D20	0.000872429	0.015	SE
7	ENSOARG00020003793	37607889_37607961:37607287_37607360:37608457_37608571	HNRNPK	8.35275e-09	0.049	SE
6	ENSOARG00020003793	37607889_37607961:37607287_37607360:37608457_37608571	HNRNPK	0.0438284	0.003	SE
3	ENSOARG00020003793	37607889_37607961:37607287_37607360:37608457_37608571	HNRNPK	0.0198884	0.025	SE
7	ENSOARG00020003926	13107169_13107221:13103936_13104087:13109114_13109232	MRPL4	0.0148644	0.052	SE
6	ENSOARG00020003926	13107169_13107221:13103936_13104087:13109114_13109232	MRPL4	0.00818771	0.035	SE
4	ENSOARG00020003926	13107169_13107221:13103936_13104087:13109114_13109232	MRPL4	0.0248872	0.033	SE
4	ENSOARG00020004341	175011495_175011639:175011120_175011294:175012503_175012531	MYL6	0.0166394	0.008	SE
6	ENSOARG00020004341	175011495_175011639:175011120_175011294:175012503_175012531	MYL6	0	-0.032	SE
7	ENSOARG00020004341	175011495_175011639:175011120_175011294:175012503_175012531	MYL6	0	-0.037	SE
3	ENSOARG00020004341	175011495_175011639:175011120_175011294:175012503_175012531	MYL6	0	-0.057	SE
7	ENSOARG00020004378	63484590_63484793:63482585_63482671:63485647_63486647	HM13	0.00349298	0.031	SE
6	ENSOARG00020004378	63484590_63484793:63482585_63482671:63485647_63486647	HM13	0.0012416	0.041	SE
3	ENSOARG00020004378	63484590_63484793:63482585_63482671:63485647_63486647	HM13	0.016526	0.05	SE
2	ENSOARG00020004378	63484590_63484793:63482585_63482671:63485647_63486647	HM13	0.000103793	0.063	SE
4	ENSOARG00020005332	14938040_14938181:14937711_14937919:14938340_14938460	MAF1	9.22881e-07	0.047	SE
6	ENSOARG00020005332	14938040_14938181:14937711_14937919:14938340_14938460	MAF1	0.0151193	-0.021	SE
7	ENSOARG00020005332	14938040_14938181:14937711_14937919:14938340_14938460	MAF1	2.13638e-08	-0.086	SE
3	ENSOARG00020005332	14938040_14938181:14937711_14937919:14938340_14938460	MAF1	2.01994e-06	-0.088	SE
7	ENSOARG00020005462	58349447_58349518:58342191_58342320:58355659_58355864	DGAT2	0.0317339	-0.028	SE
6	ENSOARG00020005462	58349447_58349518:58342191_58342320:58355659_58355864	DGAT2	1.65798e-07	-0.008	SE
6	ENSOARG00020005462	58349447_58349518:58342191_58342320:58359516_58359820	DGAT2	0.00615384	0.086	SE
4	ENSOARG00020005462	58349447_58349518:58342191_58342320:58359516_58359820	DGAT2	0.0122799	-0.083	SE
6	ENSOARG00020005462	58356433_58356608:58349447_58349518:58359516_58359820	DGAT2	0.0349555	-0.057	SE
4	ENSOARG00020005462	58356433_58356608:58349447_58349518:58359516_58359820	DGAT2	5.70072e-05	0.081	SE
3	ENSOARG00020005462	58356433_58356608:58349447_58349518:58359516_58359820	DGAT2	0.0171123	-0.072	SE
7	ENSOARG00020005608	286583490_286583557:286582605_286582672:286585907_286585995	NA	0.0417304	-0.035	SE
4	ENSOARG00020005608	286583490_286583557:286582605_286582672:286585907_286585995	NA	0.00192882	0.044	SE
4	ENSOARG00020005608	286583490_286583557:286579317_286579367:286585907_286585995	NA	0.00572623	0.104	SE
5	ENSOARG00020005843	57222414_57222486:57222017_57222073:57222624_57222688	RPS21	0.0310638	0.008	SE
6	ENSOARG00020005843	57222414_57222486:57222017_57222073:57222624_57222688	RPS21	0.0430248	0.007	SE
2	ENSOARG00020005843	57222414_57222486:57222017_57222073:57222624_57222688	RPS21	4.02326e-05	-0.009	SE
3	ENSOARG00020005843	57222414_57222486:57222017_57222073:57222624_57222688	RPS21	1.50204e-07	-0.02	SE
7	ENSOARG00020006129	15365903_15365977:15362493_15362545:15374077_15374154	NA	0.00853448	-0.046	SE
3	ENSOARG00020006129	15365903_15365977:15362493_15362545:15374077_15374154	NA	0.0155014	0.073	SE
2	ENSOARG00020006129	15365903_15365977:15362493_15362545:15374077_15374154	NA	0.0161575	-0.387	SE
7	ENSOARG00020006784	54129851_54130016:54125424_54125555:54132052_54132183	NA	0.000654001	-0.069	SE
6	ENSOARG00020006784	54129851_54130016:54125424_54125555:54133308_54133457	NA	0.0371053	0.044	SE
5	ENSOARG00020006784	54129851_54130016:54125424_54125555:54133308_54133457	NA	0.0267536	0.06	SE
3	ENSOARG00020006784	54129851_54130016:54125424_54125555:54132052_54132183	NA	0.000110068	-0.11	SE
7	ENSOARG00020007047	111430672_111430747:111429984_111430054:111431463_111431588	ADAM15	8.70477e-05	0.064	SE
6	ENSOARG00020007047	111430672_111430747:111429984_111430054:111431463_111431588	ADAM15	7.8588e-05	0.088	SE
4	ENSOARG00020007047	111430672_111430747:111429984_111430054:111431463_111431588	ADAM15	0.000158778	-0.052	SE
2	ENSOARG00020007047	111430672_111430747:111429984_111430054:111431463_111431588	ADAM15	0.00280057	-0.17	SE
7	ENSOARG00020007047	111428715_111428793:111428258_111428460:111429256_111429329	ADAM15	0.000506305	-0.031	SE
4	ENSOARG00020007047	111428715_111428793:111428258_111428460:111429256_111429329	ADAM15	3.72358e-05	0.04	SE
3	ENSOARG00020007047	111428715_111428793:111428258_111428460:111429256_111429329	ADAM15	0.014862	-0.05	SE
2	ENSOARG00020007047	111428715_111428793:111428258_111428460:111429256_111429329	ADAM15	1.15876e-05	0.092	SE
7	ENSOARG00020008782	55618401_55618593:55616832_55616970:55622609_55622735	PPIP5K1	0.0253316	0.06	SE
3	ENSOARG00020008782	55618401_55618593:55616832_55616970:55622609_55622735	PPIP5K1	0.00163181	0.092	SE
4	ENSOARG00020008782	55618401_55618593:55616832_55616970:55621842_55621905	PPIP5K1	0.0132545	-0.09	SE
7	ENSOARG00020008887	54760026_54760205:54759438_54759504:54760904_54760995	NA	0.020127	-0.041	SE
7	ENSOARG00020008887	54760026_54760205:54759438_54759504:54761484_54761606	NA	0.000483468	-0.083	SE
4	ENSOARG00020008887	54760026_54760205:54759438_54759504:54761484_54761606	NA	7.29569e-06	0.195	SE
2	ENSOARG00020008887	54760026_54760205:54759438_54759504:54760904_54760995	NA	0.00853251	0.079	SE
7	ENSOARG00020008887	54760029_54760205:54759440_54759504:54760904_54760995	NA	0.00409611	-0.061	SE
7	ENSOARG00020008887	54760029_54760205:54759440_54759504:54761484_54761606	NA	4.54474e-05	-0.237	SE
4	ENSOARG00020008887	54760029_54760205:54759440_54759504:54761484_54761606	NA	0.0370532	0.341	SE
2	ENSOARG00020008887	54760029_54760205:54759440_54759504:54760904_54760995	NA	0.000818037	0.096	SE
7	ENSOARG00020008887	54760904_54760995:54759438_54759504:54761484_54761606	NA	0.000194319	-0.1	SE
4	ENSOARG00020008887	54760904_54760995:54759438_54759504:54761484_54761606	NA	0.00112345	0.207	SE
6	ENSOARG00020008887	54760904_54760995:54760026_54760205:54761484_54761606	NA	0.0172533	0.083	SE
7	ENSOARG00020009344	62248140_62248707:62246156_62246279:62263482_62263655	NA	0	-0.241	SE
6	ENSOARG00020009344	62248140_62248707:62246156_62246279:62263482_62263655	NA	0.008514	-0.153	SE
4	ENSOARG00020009344	62248140_62248707:62246156_62246279:62263482_62263655	NA	0.0208857	0.122	SE
7	ENSOARG00020009344	62248140_62248707:62246156_62246279:62256669_62256816	NA	0.00447338	-0.072	SE
3	ENSOARG00020009344	62248140_62248707:62244297_62244396:62263482_62263655	NA	0.000748036	-0.119	SE
7	ENSOARG00020009689	7357931_7357979:7355502_7355612:7374452_7374495	SAP30BP	0.0283616	0.036	SE
6	ENSOARG00020009689	7357931_7357979:7355502_7355612:7374452_7374495	SAP30BP	0.0304031	0.021	SE
4	ENSOARG00020009689	7357931_7357979:7355502_7355612:7374452_7374495	SAP30BP	0.00614978	-0.043	SE
7	ENSOARG00020010304	27353994_27354101:27350535_27350634:27354868_27355092	NA	1.16111e-05	0.059	SE
6	ENSOARG00020010304	27353994_27354101:27350535_27350634:27354868_27355092	NA	0.013913	0.015	SE
4	ENSOARG00020010304	27353994_27354101:27350535_27350634:27354868_27355092	NA	7.15099e-06	-0.044	SE
7	ENSOARG00020010955	81553800_81554004:81532432_81532558:81558455_81558521	UBE2V1	0.00186283	0.068	SE
7	ENSOARG00020010955	81553800_81554004:81540698_81540847:81558455_81558521	UBE2V1	0.000398485	0.065	SE
6	ENSOARG00020010955	81553800_81554004:81532432_81532558:81558455_81558521	UBE2V1	0.00313906	0.085	SE
6	ENSOARG00020010955	81553800_81554004:81540698_81540847:81558455_81558521	UBE2V1	0.0253443	0.093	SE
4	ENSOARG00020010955	81553800_81554004:81532432_81532558:81558455_81558521	UBE2V1	0.0079734	-0.071	SE
4	ENSOARG00020010955	81553800_81554004:81540698_81540847:81558455_81558521	UBE2V1	0.000320379	-0.069	SE
7	ENSOARG00020011001	19425428_19425476:19408238_19408382:19427540_19427658	ACAT1	2.73778e-07	0.038	SE
4	ENSOARG00020011001	19425428_19425476:19408238_19408382:19427540_19427658	ACAT1	5.168e-11	-0.029	SE
6	ENSOARG00020011001	19425428_19425476:19408238_19408382:19428235_19428336	ACAT1	0.0471983	-0.044	SE
4	ENSOARG00020011001	19425428_19425476:19408238_19408382:19427936_19428032	ACAT1	0.00404396	-0.032	SE
7	ENSOARG00020011198	71038001_71038181:71037784_71037915:71039003_71039219	CHMP2A	0.0191831	0.016	SE
4	ENSOARG00020011198	71038001_71038181:71037784_71037915:71039003_71039219	CHMP2A	0.000743941	-0.022	SE
2	ENSOARG00020011198	71038001_71038181:71037784_71037915:71039003_71039219	CHMP2A	0.000536923	-0.052	SE
7	ENSOARG00020011361	83413877_83413972:83410814_83410914:83414163_83414310	NR1H3	0.00209976	0.075	SE
1	ENSOARG00020011361	83413877_83413972:83410814_83410914:83414163_83414310	NR1H3	0.0316169	-0.045	SE
6	ENSOARG00020011361	83413877_83413972:83413544_83413658:83414163_83414310	NR1H3	0.00606787	0.019	SE
6	ENSOARG00020011380	52254972_52255082:52254684_52254876:52255825_52255926	CD151	0.000661612	-0.016	SE
1	ENSOARG00020011380	52254972_52255082:52254684_52254876:52255825_52255926	CD151	0.0201958	0.014	SE
4	ENSOARG00020011380	52255825_52255926:52254972_52255082:52256823_52256912	CD151	0.0166394	0.013	SE
1	ENSOARG00020011380	52255825_52255926:52254972_52255082:52256823_52256912	CD151	0.0444914	-0.015	SE
6	ENSOARG00020011380	52254972_52255082:52254684_52254876:52256823_52256912	CD151	0.0113462	-0.02	SE
6	ENSOARG00020011380	52255825_52255926:52254684_52254876:52256823_52256912	CD151	0.000645885	-0.042	SE
7	ENSOARG00020011435	67210905_67211068:67195028_67195094:67277332_67277532	PPP2R5C	0.000276701	-0.053	SE
6	ENSOARG00020011435	67210905_67211068:67195028_67195094:67277332_67277532	PPP2R5C	0.00174517	-0.053	SE
4	ENSOARG00020011435	67210905_67211068:67195028_67195094:67277332_67277532	PPP2R5C	0.00088375	0.086	SE
6	ENSOARG00020012046	30884299_30884492:30883610_30883724:30887941_30888062	NDUFB9	6.9064e-10	-0.04	SE
7	ENSOARG00020012046	30884299_30884492:30883610_30883724:30887941_30888062	NDUFB9	0	-0.089	SE
3	ENSOARG00020012046	30884299_30884492:30883610_30883724:30887941_30888062	NDUFB9	0	-0.098	SE
4	ENSOARG00020012507	107301210_107301301:107300890_107301034:107304435_107304565	PDCL3	0.0172607	0.038	SE
7	ENSOARG00020012507	107301210_107301301:107300890_107301034:107304435_107304565	PDCL3	0.00703027	-0.043	SE
3	ENSOARG00020012507	107301210_107301301:107300890_107301034:107304435_107304565	PDCL3	0.0214567	-0.075	SE
7	ENSOARG00020012577	18510845_18511037:18508860_18509202:18512796_18512969	PLIN1	0	-0.045	SE
5	ENSOARG00020012577	18510845_18511037:18508860_18509202:18512796_18512969	PLIN1	0.00314264	-0.006	SE
4	ENSOARG00020012577	18510845_18511037:18508860_18509202:18512796_18512969	PLIN1	0	0.028	SE
3	ENSOARG00020012577	18510845_18511037:18508860_18509202:18512796_18512969	PLIN1	0.000392338	-0.012	SE
7	ENSOARG00020012577	18510191_18510437:18508860_18509202:18512796_18512969	PLIN1	0	-0.06	SE
5	ENSOARG00020012577	18510191_18510437:18508860_18509202:18512796_18512969	PLIN1	0.000492536	0.002	SE
4	ENSOARG00020012577	18510191_18510437:18508860_18509202:18512796_18512969	PLIN1	0	0.053	SE
3	ENSOARG00020012577	18510191_18510437:18508860_18509202:18512796_18512969	PLIN1	1.78091e-06	-0.027	SE
7	ENSOARG00020012577	18510191_18510437:18508860_18509202:18510845_18511037	PLIN1	0.000583499	-0.015	SE
5	ENSOARG00020012577	18510191_18510437:18508860_18509202:18510845_18511037	PLIN1	2.90896e-10	-0.037	SE
1	ENSOARG00020012577	18510191_18510437:18508860_18509202:18510845_18511037	PLIN1	0.0013187	0.01	SE
7	ENSOARG00020012577	18510845_18511037:18510191_18510437:18512796_18512969	PLIN1	0.0347332	-0.011	SE
4	ENSOARG00020012577	18510845_18511037:18510191_18510437:18512796_18512969	PLIN1	0	0.019	SE
7	ENSOARG00020012577	18510845_18511037:18508860_18509202:18513499_18513764	PLIN1	0.0164274	-0.021	SE
5	ENSOARG00020012706	10197348_10197586:10174443_10174595:10199741_10199932	HIKESHI	0.0039365	0.053	SE
4	ENSOARG00020012706	10197348_10197586:10174443_10174595:10199741_10199932	HIKESHI	0.0177213	0.048	SE
7	ENSOARG00020012706	10197348_10197586:10174443_10174595:10199741_10199932	HIKESHI	0.0476457	-0.031	SE
7	ENSOARG00020013064	67241369_67241495:67240166_67240220:67242830_67242982	C12orf49	0.000213737	0.053	SE
4	ENSOARG00020013064	67241369_67241495:67240166_67240220:67242830_67242982	C12orf49	0.00472612	-0.054	SE
3	ENSOARG00020013064	67241369_67241495:67240166_67240220:67242830_67242982	C12orf49	0.00228732	0.051	SE
7	ENSOARG00020013533	89255598_89255687:89241460_89241930:89273038_89273223	NFIB	0.00270174	0.082	SE
3	ENSOARG00020013533	89255598_89255687:89241460_89241930:89273038_89273223	NFIB	0.0117324	0.08	SE
7	ENSOARG00020013533	89255598_89255687:89241460_89241930:89265528_89265611	NFIB	0.0216342	0.269	SE
7	ENSOARG00020013570	70756061_70756256:70744877_70744994:70758941_70759007	NA	0.0304724	0.082	SE
4	ENSOARG00020013570	70756061_70756256:70744877_70744994:70758941_70759007	NA	0.00558239	0.202	SE
7	ENSOARG00020013570	70756061_70756256:70749635_70749773:70758941_70759007	NA	0.0354859	0.119	SE
7	ENSOARG00020013638	10553973_10554123:10548850_10548954:10559814_10559922	PICALM	4.03507e-08	-0.035	SE
4	ENSOARG00020013638	10553973_10554123:10548850_10548954:10559814_10559922	PICALM	0.00883786	-0.012	SE
3	ENSOARG00020013638	10553973_10554123:10548850_10548954:10559814_10559922	PICALM	0.0248157	0.014	SE
7	ENSOARG00020013805	265045457_265045556:265033488_265033560:265046712_265046840	NA	8.82652e-07	0.026	SE
6	ENSOARG00020013805	265045457_265045556:265033488_265033560:265046712_265046840	NA	7.91101e-10	0.041	SE
3	ENSOARG00020013805	265045457_265045556:265033488_265033560:265046712_265046840	NA	0.0313969	0.023	SE
7	ENSOARG00020013805	265045454_265045556:265033488_265033560:265046712_265046840	NA	2.67529e-07	0.022	SE
6	ENSOARG00020013805	265045454_265045556:265033488_265033560:265046712_265046840	NA	4.46978e-09	0.023	SE
3	ENSOARG00020013805	265045454_265045556:265033488_265033560:265046712_265046840	NA	0.0134206	0.022	SE
4	ENSOARG00020014193	59003100_59003247:59001846_59001993:59004543_59005633	PRDX6	0.0148714	0.014	SE
1	ENSOARG00020014193	59003100_59003247:59001846_59001993:59004543_59005633	PRDX6	0.0150336	-0.017	SE
7	ENSOARG00020014193	59003100_59003247:59001846_59001993:59004543_59005633	PRDX6	2.78026e-08	-0.024	SE
2	ENSOARG00020014193	59003100_59003247:59001846_59001993:59004543_59005633	PRDX6	0.00456129	-0.029	SE
4	ENSOARG00020014711	23175237_23175438:23173961_23174081:23178571_23178647	PPP1R1B	0	0.054	SE
6	ENSOARG00020014711	23175237_23175438:23173961_23174081:23178571_23178647	PPP1R1B	1.64347e-06	-0.017	SE
7	ENSOARG00020014711	23175237_23175438:23173961_23174081:23178571_23178647	PPP1R1B	2.47693e-07	-0.026	SE
3	ENSOARG00020014711	23175237_23175438:23173961_23174081:23178571_23178647	PPP1R1B	8.72929e-09	-0.044	SE
7	ENSOARG00020014711	23179049_23179072:23173961_23174081:23179345_23179406	PPP1R1B	0.00368944	-0.037	SE
5	ENSOARG00020014711	23179049_23179072:23175237_23175438:23179345_23179406	PPP1R1B	0.000372569	-0.035	SE
4	ENSOARG00020014711	23179049_23179072:23173961_23174081:23179345_23179406	PPP1R1B	9.3577e-13	0.096	SE
4	ENSOARG00020014711	23179049_23179072:23175237_23175438:23179345_23179406	PPP1R1B	0.00077795	0.106	SE
4	ENSOARG00020014711	23175237_23175438:23173961_23174081:23179345_23179406	PPP1R1B	2.56668e-11	0.038	SE
4	ENSOARG00020014711	23179049_23179072:23178571_23178647:23179345_23179406	PPP1R1B	0.00344274	0.013	SE
7	ENSOARG00020014847	294540_294634:292717_292823:296116_296158	NA	1.20938e-09	0.143	SE
3	ENSOARG00020014847	294540_294634:292717_292823:296116_296158	NA	0.00886203	0.094	SE
6	ENSOARG00020014847	294540_294634:292717_292823:296116_296158	NA	0.032042	0.055	SE
4	ENSOARG00020015654	118147444_118147610:118146898_118146984:118149540_118149635	PEX19	0	0.081	SE
1	ENSOARG00020015654	118147444_118147610:118146898_118146984:118149540_118149635	PEX19	0.00145048	0.044	SE
7	ENSOARG00020015654	118147444_118147610:118146898_118146984:118149540_118149635	PEX19	6.0022e-05	-0.054	SE
7	ENSOARG00020015686	60895454_60895771:60895162_60895236:60898323_60898399	NA	3.02845e-09	-0.049	SE
4	ENSOARG00020015686	60895454_60895771:60895162_60895236:60898323_60898399	NA	1.20313e-12	0.047	SE
2	ENSOARG00020015686	60895454_60895771:60895162_60895236:60898323_60898399	NA	6.43332e-08	-0.08	SE
7	ENSOARG00020015974	45948820_45948909:45948059_45948236:45949491_45949747	DAZAP1	6.36872e-07	0.048	SE
6	ENSOARG00020015974	45948820_45948909:45948059_45948236:45949491_45949747	DAZAP1	0.0164903	0.03	SE
4	ENSOARG00020015974	45948820_45948909:45948059_45948236:45949491_45949747	DAZAP1	0.000759047	-0.039	SE
3	ENSOARG00020015974	45948820_45948909:45948059_45948236:45949491_45949747	DAZAP1	0.00798364	0.055	SE
6	ENSOARG00020016480	70311351_70311517:70311001_70311082:70311927_70312047	TPCN1	0.0319418	0.096	SE
3	ENSOARG00020016480	70311351_70311517:70311001_70311082:70311927_70312047	TPCN1	0.0218419	-0.053	SE
5	ENSOARG00020016480	70311351_70311517:70311001_70311082:70311927_70312047	TPCN1	0.0179091	-0.119	SE
7	ENSOARG00020017196	36621521_36621686:36621174_36621412:36622391_36622591	MOSPD3	2.55918e-05	0.064	SE
3	ENSOARG00020017196	36621521_36621686:36621174_36621412:36622391_36622591	MOSPD3	0.0318945	0.065	SE
2	ENSOARG00020017196	36621521_36621686:36621174_36621412:36622391_36622591	MOSPD3	1.47108e-06	-0.08	SE
7	ENSOARG00020017247	18765325_18765427:18755424_18755505:18766415_18766543	ACSM3	0.00213937	-0.033	SE
3	ENSOARG00020017247	18765325_18765427:18755424_18755505:18766415_18766543	ACSM3	0.000627689	0.032	SE
1	ENSOARG00020017247	18765325_18765427:18755424_18755505:18766415_18766543	ACSM3	0.000618181	0.039	SE
7	ENSOARG00020017576	107612107_107612307:107611670_107611754:107612884_107613071	FHL1	5.00642e-10	-0.04	SE
6	ENSOARG00020017576	107612107_107612307:107611670_107611754:107612884_107613071	FHL1	1.06472e-05	-0.038	SE
1	ENSOARG00020017576	107612107_107612307:107611670_107611754:107612884_107613071	FHL1	0.000171595	-0.03	SE
7	ENSOARG00020017898	48916218_48916355:48916072_48916132:48916498_48916583	TMEM147	0.0158439	0.026	SE
6	ENSOARG00020017898	48916218_48916355:48916072_48916132:48916498_48916583	TMEM147	0.00378217	0.023	SE
1	ENSOARG00020017898	48916218_48916355:48916072_48916132:48916498_48916583	TMEM147	1.51033e-05	-0.017	SE
7	ENSOARG00020019526	54064986_54065172:54064686_54064832:54065351_54065646	LIPE	0	-0.027	SE
4	ENSOARG00020019526	54064986_54065172:54064686_54064832:54065351_54065646	LIPE	1.2559e-11	0.018	SE
3	ENSOARG00020019526	54064986_54065172:54064686_54064832:54065351_54065646	LIPE	1.14692e-09	-0.05	SE
2	ENSOARG00020019526	54064986_54065172:54064686_54064832:54065351_54065646	LIPE	0.00400051	-0.037	SE
4	ENSOARG00020019536	42826150_42826325:42824466_42824827:42827462_42827602	B3GAT3	0.00547699	0.049	SE
6	ENSOARG00020019536	42826150_42826325:42824466_42824827:42827462_42827602	B3GAT3	1.48762e-05	-0.044	SE
3	ENSOARG00020019536	42826150_42826325:42824466_42824827:42827462_42827602	B3GAT3	0.0122006	-0.078	SE
4	ENSOARG00020020728	21408988_21409256:21407649_21407746:21410715_21410793	SFRP5	4.29992e-09	0.116	SE
1	ENSOARG00020020728	21408988_21409256:21407649_21407746:21410715_21410793	SFRP5	0	0.039	SE
7	ENSOARG00020020728	21408988_21409256:21407649_21407746:21410715_21410793	SFRP5	0	-0.109	SE
4	ENSOARG00020021001	36455941_36456058:36454808_36454892:36456197_36456293	NA	0.00473316	0.058	SE
6	ENSOARG00020021001	36455941_36456058:36454808_36454892:36456197_36456293	NA	0.00128406	0.022	SE
3	ENSOARG00020021001	36455941_36456058:36454808_36454892:36456197_36456293	NA	5.73565e-05	-0.045	SE
7	ENSOARG00020021001	36455941_36456058:36454808_36454892:36456197_36456293	NA	1.69895e-05	-0.051	SE
7	ENSOARG00020021785	127879631_127879976:127877053_127877155:127884031_127884208	ADD1	0	-0.121	SE
6	ENSOARG00020021785	127879631_127879976:127877053_127877155:127884031_127884208	ADD1	7.36063e-07	-0.157	SE
4	ENSOARG00020021785	127879631_127879976:127877053_127877155:127884031_127884208	ADD1	0.00277928	0.154	SE
3	ENSOARG00020021785	127879631_127879976:127877053_127877155:127884031_127884208	ADD1	2.7655e-07	-0.1	SE
7	ENSOARG00020021785	127884031_127884208:127879631_127879976:127884790_127884889	ADD1	2.94956e-06	-0.045	SE
6	ENSOARG00020021785	127884031_127884208:127879631_127879976:127884790_127884889	ADD1	0.0494984	-0.034	SE
4	ENSOARG00020021785	127884031_127884208:127879631_127879976:127884790_127884889	ADD1	6.34612e-07	0.048	SE
3	ENSOARG00020021785	127884031_127884208:127879631_127879976:127884790_127884889	ADD1	0.0121608	-0.039	SE
4	ENSOARG00020021866	58548664_58548851:58548288_58548461:58549225_58549248	NA	0.00465785	0.106	SE
3	ENSOARG00020021866	58548664_58548851:58548288_58548461:58549225_58549248	NA	0.0189663	-0.051	SE
7	ENSOARG00020021866	58548664_58548851:58548288_58548461:58549225_58549248	NA	7.03299e-14	-0.119	SE
6	ENSOARG00020021879	45816750_45816865:45816531_45816651:45817073_45817162	DRAP1	5.22381e-06	-0.054	SE
5	ENSOARG00020021879	45816750_45816865:45816531_45816651:45817073_45817162	DRAP1	0.0192969	-0.036	SE
4	ENSOARG00020021879	45816750_45816865:45816531_45816651:45817073_45817162	DRAP1	0.000124408	0.271	SE
3	ENSOARG00020021879	45816750_45816865:45816531_45816651:45817073_45817162	DRAP1	0.00213037	-0.328	SE
4	ENSOARG00020022124	59269024_59269186:59268340_59268493:59270236_59270410	NA	0.000848758	0.058	SE
7	ENSOARG00020022124	59269024_59269186:59268340_59268493:59270236_59270410	NA	0.0315439	-0.039	SE
2	ENSOARG00020022124	59269024_59269186:59268340_59268493:59270236_59270410	NA	0.0232334	-0.194	SE
7	ENSOARG00020022231	23058468_23058588:23053165_23053233:23059820_23059907	MORF4L1	8.64162e-06	0.025	SE
4	ENSOARG00020022231	23058468_23058588:23053165_23053233:23059820_23059907	MORF4L1	8.447e-10	-0.033	SE
3	ENSOARG00020022231	23058468_23058588:23053165_23053233:23059820_23059907	MORF4L1	0.0181949	0.035	SE
7	ENSOARG00020023087	24035073_24035173:24033066_24033119:24039228_24039304	FAH	0.000553591	0.062	SE
6	ENSOARG00020023087	24035073_24035173:24033066_24033119:24039228_24039304	FAH	0.000333264	0.109	SE
1	ENSOARG00020023087	24035073_24035173:24033066_24033119:24039228_24039304	FAH	0.0126099	-0.036	SE
7	ENSOARG00020023087	24035073_24035173:24033066_24033119:24036733_24036864	FAH	0.00339766	-0.02	SE
7	ENSOARG00020023291	50790930_50791055:50788665_50788770:50793829_50794024	RPL22	6.19983e-07	-0.015	SE
6	ENSOARG00020023291	50790930_50791055:50788665_50788770:50793829_50794024	RPL22	3.55299e-06	-0.011	SE
4	ENSOARG00020023291	50790930_50791055:50788665_50788770:50793829_50794024	RPL22	0.0326605	0.011	SE
3	ENSOARG00020023291	50790930_50791055:50788665_50788770:50793829_50794024	RPL22	0.00148476	-0.014	SE
7	ENSOARG00020023437	46389520_46389614:46377673_46377807:46400028_46400098	RASSF4	0.043941	-0.159	SE
4	ENSOARG00020023437	46389520_46389614:46377673_46377807:46400028_46400098	RASSF4	0.0279245	0.145	SE
3	ENSOARG00020023437	46389520_46389614:46377673_46377807:46400028_46400098	RASSF4	0.0120833	0.118	SE
6	ENSOARG00020023501	45756528_45756560:45737328_45737346:45846626_45846740	GNG2	0.000333264	0.028	SE
4	ENSOARG00020023501	45756528_45756560:45737328_45737346:45846626_45846740	GNG2	0.00349934	0.038	SE
3	ENSOARG00020023501	45756528_45756560:45737328_45737346:45846626_45846740	GNG2	0.0171759	0.051	SE
6	ENSOARG00020023619	261539121_261539358:261537932_261538205:261539694_261539822	PINK1	0.0110559	-0.015	SE
7	ENSOARG00020023619	261539121_261539358:261537932_261538205:261539694_261539822	PINK1	0.0296323	-0.028	SE
3	ENSOARG00020023619	261539121_261539358:261537932_261538205:261539694_261539822	PINK1	0.00448605	-0.039	SE
6	ENSOARG00020023627	20492044_20492151:20491701_20491801:20492419_20492509	MLX	2.88525e-05	-0.035	SE
4	ENSOARG00020023627	20492044_20492151:20491701_20491801:20492419_20492509	MLX	1.18217e-09	0.062	SE
3	ENSOARG00020023627	20492044_20492151:20491701_20491801:20492419_20492509	MLX	0.00014479	-0.083	SE
6	ENSOARG00020023627	20492044_20492151:20491701_20491801:20492997_20493034	MLX	0.0121738	-0.039	SE
4	ENSOARG00020024011	16655192_16655312:16652887_16653005:16655766_16655900	SMG1	1.86686e-11	0.051	SE
7	ENSOARG00020024011	16655192_16655312:16652887_16653005:16655766_16655900	SMG1	8.63088e-05	-0.027	SE
6	ENSOARG00020024011	16655192_16655312:16652887_16653005:16655766_16655900	SMG1	7.65499e-05	-0.028	SE
3	ENSOARG00020024011	16655192_16655312:16652887_16653005:16655766_16655900	SMG1	8.13152e-10	-0.043	SE
4	ENSOARG00020024808	7960396_7960651:7939817_7940117:7962526_7962658	NA	0.007168	0.018	SE
7	ENSOARG00020024808	7960396_7960651:7939817_7940117:7962526_7962658	NA	0.00919569	-0.016	SE
3	ENSOARG00020024808	7960396_7960651:7939817_7940117:7962526_7962658	NA	0.000211486	-0.037	SE
6	ENSOARG00020024814	3442417_3442528:3439966_3440407:3443473_3443649	MKKS	0.00608882	0.208	SE
7	ENSOARG00020024814	3442417_3442528:3439966_3440407:3443473_3443649	MKKS	0.0306847	0.13	SE
4	ENSOARG00020024814	3442417_3442528:3439966_3440407:3443473_3443649	MKKS	0.0116039	-0.181	SE
7	ENSOARG00020025486	234751819_234752018:234747400_234748467:234761197_234761290	TNS1	0.0152402	-0.03	SE
4	ENSOARG00020025486	234751819_234752018:234747400_234748467:234761197_234761290	TNS1	0.000748591	0.03	SE
3	ENSOARG00020025486	234751819_234752018:234747400_234748467:234761197_234761290	TNS1	0.00355854	-0.029	SE
4	ENSOARG00020025486	234751819_234752018:234744512_234744599:234761197_234761290	TNS1	0.00536228	0.067	SE
6	ENSOARG00020025751	43284533_43284578:43283046_43283115:43285305_43285455	ASPH	5.84869e-06	-0.016	SE
4	ENSOARG00020025751	43284533_43284578:43283046_43283115:43285305_43285455	ASPH	0.00282996	0.01	SE
3	ENSOARG00020025751	43284533_43284578:43283046_43283115:43285305_43285455	ASPH	3.59159e-05	-0.023	SE
1	ENSOARG00020025751	43284533_43284578:43283046_43283115:43285305_43285455	ASPH	0.035164	0.007	SE
4	ENSOARG00020025852	50659326_50659545:50655319_50655568:50660560_50660634	ALAS1	0.00302959	0.045	SE
2	ENSOARG00020025852	50659326_50659545:50655319_50655568:50660560_50660634	ALAS1	0.00252962	-0.031	SE
3	ENSOARG00020025852	50659326_50659545:50655319_50655568:50660560_50660634	ALAS1	0.0171759	-0.032	SE
1	ENSOARG00020025852	50659326_50659545:50655319_50655568:50660560_50660634	ALAS1	0.000545843	-0.06	SE
7	ENSOARG00020025857	67727689_67727773:67724053_67724155:67730663_67730747	KDSR	5.35058e-12	-0.123	SE
6	ENSOARG00020025857	67727689_67727773:67724053_67724155:67730663_67730747	KDSR	0.00047509	-0.081	SE
4	ENSOARG00020025857	67727689_67727773:67724053_67724155:67730663_67730747	KDSR	0.000625652	0.124	SE
7	ENSOARG00020026051	12484890_12485061:12484278_12484427:12485391_12485620	CSNK1D	0.0483513	-0.02	SE
6	ENSOARG00020026051	12484890_12485061:12484278_12484427:12485391_12485620	CSNK1D	0.0352711	-0.031	SE
4	ENSOARG00020026051	12484890_12485061:12484278_12484427:12485391_12485620	CSNK1D	0.00107329	0.04	SE
7	ENSOARG00020026205	34929596_34929618:34927280_34927391:34929974_34930058	NA	0	-0.021	SE
5	ENSOARG00020026205	34929596_34929618:34927280_34927391:34929974_34930058	NA	0	-0.027	SE
3	ENSOARG00020026205	34929596_34929618:34927280_34927391:34929974_34930058	NA	0.000583966	-0.027	SE
2	ENSOARG00020026205	34929596_34929618:34927280_34927391:34929974_34930058	NA	1.37411e-05	0.017	SE
1	ENSOARG00020026205	34929596_34929618:34927280_34927391:34929974_34930058	NA	0.00485046	-0.007	SE
4	ENSOARG00020026217	28327238_28327452:28322552_28322637:28328535_28328695	NA	1.99486e-05	0.088	SE
3	ENSOARG00020026217	28327238_28327452:28322552_28322637:28328535_28328695	NA	0.0480387	-0.043	SE
7	ENSOARG00020026217	28327238_28327452:28322552_28322637:28328535_28328695	NA	6.64686e-06	-0.072	SE
6	ENSOARG00020026217	28327238_28327452:28322552_28322637:28328535_28328695	NA	3.45454e-09	-0.083	SE
4	ENSOARG00020026372	43434985_43435048:43433203_43433335:43435251_43435442	ADIRF	0.000255588	0.012	SE
6	ENSOARG00020026372	43434985_43435048:43433203_43433335:43435251_43435442	ADIRF	0.000189577	-0.013	SE
3	ENSOARG00020026372	43434985_43435048:43433203_43433335:43435251_43435442	ADIRF	0.000123635	-0.017	SE
7	ENSOARG00020000157	206076411_206076541:206074805_206074937:206082303_206082427	MYLK	0.00020321	-0.04	SE
3	ENSOARG00020000157	206076411_206076541:206074805_206074937:206082303_206082427	MYLK	0.000938754	-0.038	SE
7	ENSOARG00020000196	173536376_173536505:173535584_173535716:173537043_173537181	TSPAN31	7.0343e-05	-0.07	SE
3	ENSOARG00020000196	173536376_173536505:173535584_173535716:173537043_173537181	TSPAN31	0.00508268	-0.08	SE
4	ENSOARG00020000211	301053639_301053765:301049110_301049217:301056045_301056182	KAT2B	0.0115425	0.013	SE
3	ENSOARG00020000211	301053639_301053765:301049110_301049217:301056045_301056182	KAT2B	3.3258e-05	-0.031	SE
7	ENSOARG00020000305	193391877_193392068:193389229_193389353:193392706_193392858	NA	0.000251444	-0.117	SE
4	ENSOARG00020000305	193391877_193392068:193389229_193389353:193392706_193392858	NA	0.000778472	0.174	SE
7	ENSOARG00020000376	218740210_218740859:218731997_218732095:218745121_218745237	ST6GAL1	6.24187e-08	0.224	SE
3	ENSOARG00020000376	218740210_218740859:218731997_218732095:218745121_218745237	ST6GAL1	0.0128885	0.085	SE
7	ENSOARG00020000433	20907260_20907363:20906072_20906225:20910921_20911046	GPBP1L1	0.000176093	-0.06	SE
4	ENSOARG00020000433	20907260_20907363:20906072_20906225:20910921_20911046	GPBP1L1	0.0163457	0.045	SE
4	ENSOARG00020000439	173567381_173567486:173567060_173567161:173567604_173567815	OS9	3.02505e-05	0.056	SE
2	ENSOARG00020000439	173567381_173567486:173567060_173567161:173567604_173567815	OS9	0.00120301	-0.098	SE
4	ENSOARG00020000439	173567381_173567489:173567060_173567161:173567604_173567815	OS9	1.76953e-05	0.099	SE
2	ENSOARG00020000439	173567381_173567489:173567060_173567161:173567604_173567815	OS9	0.0024529	-0.233	SE
6	ENSOARG00020000622	91679528_91679996:91660466_91660569:91685040_91685161	NA	0.00447246	-0.243	SE
3	ENSOARG00020000622	91679528_91679996:91662272_91662447:91685040_91685161	NA	0.00689678	0.098	SE
7	ENSOARG00020000660	5466983_5469035:5465506_5465703:5469656_5469873	PRRC2B	0.014054	-0.171	SE
4	ENSOARG00020000660	5450982_5451064:5449409_5449767:5453712_5453804	PRRC2B	0.0136863	0.122	SE
4	ENSOARG00020000660	5466983_5469035:5465506_5465703:5469656_5469873	PRRC2B	0.0309007	0.135	SE
2	ENSOARG00020000660	5450982_5451064:5449409_5449767:5453712_5453804	PRRC2B	0.00780938	-0.236	SE
7	ENSOARG00020000727	195385234_195385389:195382639_195382719:195390250_195390411	NA	0.0121009	-0.233	SE
4	ENSOARG00020000727	195385234_195385389:195382639_195382719:195390250_195390411	NA	0.0219907	0.317	SE
6	ENSOARG00020000733	234378951_234379065:234378690_234378840:234379403_234379445	SERHL2	0.000261525	-0.042	SE
3	ENSOARG00020000733	234378951_234379065:234378690_234378840:234379403_234379445	SERHL2	1.5678e-11	0.109	SE
7	ENSOARG00020000804	73840809_73843215:73840049_73840106:73875781_73875989	RTN4	4.1343e-08	-0.508	SE
3	ENSOARG00020000804	73840809_73843215:73840049_73840106:73875781_73875989	RTN4	0.00163416	-0.261	SE
7	ENSOARG00020000881	244314_244420:242493_242555:244544_244811	ACP1	8.64162e-06	0.06	SE
2	ENSOARG00020000881	244314_244420:242493_242555:244544_244811	ACP1	0.015788	0.048	SE
4	ENSOARG00020000954	120420656_120420771:120416468_120416536:120483954_120484039	ATF6	0.0081771	0.126	SE
3	ENSOARG00020000954	120420656_120420771:120416468_120416536:120483954_120484039	ATF6	0.00552992	-0.073	SE
7	ENSOARG00020000961	110261824_110261871:110261387_110261561:110262102_110262221	SNAPIN	1.6669e-05	-0.076	SE
3	ENSOARG00020000961	110261824_110261871:110261387_110261561:110262102_110262221	SNAPIN	0.0221132	-0.074	SE
7	ENSOARG00020000976	251146725_251146798:251144890_251145000:251150581_251150702	CCNL1	0.0178177	0.175	SE
4	ENSOARG00020000976	251146725_251146798:251144890_251145000:251150581_251150702	CCNL1	0.00218322	-0.276	SE
3	ENSOARG00020000985	105561841_105561929:105514966_105515048:105575735_105575962	CHCHD3	0.0415597	-0.031	SE
2	ENSOARG00020000985	105561841_105561929:105514966_105515048:105575735_105575962	CHCHD3	0.0211358	-0.235	SE
7	ENSOARG00020001028	153460328_153460451:153432562_153432644:153505233_153505966	NRIP1	0.00344999	-0.258	SE
3	ENSOARG00020001028	153460328_153460451:153432562_153432644:153505233_153505966	NRIP1	0.00030117	-0.115	SE
4	ENSOARG00020001033	207368855_207369105:207356810_207356979:207378955_207379160	ITGB5	0.0309995	0.028	SE
3	ENSOARG00020001033	207368855_207369105:207356810_207356979:207378955_207379160	ITGB5	0.00552992	-0.051	SE
7	ENSOARG00020001061	219809645_219809779:219798220_219798403:219810818_219810981	TRA2B	0.000155747	-0.063	SE
4	ENSOARG00020001061	219809645_219809779:219798220_219798403:219810818_219810981	TRA2B	4.03556e-05	0.095	SE
6	ENSOARG00020001084	195369611_195369771:195369016_195369352:195369900_195370010	DNM1L	0.0314077	-0.058	SE
4	ENSOARG00020001084	195369611_195369771:195369016_195369352:195369900_195370010	DNM1L	0.00562327	0.089	SE
4	ENSOARG00020001143	12831994_12832102:12831792_12831900:12833191_12833245	COL5A3	0.00273707	0.015	SE
3	ENSOARG00020001143	12831994_12832102:12831792_12831900:12833191_12833245	COL5A3	1.80621e-05	-0.028	SE
3	ENSOARG00020001143	12857708_12857867:12857435_12857625:12861643_12861828	COL5A3	2.06123e-07	-0.057	SE
3	ENSOARG00020001143	12857708_12857870:12857435_12857625:12861643_12861731	COL5A3	1.64857e-07	-0.049	SE
2	ENSOARG00020001143	12857708_12857867:12857435_12857625:12861643_12861828	COL5A3	1.79526e-05	-0.157	SE
2	ENSOARG00020001143	12857708_12857870:12857435_12857625:12861643_12861731	COL5A3	1.79257e-06	-0.122	SE
4	ENSOARG00020001160	173753006_173753078:173752627_173752666:173753303_173753406	DCTN2	0.0119993	0.035	SE
3	ENSOARG00020001160	173753006_173753078:173752627_173752666:173753303_173753406	DCTN2	0.000106301	-0.066	SE
7	ENSOARG00020001182	107114798_107115460:107103032_107103110:107132324_107132526	BPGM	4.47054e-05	-0.211	SE
1	ENSOARG00020001182	107114798_107115460:107103032_107103110:107132324_107132526	BPGM	0.00953726	0.157	SE
4	ENSOARG00020001206	131149432_131149629:131146183_131146307:131200303_131200463	NA	0.00384127	-0.134	SE
3	ENSOARG00020001206	131149432_131149629:131146183_131146307:131200303_131200463	NA	0.00153247	0.277	SE
6	ENSOARG00020001206	131108676_131108757:131095261_131095638:131120598_131120742	NA	0.0440333	0.105	SE
6	ENSOARG00020001206	131108676_131108757:131106936_131107026:131120598_131120742	NA	0.00619487	0.03	SE
6	ENSOARG00020001290	281954725_281954925:281952236_281952426:281961720_281961787	ASTE1	0.00276917	0.325	SE
3	ENSOARG00020001290	281954725_281954925:281952236_281952426:281961720_281961787	ASTE1	0.000108313	-0.441	SE
7	ENSOARG00020001428	75212663_75212699:75210508_75210974:75218512_75218779	CHAC2	0.0137232	0.421	SE
3	ENSOARG00020001428	75212663_75212699:75210508_75210974:75218512_75218779	CHAC2	0.000893819	0.371	SE
7	ENSOARG00020001525	52192238_52192380:52189219_52189594:52196691_52196839	TBC1D2	0.00652565	0.349	SE
3	ENSOARG00020001525	52192238_52192380:52189219_52189594:52196691_52196839	TBC1D2	0.00204985	0.336	SE
7	ENSOARG00020001551	110668449_110668551:110664564_110664682:110668939_110669167	C1orf43	0.000252021	-0.268	SE
4	ENSOARG00020001551	110668449_110668551:110664564_110664682:110668939_110669167	C1orf43	6.04518e-09	0.263	SE
7	ENSOARG00020001582	174016760_174016821:174015857_174015946:174016944_174017449	NDUFA4L2	0.00235135	0.035	SE
4	ENSOARG00020001582	174016760_174016821:174015857_174015946:174016944_174017449	NDUFA4L2	0.0149464	-0.026	SE
7	ENSOARG00020001596	174021700_174021892:174020570_174020771:174023017_174023117	SHMT2	0.0108092	-0.08	SE
6	ENSOARG00020001596	174021700_174021892:174020570_174020771:174023017_174023117	SHMT2	0.0320192	-0.043	SE
4	ENSOARG00020001676	102629679_102629781:102629282_102629351:102630302_102630405	WBP1	0.000316073	-0.198	SE
3	ENSOARG00020001676	102629679_102629781:102629282_102629351:102630302_102630405	WBP1	0.0088631	0.261	SE
7	ENSOARG00020001682	48797052_48797177:48796831_48796936:48805841_48805921	USP34	0.00068965	0.204	SE
1	ENSOARG00020001682	48797052_48797177:48796831_48796936:48805841_48805921	USP34	0.0153721	-0.132	SE
7	ENSOARG00020001688	115616032_115616232:115615331_115615545:115616388_115616481	ZYX	8.10283e-08	-0.08	SE
2	ENSOARG00020001688	115616032_115616232:115615331_115615545:115616388_115616481	ZYX	0.026385	-0.128	SE
7	ENSOARG00020001689	2945213_2945279:2938166_2938269:2945728_2945785	ILKAP	0.00185393	0.047	SE
2	ENSOARG00020001689	2945213_2945279:2938166_2938269:2945728_2945785	ILKAP	0.000166864	0.119	SE
7	ENSOARG00020001725	112292268_112292442:112287242_112287343:112305489_112305576	MERTK	0.000957261	-0.14	SE
3	ENSOARG00020001725	112292268_112292442:112287242_112287343:112305489_112305576	MERTK	6.1582e-08	-0.169	SE
7	ENSOARG00020001781	208494051_208494147:208489996_208490530:208494849_208494965	RUBCN	2.14727e-05	-0.408	SE
3	ENSOARG00020001781	208494051_208494147:208489996_208490530:208494849_208494965	RUBCN	0.0107834	-0.304	SE
6	ENSOARG00020001974	35959776_35959912:35959041_35959124:35960233_35960277	EIF2B4	0.00047509	-0.139	SE
4	ENSOARG00020001974	35959776_35959912:35959041_35959124:35960233_35960277	EIF2B4	9.04578e-12	0.428	SE
6	ENSOARG00020001974	35959390_35959597:35959041_35959124:35960233_35960277	EIF2B4	0.00299331	-0.064	SE
4	ENSOARG00020001974	35959390_35959597:35959041_35959124:35960233_35960277	EIF2B4	4.56188e-10	0.123	SE
7	ENSOARG00020002007	27904728_27904815:27825665_27827117:27959784_27959916	NA	0.000153236	0.155	SE
3	ENSOARG00020002007	27904728_27904815:27825665_27827117:27959784_27959916	NA	0.00393378	-0.103	SE
7	ENSOARG00020002028	174150619_174150811:174149149_174149639:174151010_174151143	NAB2	3.34333e-05	0.123	SE
6	ENSOARG00020002028	174150619_174150811:174149149_174149639:174151010_174151143	NAB2	0.00496163	0.312	SE
7	ENSOARG00020002085	35961586_35961661:35960944_35961124:35962661_35962779	SNX17	2.879e-06	0.075	SE
6	ENSOARG00020002085	35961586_35961661:35960944_35961124:35962661_35962779	SNX17	3.55123e-05	0.013	SE
7	ENSOARG00020002104	53695766_53695916:53694438_53694765:53697639_53697791	EXOSC3	0.00130036	-0.139	SE
4	ENSOARG00020002104	53695766_53695916:53694438_53694765:53697639_53697791	EXOSC3	0.000368286	0.183	SE
7	ENSOARG00020002147	282347169_282347306:282343680_282343836:282348354_282348553	PSMG1	0.000133545	-0.051	SE
6	ENSOARG00020002147	282347169_282347306:282343680_282343836:282348354_282348553	PSMG1	6.49478e-06	0.078	SE
6	ENSOARG00020002184	237432530_237432714:237431467_237431704:237437250_237437564	MECOM	0.0033898	0.28	SE
4	ENSOARG00020002184	237432530_237432714:237431467_237431704:237437250_237437564	MECOM	0.0289051	-0.098	SE
7	ENSOARG00020002333	45190098_45190153:45189096_45189259:45197511_45197585	CD36	2.72858e-05	0.283	SE
3	ENSOARG00020002333	45190098_45190153:45189096_45189259:45197511_45197585	CD36	0.0298705	0.137	SE
7	ENSOARG00020002360	111348424_111348488:111348146_111348266:111349004_111349075	SHC1	4.19861e-08	-0.058	SE
4	ENSOARG00020002360	111348424_111348488:111348146_111348266:111349004_111349075	SHC1	0.034587	0.027	SE
7	ENSOARG00020002368	82577358_82577625:82573466_82573733:82584022_82584374	VCAM1	0.00393675	-0.165	SE
4	ENSOARG00020002368	82577358_82577625:82573466_82573733:82584022_82584374	VCAM1	0.018146	0.088	SE
7	ENSOARG00020002421	3705240_3705840:3702601_3703186:3707166_3707714	COL6A3	0.0131087	0.112	SE
3	ENSOARG00020002421	3705240_3705840:3702601_3703186:3707166_3707714	COL6A3	0.00387305	0.078	SE
7	ENSOARG00020002517	198746731_198746894:198743323_198743421:198749576_198749659	ERGIC2	0.000643449	-0.055	SE
3	ENSOARG00020002517	198746731_198746894:198743323_198743421:198749576_198749659	ERGIC2	0.0409446	-0.066	SE
6	ENSOARG00020002558	2891164_2891229:2890449_2890612:2891775_2891940	EGFL7	1.55093e-08	0.021	SE
1	ENSOARG00020002558	2891164_2891229:2890449_2890612:2891775_2891940	EGFL7	1.21507e-05	-0.012	SE
7	ENSOARG00020002634	160358417_160358600:160356111_160356191:160359351_160359499	CNOT2	0.000194837	-0.103	SE
4	ENSOARG00020002634	160358417_160358600:160356111_160356191:160359351_160359499	CNOT2	0.00188514	0.132	SE
6	ENSOARG00020002636	23661377_23661581:23659272_23659389:23661689_23661809	ISOC1	8.25553e-05	-0.045	SE
3	ENSOARG00020002636	23661377_23661581:23659272_23659389:23661689_23661809	ISOC1	0.00143643	-0.05	SE
7	ENSOARG00020002651	174857101_174857418:174856258_174856316:174857701_174858014	STAT2	0.0174404	-0.125	SE
3	ENSOARG00020002651	174857101_174857418:174856258_174856316:174857701_174858014	STAT2	0.000323027	-0.15	SE
7	ENSOARG00020002658	1846598_1846685:1836613_1836713:1846782_1846939	EIPR1	0.00521902	0.037	SE
2	ENSOARG00020002658	1846598_1846685:1836613_1836713:1846782_1846939	EIPR1	3.85514e-06	-0.075	SE
7	ENSOARG00020002721	7629884_7629940:7629736_7629799:7630212_7630260	PHYHD1	0.0103297	-0.066	SE
4	ENSOARG00020002721	7629884_7629940:7629736_7629799:7630212_7630260	PHYHD1	0.0463302	0.046	SE
4	ENSOARG00020002768	189749485_189749683:189741387_189741447:189751701_189751888	BBX	0.0244083	0.245	SE
3	ENSOARG00020002768	189749485_189749683:189741387_189741447:189751701_189751888	BBX	0.00669909	-0.086	SE
7	ENSOARG00020002798	84175847_84175911:84155799_84155973:84177746_84177839	NA	0.000192826	0.225	SE
7	ENSOARG00020002798	84175847_84175911:84161955_84162111:84178320_84178542	NA	0.00226275	0.34	SE
7	ENSOARG00020002820	19515940_19516024:19493036_19493136:19527179_19527252	ERI3	0.00570421	0.058	SE
4	ENSOARG00020002820	19515940_19516024:19493036_19493136:19527179_19527252	ERI3	3.24333e-05	-0.079	SE
7	ENSOARG00020002866	190046345_190046370:190043129_190043803:190047937_190047969	CD47	3.59861e-05	0.239	SE
3	ENSOARG00020002866	190046345_190046370:190043129_190043803:190047937_190047969	CD47	0.0002003	0.17	SE
7	ENSOARG00020002871	161071829_161071971:161067706_161067792:161072810_161072910	NA	0.00184717	-0.032	SE
4	ENSOARG00020002871	161071829_161071971:161067706_161067792:161072810_161072910	NA	0.000386597	0.083	SE
5	ENSOARG00020002973	84295250_84295317:84294772_84294803:84297016_84297110	PPIA	4.5914e-06	0.013	SE
4	ENSOARG00020002973	84295250_84295317:84294772_84294803:84297016_84297110	PPIA	0.0116122	0.013	SE
3	ENSOARG00020003022	221388091_221388178:221386479_221386579:221388470_221388564	EIF4G1	0.00332923	-0.137	SE
2	ENSOARG00020003022	221388091_221388178:221386811_221386988:221388470_221388564	EIF4G1	0.00156398	-0.1	SE
7	ENSOARG00020003030	119563885_119563924:119548648_119548786:119573306_119573415	OSBPL8	0.00472684	0.181	SE
3	ENSOARG00020003030	119563885_119563924:119548648_119548786:119573306_119573415	OSBPL8	0.0307365	0.14	SE
7	ENSOARG00020003040	106292128_106292290:106288399_106288506:106293114_106293210	MAP4K4	0.00292762	-0.065	SE
7	ENSOARG00020003040	106292128_106292290:106289450_106289684:106293114_106293210	MAP4K4	0.00276842	-0.117	SE
7	ENSOARG00020003175	183048_183229:180454_180614:185729_185810	TMEM183A	0.0476457	-0.046	SE
4	ENSOARG00020003175	183048_183229:180454_180614:185729_185810	TMEM183A	0.0312185	0.052	SE
5	ENSOARG00020003180	15381542_15381621:15380236_15380683:15382773_15382857	ZNF276	0.0139285	-0.363	SE
4	ENSOARG00020003180	15381542_15381621:15380092_15380139:15382773_15382857	ZNF276	0.0388242	0.211	SE
7	ENSOARG00020003196	37978153_37978527:37977930_37978022:37978705_37978792	ACD	0.000148474	-0.08	SE
4	ENSOARG00020003196	37978153_37978527:37977930_37978022:37978705_37978792	ACD	0.0135772	0.139	SE
7	ENSOARG00020003216	91492687_91492815:91490740_91490835:91497113_91497583	GPATCH2L	0.00590799	0.074	SE
4	ENSOARG00020003216	91492687_91492815:91490740_91490835:91497113_91497583	GPATCH2L	6.34612e-07	-0.164	SE
7	ENSOARG00020003262	50197665_50197795:50193073_50193211:50209552_50209644	CRLS1	0.0312958	0.096	SE
3	ENSOARG00020003262	50197665_50197795:50193073_50193211:50206856_50206942	CRLS1	0.0380111	-0.206	SE
4	ENSOARG00020003333	27324122_27324250:27319578_27319700:27326108_27326232	MOCS2	0.000368286	0.266	SE
3	ENSOARG00020003333	27324122_27324250:27320899_27320997:27326108_27326232	MOCS2	0.035952	-0.074	SE
7	ENSOARG00020003398	175268735_175269134:175267178_175267682:175269705_175270257	WIZ	0.00712494	0.279	SE
2	ENSOARG00020003398	175268735_175269134:175267178_175267682:175269705_175270257	WIZ	0.00191018	-0.407	SE
4	ENSOARG00020003435	29205249_29205333:29175370_29175493:29207721_29207782	NA	0.000880773	0.408	SE
3	ENSOARG00020003435	29205249_29205333:29178454_29178754:29207721_29207782	NA	0.0256797	-0.154	SE
7	ENSOARG00020003479	10818177_10818270:10816321_10816451:10826870_10826929	AK6	0.0331243	-0.059	SE
6	ENSOARG00020003479	10818177_10818270:10816321_10816451:10826870_10826929	AK6	0.0363677	-0.044	SE
7	ENSOARG00020003499	40930800_40930936:40930079_40930170:40934132_40934278	NAA20	8.82652e-07	-0.076	SE
4	ENSOARG00020003499	40930800_40930936:40930079_40930170:40934132_40934278	NAA20	3.71784e-06	0.086	SE
7	ENSOARG00020003565	36494975_36495023:36489074_36489263:36614017_36614117	NA	0.0422226	-0.158	SE
3	ENSOARG00020003565	36494975_36495023:36489074_36489263:36614017_36614117	NA	0.0139767	-0.245	SE
7	ENSOARG00020003577	16224043_16224478:16222710_16222783:16226608_16226691	NA	0.00232047	-0.287	SE
6	ENSOARG00020003577	16224043_16224478:16222710_16222783:16256940_16257047	NA	0.0482895	0.225	SE
7	ENSOARG00020003589	27067675_27067728:27067463_27067532:27070338_27070467	POLR2C	0.00316288	0.055	SE
4	ENSOARG00020003589	27067675_27067728:27067463_27067532:27070338_27070467	POLR2C	0.00910027	-0.046	SE
7	ENSOARG00020003633	53014061_53014151:53013480_53013618:53016057_53016218	SMOX	0.00974388	0.254	SE
6	ENSOARG00020003633	53014061_53014151:53013480_53013618:53016057_53016218	SMOX	0.0016415	0.311	SE
7	ENSOARG00020003658	84203749_84203830:84203182_84203248:84204782_84204929	ACTN1	0.00270425	0.31	SE
1	ENSOARG00020003658	84203749_84203830:84203182_84203248:84204782_84204929	ACTN1	3.59165e-05	-0.475	SE
7	ENSOARG00020003767	203628366_203628384:203624619_203624622:203640648_203640733	CASC1	7.64341e-05	0.568	SE
3	ENSOARG00020003767	203628366_203628384:203624619_203624622:203640648_203640733	CASC1	0.0213633	0.657	SE
7	ENSOARG00020003793	37603519_37603598:37601525_37601638:37603705_37603790	HNRNPK	0.00805235	0.087	SE
4	ENSOARG00020003793	37603519_37603598:37601525_37601638:37603705_37603790	HNRNPK	7.15099e-06	0.084	SE
7	ENSOARG00020003896	33478776_33478925:33471765_33471854:33480933_33481023	TFB2M	0.00868003	-0.126	SE
3	ENSOARG00020003896	33478776_33478925:33471765_33471854:33480933_33481023	TFB2M	0.0018166	-0.309	SE
4	ENSOARG00020003920	8009407_8009470:8008151_8008206:8010558_8010576	SPTAN1	0.000562453	0.027	SE
1	ENSOARG00020003920	8009407_8009470:8008151_8008206:8010558_8010576	SPTAN1	0.00488527	0.019	SE
4	ENSOARG00020003936	104996530_104996744:104994208_104994420:104997532_104997691	NA	0.00525209	-0.245	SE
3	ENSOARG00020003936	104996530_104996744:104994208_104994420:104997532_104997691	NA	0.0374388	-0.378	SE
7	ENSOARG00020004070	53501064_53501187:53500063_53500202:53501424_53501527	C20orf27	0	-0.192	SE
4	ENSOARG00020004070	53501064_53501187:53500063_53500202:53501424_53501527	C20orf27	0.00268884	0.108	SE
7	ENSOARG00020004123	139024474_139024531:139003872_139004075:139037732_139037866	APP	3.40771e-07	0.061	SE
3	ENSOARG00020004123	139024474_139024531:139021693_139021861:139037732_139037866	APP	0.00473858	0.031	SE
7	ENSOARG00020004158	13175476_13175564:13175128_13175285:13178510_13178617	NA	0.0122642	0.051	SE
1	ENSOARG00020004158	13175476_13175564:13175128_13175285:13178510_13178617	NA	0.00410033	-0.02	SE
7	ENSOARG00020004195	204332908_204333040:204331139_204331296:204340092_204340241	IQCB1	0.0204023	0.178	SE
4	ENSOARG00020004195	204332908_204333040:204331139_204331296:204340092_204340241	IQCB1	5.88344e-05	-0.313	SE
6	ENSOARG00020004409	13262272_13262554:13261816_13261925:13268974_13269108	CDC37	6.49478e-06	-0.025	SE
4	ENSOARG00020004409	13262272_13262554:13261816_13261925:13268974_13269108	CDC37	0.000226332	0.023	SE
7	ENSOARG00020004415	1592890_1593014:1591664_1592271:1598897_1599043	PLEKHA6	4.21945e-08	0.619	SE
4	ENSOARG00020004415	1592890_1593014:1591664_1592271:1598897_1599043	PLEKHA6	0.0395112	-0.326	SE
7	ENSOARG00020004547	30837522_30839181:30834787_30834992:30842520_30842676	NA	0.000957261	0.246	SE
3	ENSOARG00020004547	30837522_30839181:30834787_30834992:30842520_30842676	NA	0.0369094	0.314	SE
4	ENSOARG00020004624	15919883_15920066:15910980_15911579:15939875_15939972	C14H16orf87	0.0157541	0.135	SE
3	ENSOARG00020004624	15919883_15920066:15910980_15911579:15939875_15939972	C14H16orf87	0.038168	-0.09	SE
7	ENSOARG00020004669	4901012_4901065:4880511_4880628:4903055_4903089	PGPEP1	0.00147772	-0.134	SE
3	ENSOARG00020004669	4901012_4901065:4880511_4880628:4903055_4903089	PGPEP1	0.00330433	-0.09	SE
7	ENSOARG00020004787	56590215_56590275:56589607_56589684:56590754_56590811	ARFGAP1	0.00415751	-0.187	SE
6	ENSOARG00020004787	56590215_56590275:56589607_56589684:56590754_56590811	ARFGAP1	0.00426551	-0.125	SE
7	ENSOARG00020004874	92652141_92652270:92651197_92651286:92652728_92652830	AHSA1	4.24694e-06	-0.047	SE
4	ENSOARG00020004874	92652141_92652270:92651197_92651286:92652728_92652830	AHSA1	0.00107897	0.054	SE
6	ENSOARG00020004992	26690272_26690356:26689810_26689888:26694843_26694885	POSTN	7.32238e-07	0.121	SE
3	ENSOARG00020004992	26690272_26690356:26689810_26689888:26694843_26694885	POSTN	0.016111	0.077	SE
4	ENSOARG00020004998	35252850_35252965:35252678_35252742:35257889_35257936	COX20	0.00102078	-0.048	SE
1	ENSOARG00020004998	35252850_35252965:35252678_35252742:35257889_35257936	COX20	0.0412673	0.03	SE
7	ENSOARG00020005125	128028324_128028528:128000944_128000964:128030556_128030676	GPR161	6.39277e-06	0.364	SE
6	ENSOARG00020005125	128028324_128028528:128000944_128000964:128030556_128030676	GPR161	0.0177539	-0.354	SE
7	ENSOARG00020005309	142357609_142357682:142355067_142355344:142359508_142359585	NA	0.0344684	0.091	SE
1	ENSOARG00020005309	142357609_142357682:142355067_142355344:142359508_142359585	NA	0	-0.081	SE
6	ENSOARG00020005385	286538404_286538446:286536891_286536992:286538845_286538930	NA	0.0177539	0.132	SE
3	ENSOARG00020005385	286538404_286538446:286536891_286536992:286538845_286538930	NA	0.00166231	0.348	SE
7	ENSOARG00020005456	101565524_101565718:101565257_101565451:101569435_101569602	CALU	8.84115e-06	0.247	SE
3	ENSOARG00020005456	101565524_101565718:101565257_101565451:101569435_101569602	CALU	0.0354603	0.088	SE
7	ENSOARG00020005456	101565257_101565451:101560254_101560486:101565524_101565718	CALU	7.89378e-05	-0.134	SE
3	ENSOARG00020005456	101565257_101565451:101560254_101560486:101565524_101565718	CALU	0.00333218	-0.097	SE
7	ENSOARG00020005462	58357411_58357614:58356433_58356608:58359516_58359820	DGAT2	0.0433194	-0.016	SE
2	ENSOARG00020005462	58357411_58357614:58356433_58356608:58359516_58359820	DGAT2	1.79257e-06	-0.08	SE
6	ENSOARG00020005462	58348968_58349076:58342191_58342320:58355659_58355864	DGAT2	0.000618363	0.012	SE
6	ENSOARG00020005462	58348968_58349076:58342191_58342320:58359516_58359820	DGAT2	0.00520162	0.316	SE
7	ENSOARG00020005502	29365383_29365440:29364710_29364742:29366457_29366541	CZIB	2.68922e-11	0.121	SE
6	ENSOARG00020005502	29365383_29365440:29364710_29364742:29366457_29366541	CZIB	0.00047509	0.078	SE
7	ENSOARG00020005502	29364949_29365031:29364710_29364742:29366457_29366541	CZIB	3.88258e-10	0.106	SE
1	ENSOARG00020005502	29364949_29365031:29364710_29364742:29365383_29365440	CZIB	0.00676633	-0.02	SE
7	ENSOARG00020005553	175349048_175349223:175348783_175348935:175350297_175350351	ORMDL2	0.010673	0.085	SE
1	ENSOARG00020005553	175349048_175349223:175348783_175348935:175350297_175350351	ORMDL2	0.000742262	0.08	SE
6	ENSOARG00020005580	129480032_129480172:129462276_129462695:129528119_129528289	MRPS6	0.000109749	0.046	SE
2	ENSOARG00020005580	129480032_129480172:129462276_129462695:129528119_129528289	MRPS6	0.00730512	-0.08	SE
7	ENSOARG00020005608	286582605_286582672:286579317_286579367:286583490_286583557	NA	7.52095e-10	0.242	SE
4	ENSOARG00020005608	286582605_286582672:286579317_286579367:286583490_286583557	NA	4.88533e-07	-0.17	SE
7	ENSOARG00020005622	69579194_69579240:69562199_69562401:69583668_69583773	BMPER	0.000289627	-0.224	SE
3	ENSOARG00020005622	69579194_69579240:69562199_69562401:69583668_69583773	BMPER	0.0114475	0.196	SE
7	ENSOARG00020005649	13774416_13774602:13773681_13773905:13783587_13783692	RGCC	2.52613e-12	-0.024	SE
6	ENSOARG00020005649	13774416_13774602:13773681_13773905:13783587_13783692	RGCC	6.49478e-06	-0.012	SE
5	ENSOARG00020005664	55573289_55573365:55573079_55573150:55573611_55573687	TPM2	0.0305003	0.293	SE
4	ENSOARG00020005664	55573289_55573365:55573079_55573150:55573611_55573687	TPM2	0.0108071	0.202	SE
6	ENSOARG00020005719	99389190_99389278:99382962_99383062:99390266_99390364	NAGK	0.000847484	-0.14	SE
4	ENSOARG00020005719	99389190_99389278:99382962_99383062:99390266_99390364	NAGK	0.00517332	0.119	SE
7	ENSOARG00020005741	268615329_268615506:268614050_268614199:268616743_268616862	U2SURP	0.000180427	-0.162	SE
3	ENSOARG00020005741	268615329_268615506:268614050_268614199:268616743_268616862	U2SURP	0.00893416	-0.128	SE
7	ENSOARG00020005892	68131344_68131755:68120605_68120788:68133490_68133595	EPB41L1	0.00707916	-0.358	SE
3	ENSOARG00020005892	68131344_68131755:68120605_68120788:68133490_68133595	EPB41L1	0.0409446	-0.362	SE
6	ENSOARG00020006022	124893477_124893618:124888254_124888363:124903140_124903239	QDPR	0.0056513	-0.068	SE
2	ENSOARG00020006022	124893477_124893618:124888254_124888363:124903140_124903239	QDPR	0.00112315	-0.078	SE
7	ENSOARG00020006041	182969182_182969320:182967197_182967279:182971509_182971579	ARL1	8.18773e-10	-0.129	SE
4	ENSOARG00020006041	182969182_182969320:182967197_182967279:182971509_182971579	ARL1	3.84155e-05	0.096	SE
7	ENSOARG00020006079	7044594_7044704:7044256_7044412:7045855_7045987	MIF4GD	1.34723e-05	-0.159	SE
4	ENSOARG00020006079	7044594_7044704:7044256_7044412:7045855_7045987	MIF4GD	3.72339e-05	0.219	SE
7	ENSOARG00020006299	15088192_15091573:15087304_15087403:15091668_15097881	PLEC	0.00170622	-0.21	SE
2	ENSOARG00020006299	15088192_15091573:15087304_15087403:15091668_15097881	PLEC	0.0161575	0.026	SE
7	ENSOARG00020006305	90783801_90783988:90783139_90783288:90787358_90787476	MRPL18	0.00013902	-0.17	SE
3	ENSOARG00020006305	90783801_90783988:90783139_90783288:90787358_90787476	MRPL18	0.00562349	-0.131	SE
7	ENSOARG00020006322	54064922_54064998:54064510_54064629:54065078_54065142	PRXL2B	0.0051214	-0.057	SE
3	ENSOARG00020006322	54064922_54064998:54064510_54064629:54065078_54065142	PRXL2B	0.0343043	0.072	SE
7	ENSOARG00020006364	70591901_70591956:70563963_70564188:70597804_70597903	NT5C3A	0.000591611	0.449	SE
3	ENSOARG00020006364	70591901_70591956:70563963_70564188:70597804_70597903	NT5C3A	0.000152959	0.484	SE
4	ENSOARG00020006432	57311096_57311186:57309611_57309735:57311947_57312055	OSBPL2	0.000744042	0.051	SE
3	ENSOARG00020006432	57311096_57311186:57309611_57309735:57311947_57312055	OSBPL2	0.00792685	-0.052	SE
7	ENSOARG00020006469	29260115_29260253:29259218_29259341:29261897_29261939	UBXN8	0.0490313	-0.054	SE
4	ENSOARG00020006469	29260115_29260253:29259218_29259341:29261897_29261939	UBXN8	0.0122842	0.09	SE
6	ENSOARG00020006479	23236478_23236643:23232736_23232918:23245678_23245786	PHF20L1	0.0103247	0.213	SE
1	ENSOARG00020006479	23236478_23236643:23232736_23232918:23245678_23245786	PHF20L1	0.00193976	0.207	SE
7	ENSOARG00020006661	54042935_54043089:54036642_54036766:54044425_54044592	RIPK1	1.7637e-08	0.105	SE
3	ENSOARG00020006661	54042935_54043089:54036642_54036766:54044425_54044592	RIPK1	0.000554552	-0.076	SE
7	ENSOARG00020006664	13591432_13591444:13590421_13590473:13595259_13595373	DNM2	0.0235541	-0.2	SE
4	ENSOARG00020006664	13591432_13591444:13590421_13590473:13595259_13595373	DNM2	0.00148996	0.243	SE
7	ENSOARG00020006664	13582912_13583051:13582226_13582294:13584185_13584324	DNM2	0.0235179	-0.151	SE
4	ENSOARG00020006664	13582912_13583051:13582226_13582294:13584185_13584324	DNM2	0.0327363	0.108	SE
7	ENSOARG00020006743	31308665_31308740:31308065_31308102:31308846_31308885	FXYD6	2.879e-06	0.086	SE
3	ENSOARG00020006743	31308665_31308740:31308065_31308102:31308846_31308885	FXYD6	0.011611	0.072	SE
6	ENSOARG00020006784	54132052_54132183:54125424_54125555:54133308_54133457	NA	0.000657248	0.121	SE
5	ENSOARG00020006784	54132052_54132183:54125424_54125555:54133308_54133457	NA	0.0465339	0.066	SE
4	ENSOARG00020006856	17399843_17399927:17391724_17391836:17421167_17421316	RNF144A	0.00391756	-0.121	SE
3	ENSOARG00020006856	17399843_17399927:17391724_17391836:17421167_17421316	RNF144A	0.028289	0.075	SE
7	ENSOARG00020007231	288443098_288443279:288442658_288442782:288443564_288443690	POFUT2	6.99763e-08	-0.124	SE
6	ENSOARG00020007231	288443098_288443279:288442658_288442782:288443564_288443690	POFUT2	0.0376646	-0.06	SE
7	ENSOARG00020007274	16952106_16952213:16943921_16943954:16961322_16961371	CDC123	0.00403144	-0.08	SE
3	ENSOARG00020007274	16952106_16952213:16949786_16949882:16961322_16961371	CDC123	0.00624407	-0.061	SE
7	ENSOARG00020007482	29190218_29190346:29190047_29190141:29190659_29190734	NA	0.00756721	-0.017	SE
3	ENSOARG00020007482	29190218_29190346:29190047_29190141:29190659_29190734	NA	0.00230228	-0.042	SE
7	ENSOARG00020007558	28090597_28090664:28087386_28087420:28094452_28094566	BTF3L4	0.00273688	-0.094	SE
4	ENSOARG00020007558	28090597_28090664:28087386_28087420:28111860_28112062	BTF3L4	0.00569728	0.279	SE
6	ENSOARG00020007623	64438160_64438251:64437794_64437844:64438720_64438758	COMMD7	0.00617735	0.06	SE
4	ENSOARG00020007623	64438160_64438251:64437794_64437844:64438720_64438758	COMMD7	0.00292537	0.049	SE
4	ENSOARG00020007656	16722143_16722335:16719515_16719814:16728345_16728519	MRPL46	0.00179473	0.163	SE
1	ENSOARG00020007656	16722143_16722335:16719515_16719814:16728345_16728519	MRPL46	0.00997058	0.117	SE
4	ENSOARG00020007776	11072815_11072973:11066068_11066221:11075382_11075441	RABEPK	0.00434898	0.145	SE
4	ENSOARG00020007776	11072815_11072973:11066068_11066221:11076622_11076638	RABEPK	0.00155868	0.129	SE
6	ENSOARG00020007824	106107268_106107376:106106793_106106852:106111097_106111193	C1orf54	0.00900564	-0.016	SE
1	ENSOARG00020007824	106107268_106107376:106106793_106106852:106111097_106111193	C1orf54	0.0412673	-0.006	SE
7	ENSOARG00020007841	45434940_45435038:45434492_45434565:45436863_45436986	AKR1E2	3.79857e-10	0.182	SE
6	ENSOARG00020007841	45434940_45435038:45434492_45434565:45436863_45436986	AKR1E2	0.037654	0.105	SE
7	ENSOARG00020007976	235423112_235423248:235422159_235422332:235423576_235423726	PLCD4	2.39069e-06	-0.123	SE
4	ENSOARG00020007976	235423112_235423248:235422159_235422332:235423576_235423726	PLCD4	0.000779687	0.116	SE
7	ENSOARG00020008010	2917904_2918044:2917486_2917737:2918632_2918758	CDK18	0.0107914	-0.122	SE
3	ENSOARG00020008010	2917904_2918044:2917486_2917737:2918632_2918758	CDK18	0.000395285	-0.35	SE
7	ENSOARG00020008074	51445397_51445438:51444753_51444794:51446317_51446408	NA	9.01428e-05	0.06	SE
6	ENSOARG00020008074	51445397_51445438:51444753_51444794:51446317_51446408	NA	0.00900564	0.113	SE
6	ENSOARG00020008192	103154301_103154427:103153143_103153307:103157938_103157999	IFT74	0.00239659	0.156	SE
3	ENSOARG00020008192	103154301_103154427:103153143_103153307:103157938_103157999	IFT74	0.0242873	0.139	SE
7	ENSOARG00020008297	235464962_235465150:235464627_235464797:235465658_235465758	STK36	0.00380525	-0.32	SE
4	ENSOARG00020008297	235464962_235465150:235464627_235464797:235465658_235465758	STK36	0.03077	0.192	SE
7	ENSOARG00020008377	97007413_97008435:97006810_97006994:97011248_97011352	RASA3	0.000366216	-0.026	SE
4	ENSOARG00020008377	97007413_97008435:97006810_97006994:97011248_97011352	RASA3	0.000637544	0.02	SE
7	ENSOARG00020008398	222055779_222055815:222055381_222055414:222057374_222057404	MFAP5	8.43958e-12	0.044	SE
6	ENSOARG00020008398	222055779_222055815:222055381_222055414:222057374_222057404	MFAP5	3.35425e-05	0.046	SE
7	ENSOARG00020008510	34850295_34850442:34844342_34844479:34852891_34853032	CARMIL1	0.0136125	0.37	SE
4	ENSOARG00020008510	34850295_34850442:34844342_34844479:34852891_34853032	CARMIL1	0.0388242	-0.331	SE
7	ENSOARG00020008553	39567852_39567918:39562677_39562781:39571149_39571202	UBAP2	3.61686e-06	0.14	SE
4	ENSOARG00020008553	39567852_39567918:39562677_39562781:39571149_39571202	UBAP2	0.00824827	-0.104	SE
7	ENSOARG00020008565	46441287_46441497:46440890_46440912:46441977_46442401	RBM4	7.2385e-06	0.047	SE
3	ENSOARG00020008565	46441287_46441497:46440890_46440912:46441977_46442401	RBM4	0.00318136	0.052	SE
7	ENSOARG00020008606	47729848_47729881:47720460_47720587:47730743_47730831	NA	5.88985e-11	0.701	SE
6	ENSOARG00020008606	47729848_47729881:47720460_47720587:47730743_47730831	NA	0.0279725	0.363	SE
2	ENSOARG00020008621	128170982_128171051:128164253_128164401:128171270_128171381	BIN1	7.01879e-05	-0.115	SE
1	ENSOARG00020008621	128170982_128171051:128164253_128164401:128171270_128171381	BIN1	0.00676633	-0.035	SE
7	ENSOARG00020008646	36973592_36973655:36973135_36973189:36978462_36979116	DAB2	1.0625e-05	0.094	SE
3	ENSOARG00020008646	36973592_36973655:36973135_36973189:36978462_36979116	DAB2	0.0415597	-0.055	SE
7	ENSOARG00020008665	40346452_40346552:40345525_40345607:40346797_40346927	ENOSF1	0.043941	0.109	SE
3	ENSOARG00020008665	40346452_40346552:40345525_40345607:40346797_40346927	ENOSF1	0.00422507	0.145	SE
7	ENSOARG00020008821	17140954_17141465:17140481_17140531:17142409_17142437	NA	0.0296693	-0.104	SE
3	ENSOARG00020008821	17140954_17141465:17140481_17140531:17142409_17142437	NA	0.0299656	-0.094	SE
7	ENSOARG00020008829	52634955_52635036:52632274_52632404:52642619_52642684	MAP3K7	0.000357124	0.277	SE
3	ENSOARG00020008829	52634955_52635036:52632274_52632404:52642619_52642684	MAP3K7	0.0336611	0.186	SE
4	ENSOARG00020008841	77785994_77786079:77780897_77780942:77786913_77787004	EMID1	0.00143227	-0.451	SE
4	ENSOARG00020008841	77785994_77786079:77780897_77780942:77790140_77790262	EMID1	0.000795092	-0.353	SE
4	ENSOARG00020008845	135358593_135358701:135356506_135356689:135360113_135360325	ATP2B1	0.011676	0.082	SE
3	ENSOARG00020008845	135358593_135358701:135356506_135356689:135360113_135360325	ATP2B1	0.000554552	-0.064	SE
4	ENSOARG00020008851	39751351_39751480:39751056_39751193:39752889_39753061	TNRC18	0.0395112	0.08	SE
3	ENSOARG00020008851	39751351_39751480:39751056_39751193:39752889_39753061	TNRC18	0.0313639	-0.096	SE
7	ENSOARG00020008915	8269946_8270041:8268808_8269109:8273285_8273334	SWI5	0.0305123	-0.046	SE
1	ENSOARG00020008915	8269946_8270041:8268808_8269109:8271072_8271194	SWI5	0.0019266	0.069	SE
7	ENSOARG00020008918	37534850_37535060:37528357_37528443:37536337_37536489	DMTF1	0.0225005	-0.2	SE
5	ENSOARG00020008918	37534850_37535060:37528357_37528443:37536337_37536489	DMTF1	0.0434809	-0.082	SE
7	ENSOARG00020008954	8279956_8280073:8275740_8275863:8280340_8280384	NA	0.00959546	0.066	SE
4	ENSOARG00020008954	8279956_8280073:8275740_8275863:8280340_8280384	NA	0.0370532	-0.086	SE
7	ENSOARG00020008954	8281189_8281270:8280943_8281003:8282059_8282098	NA	9.46328e-07	0.242	SE
3	ENSOARG00020008954	8281189_8281270:8280943_8281003:8282595_8282658	NA	0.000436176	0.127	SE
7	ENSOARG00020008955	77794024_77794214:77793007_77793391:77794790_77794881	RHBDD3	0.0140306	0.187	SE
6	ENSOARG00020008955	77794024_77794214:77791596_77791884:77794790_77794881	RHBDD3	0.00674814	0.466	SE
6	ENSOARG00020008995	35686365_35686463:35682235_35682348:35687682_35687751	EIF2AK4	0.0369668	0.139	SE
1	ENSOARG00020008995	35686365_35686463:35682235_35682348:35687682_35687751	EIF2AK4	0.00143234	0.242	SE
5	ENSOARG00020009011	48015745_48015821:48015221_48015297:48016078_48016149	NA	0.0127042	-0.034	SE
3	ENSOARG00020009011	48015745_48015821:48015221_48015297:48016078_48016149	NA	0.000176899	0.053	SE
7	ENSOARG00020009022	77815598_77815636:77812677_77812858:77816175_77816208	NA	0.00268698	0.059	SE
6	ENSOARG00020009022	77815598_77815636:77812677_77812858:77816175_77816208	NA	0.0151193	0.152	SE
7	ENSOARG00020009022	77815601_77815636:77812677_77812858:77816175_77816208	NA	0.00204964	0.063	SE
6	ENSOARG00020009022	77815601_77815636:77812677_77812858:77816175_77816208	NA	0.0405815	0.141	SE
7	ENSOARG00020009249	39808257_39808376:39807912_39808050:39808575_39808797	NA	0	0.057	SE
6	ENSOARG00020009249	39808257_39808376:39807912_39808050:39808575_39808797	NA	0.00100215	0.019	SE
7	ENSOARG00020009325	10332687_10332838:10330016_10330151:10334296_10334469	ZMYM6	0.0158932	0.111	SE
4	ENSOARG00020009325	10332687_10332838:10330016_10330151:10334296_10334469	ZMYM6	0.0135233	-0.117	SE
7	ENSOARG00020009344	62248386_62248707:62246156_62246279:62263482_62263655	NA	1.47053e-12	-0.314	SE
7	ENSOARG00020009344	62256669_62256816:62246156_62246279:62263482_62263655	NA	1.96547e-05	-0.651	SE
7	ENSOARG00020009344	62256669_62256816:62248140_62248707:62263482_62263655	NA	0	-0.489	SE
3	ENSOARG00020009344	62248386_62248707:62244297_62244396:62263482_62263655	NA	0.000500374	-0.122	SE
7	ENSOARG00020009360	103423582_103423657:103422153_103422290:103434817_103434869	ENPP2	0.00505617	0.143	SE
4	ENSOARG00020009360	103423582_103423657:103422153_103422290:103434817_103434869	ENPP2	7.6563e-13	0.229	SE
6	ENSOARG00020009380	128804611_128804664:128794550_128794631:128843687_128843833	HIBCH	0.0243124	0.092	SE
3	ENSOARG00020009380	128804611_128804664:128794550_128794631:128843687_128843833	HIBCH	0.0135562	-0.084	SE
7	ENSOARG00020009433	54860332_54860403:54859476_54859644:54860691_54860743	ATAD3A	8.01336e-05	0.099	SE
6	ENSOARG00020009433	54860332_54860403:54859476_54859644:54860691_54860743	ATAD3A	0.000102613	0.16	SE
7	ENSOARG00020009444	59439028_59439199:59438187_59438250:59439847_59440023	PRRG2	0.0452435	0.354	SE
6	ENSOARG00020009444	59439028_59439199:59438187_59438250:59439847_59440023	PRRG2	0.000156703	0.436	SE
7	ENSOARG00020009684	289433462_289433654:289432210_289433056:289443885_289444599	NA	0.011187	-0.357	SE
5	ENSOARG00020009684	289433462_289433654:289432210_289433056:289443885_289444599	NA	0.027261	-0.357	SE
7	ENSOARG00020009711	29236172_29236255:29235674_29235737:29237584_29237654	NELFE	2.0238e-06	-0.121	SE
4	ENSOARG00020009711	29236172_29236255:29235674_29235737:29237584_29237654	NELFE	0.0465459	0.057	SE
7	ENSOARG00020009826	93143996_93144081:93138673_93138815:93151070_93151155	CEPT1	1.79638e-08	0.33	SE
7	ENSOARG00020009826	93143996_93144081:93138673_93138815:93158358_93158490	CEPT1	0.00247714	0.407	SE
7	ENSOARG00020009917	107460162_107460309:107458985_107459080:107460422_107460522	HNRNPD	0.0469247	0.074	SE
2	ENSOARG00020009917	107460162_107460309:107458985_107459080:107460422_107460522	HNRNPD	0.0444215	0.13	SE
5	ENSOARG00020009969	25495819_25495878:25490987_25491101:25496459_25496552	BDH2	0.0106743	-0.112	SE
4	ENSOARG00020009969	25495819_25495878:25490987_25491101:25496459_25496552	BDH2	0.0400099	-0.047	SE
7	ENSOARG00020010009	257812008_257812050:257809448_257809559:257812395_257812540	SRRM1	1.26928e-05	0.345	SE
2	ENSOARG00020010009	257812008_257812050:257809448_257809559:257812395_257812540	SRRM1	0.0427369	0.466	SE
7	ENSOARG00020010070	40198086_40198212:40195786_40196810:40198587_40198874	SPRY1	6.73641e-05	-0.158	SE
7	ENSOARG00020010070	40198086_40198212:40195786_40196810:40199623_40199920	SPRY1	0.00286833	-0.057	SE
7	ENSOARG00020010274	25503674_25503765:25501796_25501881:25516150_25516285	SLC9B2	0.0306654	-0.281	SE
3	ENSOARG00020010274	25503674_25503765:25501796_25501881:25516150_25516285	SLC9B2	1.90114e-05	-0.638	SE
7	ENSOARG00020010356	40008835_40008947:40008508_40008606:40009295_40009436	NA	0.00396554	0.068	SE
6	ENSOARG00020010356	40008835_40008947:40008508_40008606:40009295_40009436	NA	7.65499e-05	0.135	SE
7	ENSOARG00020010407	80134349_80134409:80133130_80133184:80139001_80139082	DENND1B	0.00815758	0.23	SE
3	ENSOARG00020010407	80134349_80134409:80133130_80133184:80139001_80139082	DENND1B	0.0127341	0.089	SE
3	ENSOARG00020010412	59558003_59558198:59556403_59556577:59558646_59558933	TSKS	2.49825e-06	-0.176	SE
1	ENSOARG00020010412	59558003_59558198:59556403_59556577:59558646_59558933	TSKS	2.88273e-11	-0.051	SE
7	ENSOARG00020010471	26328805_26328927:26326762_26326914:26329559_26329637	SPOP	0.00799929	-0.155	SE
3	ENSOARG00020010471	26328805_26328927:26326762_26326914:26329559_26329637	SPOP	0.00153247	-0.139	SE
7	ENSOARG00020010471	26311184_26311327:26309772_26309927:26315281_26315404	SPOP	0.00985777	-0.054	SE
4	ENSOARG00020010471	26311184_26311327:26309772_26309927:26315281_26315404	SPOP	0.0101321	0.068	SE
4	ENSOARG00020010508	43738062_43738156:43736167_43736298:43741780_43741910	MTMR12	0.0274591	0.094	SE
3	ENSOARG00020010508	43738062_43738156:43736167_43736298:43741780_43741910	MTMR12	0.000169499	-0.157	SE
7	ENSOARG00020010530	52224425_52224491:52213866_52214034:52232798_52232889	BCAS3	0.0265534	0.375	SE
7	ENSOARG00020010530	52224425_52224491:52213866_52214034:52236063_52236212	BCAS3	0.0317339	0.144	SE
7	ENSOARG00020010619	15807093_15807183:15805278_15805372:15816059_15816363	GAB1	0.0289549	-0.126	SE
3	ENSOARG00020010619	15807093_15807183:15805278_15805372:15816059_15816363	GAB1	0.00688113	-0.126	SE
6	ENSOARG00020010730	60211622_60211757:60209634_60209772:60218101_60218203	NA	8.52365e-08	-0.066	SE
4	ENSOARG00020010730	60211622_60211757:60209634_60209772:60218101_60218203	NA	1.41043e-08	0.063	SE
7	ENSOARG00020010858	107978330_107978672:107971058_107971117:107980327_107980454	SEC31A	4.07863e-08	0.229	SE
7	ENSOARG00020010858	107978330_107978672:107972659_107972698:107980327_107980454	SEC31A	8.97132e-05	-0.149	SE
7	ENSOARG00020010858	107978375_107978672:107971058_107971117:107980327_107980454	SEC31A	3.9097e-09	0.249	SE
7	ENSOARG00020010858	107978375_107978672:107972659_107972698:107980327_107980454	SEC31A	0.000101115	-0.145	SE
6	ENSOARG00020011040	70243468_70243533:70239990_70240269:70247022_70247126	NUDT14	0.0177539	-0.304	SE
2	ENSOARG00020011040	70243468_70243533:70239990_70240269:70247022_70247126	NUDT14	0.0140143	-0.06	SE
4	ENSOARG00020011145	7534691_7534757:7533564_7534139:7534896_7535071	TRIM65	0.0140341	0.387	SE
3	ENSOARG00020011145	7534691_7534757:7533564_7534139:7534896_7535071	TRIM65	4.99094e-05	-0.392	SE
7	ENSOARG00020011167	120646994_120647093:120645449_120645639:120652974_120653125	HPF1	0.0107569	0.06	SE
3	ENSOARG00020011167	120646994_120647093:120645449_120645639:120652974_120653125	HPF1	0.0194405	0.089	SE
7	ENSOARG00020011207	18416582_18416618:18412648_18412805:18421236_18421261	CREM	0.000802064	0.568	SE
7	ENSOARG00020011207	18416582_18416618:18412648_18412805:18436202_18436345	CREM	0.00502878	0.479	SE
4	ENSOARG00020011253	54311037_54311144:54309120_54309286:54314335_54314560	KIF9	0.000983475	0.392	SE
3	ENSOARG00020011253	54311037_54311144:54309120_54309286:54314335_54314560	KIF9	0.0012151	-0.423	SE
4	ENSOARG00020011267	1544084_1544196:1543017_1543065:1545582_1545720	ARSG	0.0206012	0.044	SE
3	ENSOARG00020011267	1544084_1544196:1543017_1543065:1545582_1545720	ARSG	0.00878018	-0.103	SE
7	ENSOARG00020011355	48486026_48486188:48470346_48470424:48496413_48496573	ZMYND11	0.0488658	-0.173	SE
3	ENSOARG00020011355	48486026_48486188:48470346_48470424:48496413_48496573	ZMYND11	0.00748849	-0.137	SE
5	ENSOARG00020011432	49500676_49500750:49500515_49500590:49501040_49501095	POLR2I	2.59384e-07	-0.029	SE
1	ENSOARG00020011432	49500676_49500750:49500515_49500590:49501040_49501095	POLR2I	0	0.034	SE
7	ENSOARG00020011435	67320072_67320145:67318406_67318508:67330788_67330920	PPP2R5C	0.0296693	-0.026	SE
4	ENSOARG00020011435	67320072_67320145:67318406_67318508:67330788_67330920	PPP2R5C	0.00396465	0.046	SE
7	ENSOARG00020011516	52646100_52646168:52645243_52645805:52646363_52646500	EGLN2	2.52507e-05	-0.04	SE
4	ENSOARG00020011516	52646100_52646168:52645243_52645805:52646363_52646500	EGLN2	0.0270319	0.028	SE
7	ENSOARG00020011583	57590557_57590806:57588745_57589470:57593659_57594003	ZC3H4	0.00137838	-0.124	SE
4	ENSOARG00020011583	57590557_57590806:57588745_57589470:57593659_57594003	ZC3H4	0.0313519	0.068	SE
7	ENSOARG00020011584	26778875_26778983:26778606_26778705:26779650_26779764	PDK2	0.00385178	-0.026	SE
4	ENSOARG00020011584	26778875_26778983:26778606_26778705:26779650_26779764	PDK2	6.9792e-05	0.044	SE
7	ENSOARG00020011589	52663192_52663307:52661601_52661664:52664838_52664918	NA	0.0323182	-0.06	SE
6	ENSOARG00020011589	52663192_52663307:52661601_52661664:52664838_52664918	NA	0.048251	-0.104	SE
4	ENSOARG00020011599	30872005_30872125:30867456_30867676:30872951_30873146	MTSS1	0.0164506	-0.132	SE
4	ENSOARG00020011599	30872005_30872125:30867456_30867676:30874395_30874569	MTSS1	8.88763e-06	-0.626	SE
4	ENSOARG00020011646	35862556_35862670:35861747_35862023:35869940_35870058	MRS2	0.0410984	0.046	SE
3	ENSOARG00020011646	35862556_35862670:35861747_35862023:35869940_35870058	MRS2	0.000896948	-0.099	SE
6	ENSOARG00020011707	15350331_15350398:15349965_15350030:15350539_15350619	GFUS	0.0262217	0.03	SE
2	ENSOARG00020011707	15350331_15350398:15349965_15350030:15350539_15350619	GFUS	0.00456129	-0.025	SE
6	ENSOARG00020011814	103823306_103823485:103742934_103743023:103848792_103848978	DEPTOR	0.0012416	-0.086	SE
3	ENSOARG00020011814	103823306_103823485:103795736_103795860:103848792_103848978	DEPTOR	0.0132293	-0.111	SE
3	ENSOARG00020011836	45373894_45373945:45353496_45353556:45374575_45374744	SLMAP	0.0390679	0.176	SE
3	ENSOARG00020011836	45373894_45373945:45369071_45369134:45374435_45374486	SLMAP	0.000896948	0.258	SE
7	ENSOARG00020011909	25055481_25055633:24990048_24990462:25063656_25063937	PLPP1	0.00143677	-0.026	SE
3	ENSOARG00020011909	25055481_25055633:24990048_24990462:25063656_25063937	PLPP1	0.000510902	-0.038	SE
7	ENSOARG00020011926	87034587_87034661:87029683_87030340:87035098_87035240	SLC43A1	0.0074307	0.065	SE
5	ENSOARG00020011926	87034587_87034661:87029683_87030340:87035098_87035240	SLC43A1	0.0390098	-0.118	SE
4	ENSOARG00020011962	49059345_49059468:49055751_49056127:49062762_49063035	TMEM230	0.00499645	0.056	SE
3	ENSOARG00020011962	49059345_49059468:49055751_49056127:49060765_49060879	TMEM230	0.0373894	-0.039	SE
6	ENSOARG00020012041	36080411_36080463:36079935_36080242:36080765_36080867	SAT2	0.0432909	0.361	SE
3	ENSOARG00020012041	36080411_36080463:36079935_36080242:36080581_36080665	SAT2	0.0147252	-0.185	SE
6	ENSOARG00020012087	56352576_56352677:56351903_56351974:56352745_56352866	ARFRP1	0.0447258	0.011	SE
1	ENSOARG00020012087	56352576_56352677:56351903_56351974:56352745_56352866	ARFRP1	0.0239356	-0.019	SE
4	ENSOARG00020012134	2389093_2389183:2386841_2386926:2390311_2390398	NA	0.00125109	0.017	SE
2	ENSOARG00020012134	2389093_2389183:2386841_2386926:2390311_2390398	NA	0.0419293	0.101	SE
3	ENSOARG00020012211	87106832_87107019:87103329_87103679:87110275_87110371	UBE2L6	0.00166231	-0.101	SE
2	ENSOARG00020012211	87106832_87107019:87103329_87103679:87110275_87110371	UBE2L6	0.0146699	-0.092	SE
3	ENSOARG00020012212	9095905_9095990:9095303_9095420:9096150_9096193	HSD17B8	0.000291668	-0.193	SE
1	ENSOARG00020012212	9095905_9095990:9094976_9095194:9096150_9096193	HSD17B8	2.3788e-05	-0.065	SE
7	ENSOARG00020012283	52783321_52783453:52781765_52781912:52784572_52784704	LTBP4	0.0274617	0.037	SE
3	ENSOARG00020012283	52783321_52783453:52781765_52781912:52784572_52784704	LTBP4	0.0144212	0.058	SE
7	ENSOARG00020012291	49666431_49666507:49664354_49664396:49672644_49672729	GPCPD1	0.00102912	0.311	SE
3	ENSOARG00020012291	49666431_49666507:49664354_49664396:49672644_49672729	GPCPD1	3.10486e-05	0.198	SE
7	ENSOARG00020012294	42855651_42855681:42854776_42854828:42906263_42906377	DNM3	0.0231976	-0.295	SE
4	ENSOARG00020012294	42855651_42855681:42854776_42854828:42906263_42906377	DNM3	0.0271266	-0.475	SE
7	ENSOARG00020012323	36107799_36107865:36106815_36106934:36108965_36109068	MPDU1	0.0134627	0.211	SE
3	ENSOARG00020012323	36107799_36107865:36106815_36106934:36108965_36109068	MPDU1	0.0148173	0.148	SE
4	ENSOARG00020012394	53839328_53839388:53835944_53836057:53840832_53840924	NA	0.0226068	-0.314	SE
3	ENSOARG00020012394	53839328_53839388:53835944_53836057:53840832_53840924	NA	0.00949486	0.211	SE
7	ENSOARG00020012411	14629539_14629608:14628762_14628847:14636460_14636609	ZC3H18	0.00245083	0.203	SE
4	ENSOARG00020012411	14629539_14629608:14628762_14628847:14636460_14636609	ZC3H18	0.0346414	-0.242	SE
7	ENSOARG00020012457	43844714_43844774:43839576_43839780:43874069_43874108	USP47	6.42577e-06	0.274	SE
3	ENSOARG00020012457	43844714_43844774:43839576_43839780:43874069_43874108	USP47	0.0171759	0.163	SE
6	ENSOARG00020012573	27310911_27311120:27308068_27308142:27311502_27311583	SAR1A	0.000274402	-0.011	SE
3	ENSOARG00020012573	27310911_27311120:27308068_27308142:27311502_27311583	SAR1A	0.000510902	-0.036	SE
7	ENSOARG00020012627	21347617_21347739:21341308_21341402:21356529_21356637	NA	0.038585	-0.258	SE
3	ENSOARG00020012627	21347617_21347739:21341308_21341402:21356529_21356637	NA	0.017838	-0.251	SE
7	ENSOARG00020012723	111897360_111897491:111893759_111893861:111898175_111898256	DAP3	0.0291737	0.054	SE
7	ENSOARG00020012723	111897360_111897491:111893759_111893861:111898344_111898503	DAP3	0.0466299	0.25	SE
4	ENSOARG00020012733	74970381_74970434:74969501_74969641:74970623_74970824	NA	0.000262669	0.18	SE
3	ENSOARG00020012733	74970381_74970434:74969501_74969641:74970623_74970824	NA	0.000276843	-0.218	SE
7	ENSOARG00020012742	64429262_64429457:64428565_64428748:64434815_64434953	TCOF1	0.000494728	-0.255	SE
3	ENSOARG00020012742	64429262_64429457:64428565_64428748:64434815_64434953	TCOF1	0.0165614	-0.285	SE
4	ENSOARG00020012751	104232889_104233013:104222829_104222890:104236997_104237034	NA	0.0244083	0.058	SE
2	ENSOARG00020012751	104232889_104233013:104226918_104227012:104236997_104237034	NA	0.0326405	-0.187	SE
7	ENSOARG00020012760	70444327_70444363:70444052_70444205:70447453_70447485	NA	0.0388955	-0.068	SE
6	ENSOARG00020012760	70444327_70444363:70444052_70444205:70447453_70447485	NA	0.000641528	0.117	SE
7	ENSOARG00020012774	36112177_36112638:36111896_36112016:36112715_36112834	CD68	0.0256964	-0.028	SE
4	ENSOARG00020012774	36112177_36112638:36111896_36112016:36112715_36112834	CD68	0.0428927	0.04	SE
7	ENSOARG00020012817	34977010_34977068:34974609_34974741:34993373_34993514	CDK8	0.000289104	0.209	SE
3	ENSOARG00020012817	34977010_34977068:34974609_34974741:34993373_34993514	CDK8	0.00169989	0.194	SE
7	ENSOARG00020012821	18533168_18533284:18530387_18530959:18535432_18535488	PEX11A	0.0136105	-0.089	SE
3	ENSOARG00020012821	18533168_18533284:18530387_18530959:18535432_18535488	PEX11A	0.00547559	-0.09	SE
4	ENSOARG00020012831	45552232_45552387:45551735_45551860:45557391_45558086	R3HDM4	0.0455045	0.035	SE
2	ENSOARG00020012831	45552232_45552387:45551735_45551860:45557391_45558086	R3HDM4	0.00370768	-0.211	SE
7	ENSOARG00020012842	9170156_9170252:9169962_9170074:9170347_9170469	RGL2	0.0297384	0.039	SE
6	ENSOARG00020012842	9170156_9170252:9169962_9170074:9170347_9170469	RGL2	0.000401537	0.211	SE
7	ENSOARG00020012946	25321709_25321971:25318310_25318573:25322582_25322787	GPX8	0	-0.326	SE
3	ENSOARG00020012946	25321709_25321971:25318310_25318573:25322582_25322787	GPX8	6.10285e-06	-0.4	SE
7	ENSOARG00020013033	236042470_236042580:236041279_236041779:236043648_236043702	DNAJB2	0.0183486	-0.057	SE
6	ENSOARG00020013033	236042470_236042580:236041279_236041779:236043648_236043702	DNAJB2	0.000284859	-0.09	SE
4	ENSOARG00020013038	54312039_54312153:54187160_54187249:54328431_54328739	STAU2	0.00821017	0.193	SE
3	ENSOARG00020013038	54312039_54312153:54187160_54187249:54328431_54328739	STAU2	0.00211358	-0.481	SE
3	ENSOARG00020013051	17793599_17793799:17781458_17781540:17795070_17795196	PLIN3	0.0343043	-0.044	SE
1	ENSOARG00020013051	17793599_17793799:17781458_17781540:17795070_17795196	PLIN3	0.00641308	0.058	SE
7	ENSOARG00020013074	45852421_45852469:45851850_45851926:45853564_45853635	ZNF207	0	0.42	SE
4	ENSOARG00020013074	45852421_45852469:45851850_45851926:45853564_45853635	ZNF207	0.000831774	-0.169	SE
7	ENSOARG00020013150	53291509_53291530:53287769_53287845:53292776_53292998	CLTC	0.000855864	-0.039	SE
3	ENSOARG00020013150	53291509_53291530:53287769_53287845:53292776_53292998	CLTC	0.026021	0.042	SE
7	ENSOARG00020013213	83521687_83521792:83520912_83521037:83521902_83521992	SLC39A13	0.0256002	0.074	SE
6	ENSOARG00020013213	83521687_83521792:83520912_83521037:83521902_83521992	SLC39A13	0.016065	0.122	SE
6	ENSOARG00020013282	27084971_27085123:27083685_27083793:27085946_27086088	ACSF2	0	-0.056	SE
2	ENSOARG00020013282	27084971_27085123:27083685_27083793:27085946_27086088	ACSF2	2.94332e-05	0.011	SE
7	ENSOARG00020013448	289684530_289684713:289683773_289683881:289688312_289688474	PRMT2	0.0107569	-0.07	SE
4	ENSOARG00020013448	289684530_289684713:289683773_289683881:289688312_289688474	PRMT2	0.00174678	0.087	SE
7	ENSOARG00020013450	15499182_15499230:15496275_15497036:15502241_15502352	MOCS1	1.44011e-08	-0.558	SE
6	ENSOARG00020013450	15499182_15499230:15496275_15497036:15502241_15502352	MOCS1	0.0222946	-0.227	SE
2	ENSOARG00020013457	60937850_60937982:60937345_60937441:60938071_60938296	PCK1	0.000350108	0.043	SE
1	ENSOARG00020013457	60937850_60937982:60937345_60937441:60938071_60938296	PCK1	0.00737301	-0.003	SE
2	ENSOARG00020013475	77796564_77796649:77796066_77796194:77797540_77797688	NA	0.001377	-0.037	SE
1	ENSOARG00020013475	77796564_77796649:77796066_77796194:77797540_77797688	NA	0.00167136	-0.008	SE
7	ENSOARG00020013570	70753279_70753381:70749635_70749773:70756061_70756256	NA	0.0486505	0.344	SE
7	ENSOARG00020013570	70753279_70753381:70749635_70749773:70758941_70759007	NA	6.72355e-05	0.47	SE
7	ENSOARG00020013587	51949794_51949839:51947955_51948201:51950315_51950420	BRD8	0.0217873	-0.027	SE
4	ENSOARG00020013587	51949794_51949839:51947955_51948201:51950315_51950420	BRD8	8.42079e-08	0.093	SE
7	ENSOARG00020013638	10522788_10522864:10486892_10487321:10533031_10533125	PICALM	0.0347332	0.088	SE
3	ENSOARG00020013638	10522788_10522864:10486892_10487321:10533031_10533125	PICALM	0.00131235	0.238	SE
7	ENSOARG00020013642	289848532_289848559:289844906_289845050:289849152_289849560	FBXO25	0.000155976	-0.202	SE
4	ENSOARG00020013642	289848532_289848559:289844906_289845050:289849152_289849560	FBXO25	0.0177213	0.075	SE
7	ENSOARG00020013652	55299510_55299685:55295272_55295771:55305620_55305682	NA	0.0427909	-0.101	SE
3	ENSOARG00020013652	55299510_55299685:55295272_55295771:55305620_55305682	NA	0.00688113	-0.147	SE
7	ENSOARG00020013652	55308241_55308316:55307992_55308112:55308495_55308624	NA	0.00655682	0.103	SE
4	ENSOARG00020013652	55308241_55308316:55307992_55308112:55308495_55308624	NA	0.0044025	-0.068	SE
7	ENSOARG00020013652	55307840_55307909:55307110_55307275:55307992_55308112	NA	0.0263448	0.149	SE
3	ENSOARG00020013652	55307840_55307909:55307110_55307278:55307992_55308112	NA	0.00410944	0.156	SE
7	ENSOARG00020013746	19570270_19570370:19546645_19546716:19576245_19576477	MGST2	0.0216284	-0.068	SE
4	ENSOARG00020013746	19570270_19570370:19546645_19546716:19576245_19576477	MGST2	1.5402e-06	0.289	SE
7	ENSOARG00020013782	1322913_1322973:1320544_1320616:1323743_1323850	NA	0.0159375	0.069	SE
3	ENSOARG00020013782	1322913_1322973:1320544_1320616:1323743_1323850	NA	0.00316091	0.064	SE
7	ENSOARG00020013851	39237022_39237039:39236626_39236763:39237381_39237500	PDLIM7	0.00612429	0.042	SE
6	ENSOARG00020013851	39237022_39237039:39236626_39236763:39237989_39238020	PDLIM7	0.0171626	0.11	SE
7	ENSOARG00020013856	1343353_1343508:1331697_1331757:1344559_1344647	NA	0.00596066	-0.192	SE
6	ENSOARG00020013856	1343353_1343508:1331697_1331757:1344559_1344647	NA	0.0088891	-0.151	SE
7	ENSOARG00020013912	47248912_47249012:47248445_47248630:47249987_47250154	ALDH3B2	0.0199732	-0.049	SE
6	ENSOARG00020013912	47248912_47249012:47248445_47248630:47249987_47250154	ALDH3B2	0.00617735	-0.03	SE
7	ENSOARG00020014080	11107091_11107260:11103360_11103974:11107810_11107906	CYP51A1	0.0237085	-0.039	SE
3	ENSOARG00020014080	11107091_11107260:11103360_11103974:11107810_11107906	CYP51A1	0.00609226	-0.05	SE
4	ENSOARG00020014081	5526264_5526474:5505572_5505669:5535432_5535835	NTPCR	0.0353992	0.022	SE
3	ENSOARG00020014081	5526264_5526474:5505572_5505669:5535432_5535835	NTPCR	0.00678336	-0.049	SE
7	ENSOARG00020014102	68144757_68144866:68144605_68144676:68145215_68145333	CDC42BPB	1.46502e-05	0.05	SE
6	ENSOARG00020014102	68144757_68144866:68144605_68144676:68145215_68145333	CDC42BPB	0.000308678	0.027	SE
7	ENSOARG00020014175	44178302_44178344:44177816_44177922:44178675_44178750	NDRG2	5.6044e-08	0.069	SE
6	ENSOARG00020014175	44178302_44178344:44177816_44177922:44178675_44178750	NDRG2	0.00256376	0.123	SE
7	ENSOARG00020014268	52075352_52075497:52074825_52075045:52075575_52075660	SEMA3B	6.54869e-07	-0.046	SE
3	ENSOARG00020014268	52075352_52075497:52074825_52075045:52075575_52075660	SEMA3B	0.00546954	-0.105	SE
7	ENSOARG00020014299	228505142_228505226:228502648_228504051:228506727_228506811	WNK1	0.00554637	0.143	SE
3	ENSOARG00020014299	228505142_228505226:228502648_228504051:228506727_228506811	WNK1	0.000868685	0.173	SE
7	ENSOARG00020014299	228497992_228498451:228496676_228496823:228499205_228499484	WNK1	0.000588413	0.274	SE
7	ENSOARG00020014299	228497992_228498451:228496676_228496823:228500158_228500256	WNK1	0.0259338	0.126	SE
7	ENSOARG00020014319	67019248_67019287:67018352_67018467:67023162_67023300	ACSS2	0	-0.137	SE
3	ENSOARG00020014319	67019248_67019287:67018352_67018467:67023162_67023300	ACSS2	0.000279755	-0.115	SE
7	ENSOARG00020014319	67025128_67025261:67024325_67024496:67025590_67025671	ACSS2	0.0103133	-0.096	SE
3	ENSOARG00020014319	67025128_67025261:67024325_67024496:67025590_67025671	ACSS2	0.0469119	-0.331	SE
7	ENSOARG00020014351	78336759_78336786:78335953_78336042:78338615_78338787	MTMR3	0.000290161	-0.059	SE
6	ENSOARG00020014351	78336759_78336786:78335953_78336042:78338615_78338787	MTMR3	0.001419	-0.045	SE
7	ENSOARG00020014519	10806450_10806498:10805171_10805225:10810146_10810241	SYTL2	0.000103314	0.279	SE
3	ENSOARG00020014519	10806450_10806498:10805171_10805225:10810146_10810241	SYTL2	0.00284285	0.13	SE
7	ENSOARG00020014559	817696_817807:815640_815692:820261_820400	DCP2	2.08823e-08	-0.309	SE
3	ENSOARG00020014559	817696_817807:815640_815692:820261_820400	DCP2	0.000510902	-0.247	SE
7	ENSOARG00020014609	29031277_29031382:29030779_29030902:29032191_29032518	CDH23	0.010408	0.186	SE
3	ENSOARG00020014609	29031277_29031382:29030779_29030902:29032191_29032518	CDH23	0.00552992	0.303	SE
7	ENSOARG00020014640	33863481_33863577:33861699_33861823:33864202_33864309	ADD3	9.47108e-05	0.041	SE
3	ENSOARG00020014640	33863481_33863577:33861699_33861823:33864202_33864309	ADD3	3.0692e-05	0.036	SE
7	ENSOARG00020014657	22889427_22889533:22889199_22889345:22889702_22889920	SLC22A17	0.0100677	0.082	SE
3	ENSOARG00020014657	22889427_22889533:22889199_22889345:22889702_22889920	SLC22A17	0.000653209	0.144	SE
3	ENSOARG00020014688	19022701_19022820:19014988_19015018:19024022_19024178	NA	0.00184341	0.119	SE
3	ENSOARG00020014688	19022701_19022820:19014988_19015018:19026866_19026962	NA	0.0427358	0.143	SE
4	ENSOARG00020014711	23178571_23178647:23175237_23175438:23179345_23179406	PPP1R1B	2.44507e-07	0.064	SE
2	ENSOARG00020014711	23178571_23178647:23175237_23175438:23179345_23179406	PPP1R1B	0.0142359	0.131	SE
7	ENSOARG00020014835	19110414_19110453:19108001_19108130:19120096_19120285	PARD3	0.000123645	0.343	SE
4	ENSOARG00020014835	19110414_19110453:19108001_19108130:19120096_19120285	PARD3	0.00430623	-0.142	SE
7	ENSOARG00020014847	289420_289498:289299_289331:292717_292823	NA	0.0107569	-0.121	SE
4	ENSOARG00020014847	289420_289498:289299_289331:292717_292823	NA	0.0158501	-0.129	SE
7	ENSOARG00020014849	123716464_123716604:123715756_123715970:123717565_123717991	FASTK	0.01288	-0.071	SE
6	ENSOARG00020014849	123716464_123716604:123715756_123715970:123717565_123717991	FASTK	0.00108164	-0.094	SE
3	ENSOARG00020014849	123717565_123717991:123716464_123716604:123718803_123719003	FASTK	0.0294813	0.073	SE
2	ENSOARG00020014849	123717565_123717991:123716464_123716604:123718803_123719003	FASTK	0.00980575	-0.097	SE
4	ENSOARG00020014882	108628674_108628945:108606086_108606153:108634252_108634327	GPAT3	0.0430497	0.109	SE
3	ENSOARG00020014882	108628674_108628945:108606086_108606153:108634252_108634327	GPAT3	0.00392357	-0.046	SE
7	ENSOARG00020014895	6913508_6913681:6902775_6902873:6914565_6914665	TARBP1	0.000833158	0.405	SE
3	ENSOARG00020014895	6913508_6913681:6902775_6902873:6914565_6914665	TARBP1	0.00145492	0.384	SE
7	ENSOARG00020014978	1573130_1573259:1571974_1572069:1574617_1574782	TSC2	0.0246033	-0.376	SE
3	ENSOARG00020014978	1573130_1573259:1571974_1572069:1574617_1574782	TSC2	0.00030117	-0.459	SE
4	ENSOARG00020015036	29467412_29467602:29466726_29466957:29467738_29467814	CSNK2B	0.000778472	0.041	SE
3	ENSOARG00020015036	29467412_29467602:29466726_29466957:29467738_29467814	CSNK2B	0.0220019	-0.03	SE
7	ENSOARG00020015205	109582829_109582979:109582514_109582639:109585209_109585375	TMEM131	9.0478e-05	-0.055	SE
4	ENSOARG00020015205	109582829_109582979:109582514_109582639:109585209_109585375	TMEM131	2.51089e-06	0.077	SE
7	ENSOARG00020015341	29487997_29488075:29487386_29487639:29488416_29488529	BAG6	0.000222842	-0.083	SE
3	ENSOARG00020015341	29487997_29488075:29487386_29487639:29488416_29488529	BAG6	1.39187e-07	-0.09	SE
6	ENSOARG00020015345	80143037_80143229:80142769_80142948:80143753_80143937	PPP1R36	0.0255942	0.192	SE
4	ENSOARG00020015345	80143037_80143229:80142769_80142948:80143753_80143937	PPP1R36	0.0358513	0.133	SE
7	ENSOARG00020015391	952405_952544:950806_950879:955094_955380	MSMO1	8.97272e-06	-0.231	SE
4	ENSOARG00020015391	952405_952544:950806_950879:955094_955380	MSMO1	0.0365365	0.234	SE
7	ENSOARG00020015437	52138945_52139545:52135974_52136049:52142976_52144213	KDM3B	0.000643449	-0.271	SE
3	ENSOARG00020015437	52138945_52139545:52135974_52136049:52142976_52144213	KDM3B	0.0174931	-0.163	SE
6	ENSOARG00020015447	8088298_8088473:8087536_8087705:8092878_8092922	ST6GALNAC2	0.0230226	0.065	SE
4	ENSOARG00020015447	8088298_8088473:8087536_8087705:8092878_8092922	ST6GALNAC2	0.0466182	-0.084	SE
7	ENSOARG00020015507	160343278_160343330:160295421_160295493:160354199_160354240	NA	0.00819607	-0.062	SE
7	ENSOARG00020015507	160345607_160345741:160343278_160343330:160354199_160354240	NA	1.08527e-06	-0.085	SE
4	ENSOARG00020015507	160343278_160343330:160295421_160295493:160354199_160354240	NA	0.00326353	0.062	SE
2	ENSOARG00020015507	160345607_160345741:160343278_160343330:160354199_160354240	NA	0.0488759	-0.261	SE
7	ENSOARG00020015556	292446128_292447066:292436502_292436685:292447965_292448128	NA	0.000100489	-0.214	SE
4	ENSOARG00020015556	292446128_292447066:292436502_292436685:292447965_292448128	NA	0.0346863	0.272	SE
7	ENSOARG00020015562	45817457_45817564:45817263_45817372:45817657_45817796	CIRBP	0.00209976	0.029	SE
2	ENSOARG00020015562	45817457_45817564:45817263_45817372:45817657_45817796	CIRBP	0.0423429	0.065	SE
7	ENSOARG00020015625	10863311_10863426:10862556_10862768:10864484_10864678	TMEM126A	0.00271304	0.076	SE
4	ENSOARG00020015625	10863311_10863426:10862556_10862768:10864484_10864678	TMEM126A	0.01007	0.134	SE
7	ENSOARG00020015686	60895162_60895236:60894455_60894630:60895454_60895771	NA	0.000931722	0.118	SE
4	ENSOARG00020015686	60895162_60895236:60894455_60894630:60895454_60895771	NA	2.99458e-05	-0.134	SE
7	ENSOARG00020015718	31903433_31903566:31901011_31901460:31907337_31907559	C9H8orf76	1.49352e-09	-0.326	SE
3	ENSOARG00020015718	31903433_31903566:31901011_31901460:31907337_31907559	C9H8orf76	0.00253515	-0.255	SE
7	ENSOARG00020015789	112231790_112232016:112230579_112230719:112235837_112235996	UBQLN4	0.000176635	-0.157	SE
3	ENSOARG00020015789	112231790_112232016:112230579_112230719:112235837_112235996	UBQLN4	0.0312988	-0.141	SE
7	ENSOARG00020015790	292549719_292549838:292548862_292548972:292559727_292559831	PIGP	0.0485995	0.039	SE
6	ENSOARG00020015790	292549719_292549838:292548862_292548972:292559727_292559831	PIGP	0.000914008	0.069	SE
6	ENSOARG00020015817	11431850_11431941:11420119_11420351:11435398_11435595	UBE3D	0.000175663	-0.472	SE
3	ENSOARG00020015817	11431850_11431941:11420119_11420351:11435398_11435595	UBE3D	0.0222897	-0.175	SE
7	ENSOARG00020015888	253986867_253986918:253957790_253957892:253988676_253988853	EPB41	2.11552e-06	0.51	SE
7	ENSOARG00020015888	253986867_253986918:253965294_253965423:253988676_253988853	EPB41	8.29111e-09	0.543	SE
7	ENSOARG00020015888	253986882_253986918:253957790_253957892:253988676_253988853	EPB41	2.93198e-05	0.558	SE
7	ENSOARG00020015888	253986882_253986918:253965294_253965423:253988676_253988853	EPB41	2.27228e-06	0.531	SE
4	ENSOARG00020015997	133060880_133061090:133057282_133057451:133066709_133066877	CHRDL1	0.00409038	0.03	SE
3	ENSOARG00020015997	133060880_133061090:133057282_133057451:133066709_133066877	CHRDL1	1.20864e-05	-0.087	SE
7	ENSOARG00020016294	57844357_57844528:57839902_57840106:57846938_57847067	GOLGA5	0.00602798	-0.061	SE
4	ENSOARG00020016294	57844357_57844528:57839902_57840106:57846938_57847067	GOLGA5	2.57084e-06	0.222	SE
3	ENSOARG00020016481	1182493_1182665:1181972_1182085:1182841_1182961	NA	0.00253515	-0.161	SE
2	ENSOARG00020016481	1182493_1182665:1181972_1182085:1182841_1182961	NA	0.0336939	0.181	SE
7	ENSOARG00020016603	56011832_56011958:56011124_56011235:56013721_56013871	RABGGTB	0.000398909	-0.051	SE
1	ENSOARG00020016603	56011832_56011958:56011124_56011235:56014427_56014999	RABGGTB	0.000545843	0.092	SE
7	ENSOARG00020016752	37307311_37307404:37304893_37305008:37308111_37308198	NAE1	0.0268279	-0.042	SE
4	ENSOARG00020016752	37307311_37307404:37304893_37305008:37308111_37308198	NAE1	0.00547699	0.065	SE
4	ENSOARG00020016960	328788_328941:328354_328489:329493_329974	MRPL28	0.0234213	0.018	SE
1	ENSOARG00020016960	328788_328941:328354_328489:329493_329974	MRPL28	0.0291348	-0.024	SE
5	ENSOARG00020017040	40870291_40870552:40868942_40869218:40875315_40875423	NA	0.042479	-0.387	SE
4	ENSOARG00020017040	40870291_40870552:40868942_40869218:40875315_40875423	NA	0.000484832	0.325	SE
7	ENSOARG00020017236	59559970_59560149:59552978_59553143:59563352_59563483	POLI	0.0195721	0.259	SE
4	ENSOARG00020017236	59559970_59560149:59552978_59553143:59563352_59563483	POLI	0.0187203	-0.463	SE
7	ENSOARG00020017247	18715828_18716097:18712052_18712192:18716902_18717113	ACSM3	5.73459e-12	0.138	SE
4	ENSOARG00020017247	18715828_18716097:18712052_18712192:18716902_18717113	ACSM3	0.0197737	-0.017	SE
4	ENSOARG00020017339	61355449_61355606:61342266_61342370:61398133_61398298	EEFSEC	0.0481341	0.051	SE
2	ENSOARG00020017339	61355449_61355606:61342266_61342370:61398133_61398298	EEFSEC	7.01879e-05	-0.071	SE
7	ENSOARG00020017365	21160031_21160079:21159758_21159892:21160910_21160996	ZDHHC16	0.00698979	0.227	SE
4	ENSOARG00020017365	21160031_21160079:21159758_21159892:21160910_21160996	ZDHHC16	0.00893945	-0.258	SE
7	ENSOARG00020017402	75507637_75507879:75506836_75507181:75516407_75516465	RCOR3	1.11464e-07	-0.398	SE
6	ENSOARG00020017402	75507637_75507879:75506836_75507181:75516407_75516465	RCOR3	0.0150158	-0.305	SE
7	ENSOARG00020017409	46057322_46057349:46057016_46057091:46061377_46061389	PTPRM	0.0126813	0.255	SE
3	ENSOARG00020017409	46057322_46057349:46057016_46057091:46061377_46061389	PTPRM	4.12401e-06	0.667	SE
6	ENSOARG00020017435	69025488_69025657:69018236_69018387:69026019_69026095	ZFYVE21	0.0188123	-0.063	SE
1	ENSOARG00020017435	69025488_69025657:69018236_69018387:69026019_69026095	ZFYVE21	1.44555e-05	0.074	SE
7	ENSOARG00020017437	31196591_31196654:31193372_31193451:31199191_31199258	NA	5.00642e-10	0.337	SE
3	ENSOARG00020017437	31196591_31196654:31193372_31193451:31199191_31199258	NA	0.00622871	0.215	SE
7	ENSOARG00020017437	31206443_31207250:31204198_31204503:31208429_31208734	NA	0.00101706	-0.382	SE
3	ENSOARG00020017437	31206443_31207250:31204198_31204503:31208429_31208734	NA	0.0411074	-0.246	SE
7	ENSOARG00020017446	75347166_75347275:75345948_75346036:75349139_75349285	IFT52	0.000114483	-0.027	SE
3	ENSOARG00020017446	75347166_75347275:75345948_75346036:75349139_75349285	IFT52	0.0121479	-0.035	SE
7	ENSOARG00020017576	107612884_107613071:107611525_107611754:107613478_107613648	FHL1	0.0204542	-0.009	SE
3	ENSOARG00020017576	107612884_107613071:107611525_107611754:107613478_107613648	FHL1	0	-0.053	SE
7	ENSOARG00020017603	23210746_23210878:23210512_23210655:23211213_23211348	NA	0.000590861	-0.092	SE
3	ENSOARG00020017603	23210746_23210878:23210512_23210655:23211213_23211348	NA	0.0113679	-0.096	SE
7	ENSOARG00020017620	58189154_58190710:58146585_58146724:58197513_58197647	ZZZ3	0.00025223	-0.412	SE
3	ENSOARG00020017620	58189154_58190710:58146585_58146724:58197513_58197647	ZZZ3	0.00010041	-0.166	SE
7	ENSOARG00020017693	42285369_42285480:42284743_42284941:42294427_42294607	FADS3	0.010997	0.037	SE
3	ENSOARG00020017693	42285369_42285480:42284743_42284941:42294427_42294607	FADS3	0.0104986	0.051	SE
7	ENSOARG00020017778	55770646_55770794:55769396_55769486:55774490_55774670	CASP9	0.00644059	-0.097	SE
4	ENSOARG00020017778	55770646_55770794:55769396_55769486:55774490_55774670	CASP9	1.01825e-05	0.212	SE
7	ENSOARG00020017795	36384690_36384791:36383919_36384059:36384934_36385030	ELP5	5.67582e-05	-0.068	SE
3	ENSOARG00020017795	36384690_36384791:36383919_36384059:36384934_36385030	ELP5	0.000750032	-0.081	SE
7	ENSOARG00020017815	161826918_161827092:161826067_161826184:161829314_161829341	CD302	0.000136152	-0.121	SE
3	ENSOARG00020017815	161826918_161827092:161826067_161826184:161829314_161829341	CD302	0.00691541	-0.197	SE
7	ENSOARG00020017820	61728507_61728614:61695923_61696068:61761761_61761898	MGLL	0.0476457	-0.016	SE
3	ENSOARG00020017820	61728507_61728614:61695923_61696068:61761761_61761898	MGLL	0.0242873	-0.021	SE
7	ENSOARG00020017876	54463175_54463469:54458234_54458315:54463857_54463951	NA	0.00873666	0.142	SE
7	ENSOARG00020017876	54463175_54463469:54461058_54461118:54463857_54463951	NA	0.00235036	0.348	SE
7	ENSOARG00020017932	108967945_108968119:108965512_108965680:108969418_108969491	PPIP5K2	1.84038e-08	-0.411	SE
3	ENSOARG00020017932	108967945_108968119:108965512_108965680:108969418_108969491	PPIP5K2	0.00702938	-0.271	SE
7	ENSOARG00020017932	108972046_108972109:108969418_108969491:108975568_108975709	PPIP5K2	0.000570151	0.373	SE
7	ENSOARG00020017932	108972046_108972109:108971053_108971173:108975568_108975709	PPIP5K2	2.11558e-05	0.485	SE
4	ENSOARG00020018009	45834017_45834107:45832908_45833094:45834397_45834448	APPL1	3.09976e-05	0.094	SE
3	ENSOARG00020018009	45834017_45834107:45832908_45833094:45834397_45834448	APPL1	0.000235635	-0.084	SE
7	ENSOARG00020018026	161853559_161853712:161850817_161851925:161855291_161855481	44992	0.00068965	0.122	SE
3	ENSOARG00020018026	161853559_161853712:161850817_161851925:161855291_161855481	44992	0.000868685	0.053	SE
4	ENSOARG00020018172	44575212_44575400:44574800_44574839:44575628_44575845	METTL3	0.0268316	0.191	SE
3	ENSOARG00020018172	44575212_44575400:44574800_44574839:44575628_44575845	METTL3	0.000136985	-0.216	SE
7	ENSOARG00020018202	36751199_36751366:36748256_36748922:36756431_36756480	TSC22D4	0.00142502	-0.042	SE
4	ENSOARG00020018202	36751199_36751366:36748256_36748922:36756431_36756480	TSC22D4	0.00063938	0.086	SE
7	ENSOARG00020018298	29471652_29471889:29451545_29451813:29475926_29476217	PUM2	0.00108775	-0.4	SE
4	ENSOARG00020018298	29471652_29471889:29451545_29451813:29475926_29476217	PUM2	0.00107761	0.297	SE
6	ENSOARG00020018311	524760_524900:521964_522079:525763_525891	MCRIP2	0.0203696	0.103	SE
3	ENSOARG00020018311	524760_524900:521964_522079:525763_525891	MCRIP2	0.00609226	0.16	SE
7	ENSOARG00020018347	44146482_44146594:44145399_44145485:44152200_44152354	WDR11	0.000316462	-0.308	SE
3	ENSOARG00020018347	44146482_44146594:44145399_44145485:44153298_44153472	WDR11	9.64074e-07	-0.511	SE
2	ENSOARG00020018354	2985724_2985810:2985559_2985592:2985992_2986077	GUK1	0.00370768	-0.039	SE
1	ENSOARG00020018354	2985724_2985810:2985559_2985592:2985992_2986077	GUK1	2.3788e-05	-0.081	SE
4	ENSOARG00020018379	143210081_143210270:143208759_143209177:143210534_143210609	TSPAN6	0.00628498	-0.056	SE
3	ENSOARG00020018379	143210081_143210270:143208759_143209177:143210534_143210609	TSPAN6	0.0146363	0.056	SE
7	ENSOARG00020018385	35699590_35699686:35697179_35697423:35700999_35701139	SVIL	0.00134919	0.102	SE
4	ENSOARG00020018385	35699590_35699686:35697179_35697423:35700999_35701139	SVIL	0.0205085	0.019	SE
7	ENSOARG00020018385	35702856_35703015:35702136_35702171:35706355_35706436	SVIL	0.00838173	-0.281	SE
3	ENSOARG00020018385	35702856_35703015:35702136_35702171:35703388_35704258	SVIL	0.00327477	0.16	SE
7	ENSOARG00020018412	30373526_30373607:30372611_30372671:30395701_30395791	SSBP3	0.000285165	0.222	SE
4	ENSOARG00020018412	30373526_30373607:30372611_30372671:30395701_30395791	SSBP3	0.00130387	-0.196	SE
2	ENSOARG00020018431	9511153_9511223:9507827_9508008:9511983_9512058	UQCC2	0.0385365	-0.008	SE
1	ENSOARG00020018431	9511153_9511223:9507827_9508008:9511983_9512058	UQCC2	0.00121392	0.012	SE
7	ENSOARG00020018441	19511491_19511685:19508536_19508661:19520020_19520189	TMEM159	0.0245639	0.079	SE
3	ENSOARG00020018441	19511491_19511685:19508536_19508661:19520020_19520189	TMEM159	0.00327477	-0.174	SE
7	ENSOARG00020018442	53800518_53800681:53799688_53800151:53800780_53800917	DMAC2	0.00112752	0.077	SE
6	ENSOARG00020018442	53800518_53800681:53799688_53800151:53800780_53800917	DMAC2	0.0101832	0.219	SE
7	ENSOARG00020018470	49084842_49084908:49083244_49083319:49085007_49085162	RBM42	1.8283e-06	0.227	SE
6	ENSOARG00020018470	49084842_49084908:49083244_49083319:49085007_49085162	RBM42	0.00165581	0.156	SE
7	ENSOARG00020018473	33502975_33503159:33501470_33501499:33503518_33503602	GTF2I	0.0385055	-0.036	SE
4	ENSOARG00020018473	33502975_33503159:33501470_33501499:33503518_33503602	GTF2I	0.0145559	0.072	SE
6	ENSOARG00020018493	48728636_48728754:48728323_48728393:48731501_48731572	LTO1	0.0124584	0.125	SE
3	ENSOARG00020018493	48728636_48728754:48728323_48728393:48731501_48731572	LTO1	0.0261626	0.099	SE
4	ENSOARG00020018571	29824514_29824722:29808883_29809044:29829424_29829590	HS1BP3	2.48279e-05	0.179	SE
3	ENSOARG00020018571	29824514_29824722:29808883_29809044:29829424_29829590	HS1BP3	8.47238e-05	-0.227	SE
7	ENSOARG00020018583	58468789_58468831:58462957_58463106:58470011_58470209	NEXN	0.0333361	0.295	SE
3	ENSOARG00020018583	58468789_58468831:58462957_58463106:58470011_58470209	NEXN	0.000117053	0.391	SE
7	ENSOARG00020018653	19761545_19761655:19756820_19756970:19775863_19775964	SEC11A	0.0209696	-0.032	SE
6	ENSOARG00020018653	19761545_19761655:19756820_19756970:19775863_19775964	SEC11A	0.000592731	-0.036	SE
7	ENSOARG00020018787	91211012_91211098:91167056_91167139:91220480_91220651	TTLL5	0.00018418	0.107	SE
3	ENSOARG00020018787	91211012_91211098:91167056_91167139:91220480_91220651	TTLL5	0.0157715	0.463	SE
7	ENSOARG00020018787	91025877_91026273:91025222_91025306:91034022_91034210	TTLL5	0.0104786	-0.104	SE
7	ENSOARG00020018787	91025877_91026273:91025222_91025306:91034025_91034210	TTLL5	0.0174404	-0.103	SE
7	ENSOARG00020018832	17222574_17222765:17221712_17221798:17223161_17223224	CYP4V2	0.000603036	0.107	SE
3	ENSOARG00020018832	17222574_17222765:17221712_17221798:17223161_17223224	CYP4V2	2.88075e-06	0.079	SE
7	ENSOARG00020018955	107452113_107452283:107451179_107451393:107452590_107452718	SPG11	0.0299839	-0.142	SE
4	ENSOARG00020018955	107452113_107452283:107451179_107451393:107452590_107452718	SPG11	0.0010752	0.156	SE
4	ENSOARG00020019069	241110885_241111354:241108862_241109010:241115214_241115393	MRPL44	0.0148288	0.071	SE
3	ENSOARG00020019069	241110885_241111354:241108862_241109010:241115214_241115393	MRPL44	0.00356491	-0.097	SE
7	ENSOARG00020019149	55381666_55381818:55380490_55380643:55384493_55385021	RNF14	0.000787732	0.223	SE
4	ENSOARG00020019149	55381666_55381818:55380490_55380643:55384493_55385021	RNF14	0.0306788	-0.089	SE
7	ENSOARG00020019206	32494978_32495005:32493220_32493253:32496653_32496765	TRIM27	0.00597529	-0.064	SE
4	ENSOARG00020019206	32494978_32495005:32493220_32493253:32496653_32496765	TRIM27	2.51089e-06	0.098	SE
6	ENSOARG00020019254	26947912_26948044:26946550_26946645:26948156_26948280	MVP	0.00598658	-0.05	SE
4	ENSOARG00020019254	26947912_26948044:26946550_26946645:26948156_26948280	MVP	0.038501	0.044	SE
7	ENSOARG00020019292	88470393_88470480:88469951_88470033:88470612_88470740	G6PD	6.19983e-07	-0.089	SE
4	ENSOARG00020019292	88470393_88470480:88469951_88470033:88470612_88470740	G6PD	0.0157642	0.059	SE
7	ENSOARG00020019331	42813699_42813767:42813078_42813167:42814216_42814348	EML3	0.00149915	-0.029	SE
4	ENSOARG00020019331	42813699_42813767:42813078_42813167:42814216_42814348	EML3	0.00608305	0.067	SE
5	ENSOARG00020019366	79159583_79159747:79158429_79158581:79162884_79163083	SMTN	7.12663e-07	0.086	SE
4	ENSOARG00020019366	79159583_79159747:79158429_79158581:79162884_79163083	SMTN	1.91183e-05	0.109	SE
5	ENSOARG00020019366	79159583_79159652:79158429_79158581:79162884_79163035	SMTN	3.16587e-05	0.223	SE
4	ENSOARG00020019366	79159583_79159652:79158429_79158581:79162884_79163035	SMTN	5.3113e-06	0.25	SE
7	ENSOARG00020019417	142578042_142578135:142575597_142575670:142579944_142580031	PCBP2	0.0221218	0.015	SE
3	ENSOARG00020019417	142578042_142578135:142575597_142575670:142579944_142580031	PCBP2	0.0176369	-0.041	SE
7	ENSOARG00020019554	80160444_80160654:80148391_80148495:80178666_80178765	ALKBH3	1.36905e-06	0.134	SE
4	ENSOARG00020019554	80160444_80160654:80148391_80148495:80178666_80178765	ALKBH3	0.00145688	-0.078	SE
4	ENSOARG00020019590	83593328_83593487:83592516_83592696:83598044_83598530	KDM5B	0.00910027	0.136	SE
3	ENSOARG00020019590	83593328_83593487:83592516_83592696:83598044_83598530	KDM5B	0.038168	-0.106	SE
4	ENSOARG00020019655	83579225_83579279:83573294_83573558:83579919_83580073	NA	0.00131339	-0.149	SE
3	ENSOARG00020019655	83579225_83579279:83573294_83573558:83579919_83580073	NA	1.17461e-05	0.153	SE
3	ENSOARG00020019665	49352226_49352337:49351378_49351489:49353888_49353944	CTTN	0.00764006	0.305	SE
2	ENSOARG00020019665	49352226_49352337:49351378_49351489:49353888_49353944	CTTN	0.000350108	-0.362	SE
7	ENSOARG00020019709	3856774_3856853:3855410_3855482:3862665_3862761	NDUFA13	0.00809799	-0.018	SE
2	ENSOARG00020019709	3856774_3856853:3855410_3855482:3862665_3862761	NDUFA13	0.018678	-0.014	SE
7	ENSOARG00020019714	42520552_42520633:42518581_42518772:42524632_42524746	TARS	0.000943128	-0.042	SE
4	ENSOARG00020019714	42520552_42520633:42518581_42518772:42524632_42524746	TARS	4.02456e-10	0.109	SE
7	ENSOARG00020019770	29359149_29359285:29357857_29357892:29360986_29361155	ANAPC16	0.0173104	0.151	SE
3	ENSOARG00020019770	29359149_29359285:29357857_29357892:29360986_29361155	ANAPC16	0.00369887	0.15	SE
7	ENSOARG00020019795	144625919_144626072:144624752_144624859:144626786_144626897	TFCP2	2.14727e-05	-0.167	SE
4	ENSOARG00020019795	144625919_144626072:144624752_144624859:144626786_144626897	TFCP2	0.0382841	0.165	SE
4	ENSOARG00020019823	122409919_122410075:122407469_122407734:122414170_122414293	LONRF3	0.0390801	0.041	SE
3	ENSOARG00020019823	122409919_122410075:122407469_122407734:122414170_122414293	LONRF3	0.0354231	-0.054	SE
4	ENSOARG00020019834	52504687_52504814:52504222_52504310:52505269_52505402	APEH	0.00429432	0.116	SE
3	ENSOARG00020019834	52504687_52504814:52504222_52504310:52505269_52505402	APEH	7.11149e-05	-0.187	SE
6	ENSOARG00020019864	58982153_58982264:58978715_58978894:58987696_58987900	CCDC197	0.0330532	0.175	SE
4	ENSOARG00020019864	58982153_58982264:58978715_58978894:58987696_58987900	CCDC197	0.00121888	0.091	SE
3	ENSOARG00020019864	58984070_58984184:58982153_58982264:58987696_58987900	CCDC197	0.0290814	0.262	SE
3	ENSOARG00020019864	58984070_58984184:58983705_58983774:58987696_58987900	CCDC197	8.55229e-06	0.284	SE
7	ENSOARG00020019919	80591130_80591227:80590909_80590966:80600555_80600707	GINM1	0.00104786	-0.057	SE
4	ENSOARG00020019919	80591130_80591227:80590909_80590966:80600555_80600707	GINM1	0.00260447	0.102	SE
6	ENSOARG00020020019	70106418_70106523:70105927_70106057:70107334_70107496	CLBA1	0.000175663	0.305	SE
5	ENSOARG00020020019	70106418_70106523:70105927_70106057:70107334_70107496	CLBA1	0.000999759	-0.264	SE
6	ENSOARG00020020123	36175608_36179204:36169706_36170194:36191487_36191829	JCAD	0.00241536	-0.081	SE
1	ENSOARG00020020123	36175608_36179204:36169706_36170194:36191487_36191829	JCAD	0.0181508	-0.285	SE
7	ENSOARG00020020375	15354403_15354506:15353690_15353762:15354641_15354723	CDK10	0.00462399	-0.09	SE
4	ENSOARG00020020375	15354403_15354506:15353690_15353762:15354641_15354723	CDK10	0.00236827	0.063	SE
7	ENSOARG00020020384	71485670_71485768:71482610_71482700:71486538_71486614	MAPKAPK5	0.000489091	-0.213	SE
7	ENSOARG00020020384	71485670_71485768:71484150_71484259:71486538_71486614	MAPKAPK5	0.000402933	-0.106	SE
7	ENSOARG00020020551	45670365_45670467:45669349_45669445:45671117_45671513	KDM6A	0.0292453	0.235	SE
3	ENSOARG00020020551	45670365_45670467:45669349_45669445:45671117_45671513	KDM6A	0.00830001	0.132	SE
5	ENSOARG00020020583	45278035_45278082:45277462_45277596:45278509_45278596	SORBS3	0.0435666	-0.05	SE
2	ENSOARG00020020583	45278035_45278082:45277462_45277596:45278509_45278596	SORBS3	0.046316	-0.027	SE
7	ENSOARG00020020704	142278155_142278289:142273437_142273589:142279411_142279684	FKBP7	0.0498528	0.027	SE
3	ENSOARG00020020704	142278155_142278289:142273437_142273589:142279411_142279684	FKBP7	0.0428684	0.042	SE
7	ENSOARG00020020728	21407649_21407746:21399054_21399207:21410715_21410793	SFRP5	0.000958078	0.341	SE
6	ENSOARG00020020728	21407649_21407746:21399054_21399207:21410715_21410793	SFRP5	0.00441945	-0.344	SE
7	ENSOARG00020020732	37035544_37035676:37035128_37035217:37036081_37036207	COPS6	3.69393e-09	-0.068	SE
4	ENSOARG00020020732	37035544_37035676:37035128_37035217:37036081_37036207	COPS6	0.00281452	0.045	SE
7	ENSOARG00020020808	45671018_45671174:45670594_45670731:45671263_45671338	KAT5	0.00283218	0.189	SE
4	ENSOARG00020020808	45671018_45671174:45670594_45670731:45671263_45671338	KAT5	0.00712112	-0.195	SE
6	ENSOARG00020020810	19952988_19953099:19952569_19952734:19953626_19953702	NBR1	0.00772619	-0.133	SE
4	ENSOARG00020020810	19952988_19953099:19952569_19952734:19953626_19953702	NBR1	0.00702733	0.145	SE
7	ENSOARG00020020860	19348289_19349066:19337059_19337118:19350667_19350862	SORBS1	0.000417627	-0.013	SE
4	ENSOARG00020020860	19348289_19349066:19337828_19337888:19350667_19350862	SORBS1	2.11291e-09	0.03	SE
7	ENSOARG00020020967	7588367_7588445:7582001_7582097:7588960_7589053	CERT1	6.73641e-05	-0.15	SE
4	ENSOARG00020020967	7588367_7588445:7582001_7582097:7588960_7589053	CERT1	0.0306302	0.162	SE
7	ENSOARG00020021040	4255802_4256323:4252783_4252895:4258399_4258461	SUGP2	0.0185325	-0.052	SE
3	ENSOARG00020021040	4255802_4256323:4252783_4252895:4258399_4258461	SUGP2	0.0379218	-0.061	SE
4	ENSOARG00020021071	127807583_127807724:127801442_127801480:127816025_127816126	GRK4	0.000320379	0.521	SE
4	ENSOARG00020021071	127807583_127807724:127805361_127805552:127811318_127811382	GRK4	0.0208663	0.07	SE
6	ENSOARG00020021119	32655201_32655378:32640692_32640862:32666997_32667055	PLPP3	0.000115584	0.209	SE
5	ENSOARG00020021119	32655201_32655378:32640692_32640862:32666997_32667055	PLPP3	0.0179091	-0.039	SE
7	ENSOARG00020021145	42901028_42901197:42899491_42899692:42901697_42901826	NA	1.78953e-10	-0.054	SE
4	ENSOARG00020021145	42901028_42901197:42899491_42899692:42901697_42901826	NA	0	0.074	SE
7	ENSOARG00020021169	34246580_34246754:34245773_34245909:34246901_34247072	ABHD11	0.000165504	0.074	SE
1	ENSOARG00020021169	34246580_34246754:34245773_34245909:34246901_34247072	ABHD11	0.00169195	-0.121	SE
4	ENSOARG00020021192	3229645_3229762:3223171_3223254:3244293_3244364	TTC13	0.0155696	0.11	SE
3	ENSOARG00020021192	3229645_3229762:3223171_3223254:3244293_3244364	TTC13	0.0127288	0.076	SE
7	ENSOARG00020021221	36543777_36544122:36543392_36543517:36544232_36544454	BCL6B	0.00428232	-0.055	SE
4	ENSOARG00020021221	36543777_36544122:36543392_36543517:36544232_36544454	BCL6B	0.00186996	0.066	SE
7	ENSOARG00020021435	124528562_124528688:124527970_124528124:124530419_124530597	FAM168B	0.0153853	-0.054	SE
4	ENSOARG00020021435	124528562_124528688:124527970_124528124:124530419_124530597	FAM168B	0.0316098	0.083	SE
7	ENSOARG00020021454	38803069_38803174:38798668_38798781:38803474_38803578	DTL	0.00570031	0.29	SE
4	ENSOARG00020021454	38803069_38803174:38798668_38798781:38803474_38803578	DTL	8.94068e-05	-0.472	SE
6	ENSOARG00020021458	88600221_88600384:88599936_88600146:88600898_88601037	RPL10	0.000645885	-0.007	SE
3	ENSOARG00020021458	88600221_88600384:88599936_88600146:88600898_88601037	RPL10	0	-0.046	SE
7	ENSOARG00020021505	79383961_79384033:79383327_79383511:79386937_79387170	EIF4ENIF1	0.0364035	0.217	SE
3	ENSOARG00020021505	79383961_79384033:79383327_79383511:79386937_79387170	EIF4ENIF1	0.000205182	0.284	SE
7	ENSOARG00020021556	35393987_35394141:35392956_35393105:35395241_35395339	NDEL1	1.6254e-12	-0.155	SE
6	ENSOARG00020021556	35393987_35394141:35392956_35393105:35395241_35395339	NDEL1	1.55093e-08	-0.224	SE
7	ENSOARG00020021613	13318755_13318857:13317165_13317382:13322052_13322231	CSGALNACT2	2.61238e-06	-0.405	SE
4	ENSOARG00020021613	13318755_13318857:13317165_13317382:13322052_13322231	CSGALNACT2	0.0359762	0.261	SE
7	ENSOARG00020021620	49300836_49300951:49300012_49300367:49304152_49304323	CCL14	1.83011e-08	-0.026	SE
4	ENSOARG00020021620	49300836_49300951:49300012_49300367:49304152_49304323	CCL14	0.000949379	0.025	SE
7	ENSOARG00020021625	4933840_4933858:4932768_4932843:4936716_4936834	DST	1.00242e-07	-0.178	SE
4	ENSOARG00020021625	4933840_4933858:4932768_4932843:4936716_4936834	DST	0.0353023	0.064	SE
7	ENSOARG00020021724	25248370_25248500:25219962_25220260:25251320_25251427	NA	0.00245547	-0.137	SE
6	ENSOARG00020021724	25248370_25248500:25219962_25220260:25251320_25251427	NA	0.000440433	-0.123	SE
4	ENSOARG00020021748	1326644_1326749:1322646_1322817:1328367_1328475	NA	0.0163302	-0.052	SE
3	ENSOARG00020021748	1326644_1326749:1322646_1322817:1328367_1328475	NA	0.0302785	0.081	SE
7	ENSOARG00020021785	127875491_127875584:127871364_127871521:127876302_127876392	ADD1	2.13529e-07	-0.166	SE
3	ENSOARG00020021785	127875491_127875584:127871364_127871521:127876302_127876392	ADD1	0.00339712	-0.117	SE
7	ENSOARG00020021946	11588918_11589933:11578579_11578664:11599223_11599393	PTBP3	0.030113	-0.269	SE
1	ENSOARG00020021946	11588918_11589933:11578579_11578664:11599223_11599393	PTBP3	0.0280966	0.218	SE
7	ENSOARG00020022108	36828029_36828133:36813599_36813641:36878140_36878256	NA	0.000865706	-0.113	SE
7	ENSOARG00020022108	36828029_36828133:36813599_36813641:36905480_36906411	NA	0.00194552	-0.345	SE
6	ENSOARG00020022157	21467089_21467236:21466400_21466585:21475600_21475718	FAM184A	0.00151937	-0.041	SE
3	ENSOARG00020022157	21467089_21467236:21466400_21466585:21475600_21475718	FAM184A	0.00132755	-0.144	SE
7	ENSOARG00020022175	79487320_79487416:79486757_79486833:79487778_79487855	NA	0.0311426	0.405	SE
4	ENSOARG00020022175	79487320_79487416:79486757_79486833:79487778_79487855	NA	0.0337419	-0.12	SE
7	ENSOARG00020022230	244804516_244804591:244801670_244801759:244817023_244817108	MFF	0.000972234	0.323	SE
6	ENSOARG00020022230	244804516_244804591:244801670_244801759:244814052_244814112	MFF	0.0297899	0.058	SE
7	ENSOARG00020022374	84640809_84640905:84611759_84611823:84643619_84643957	ANKRD46	4.51225e-05	0.402	SE
3	ENSOARG00020022374	84640809_84640905:84611759_84611823:84643619_84643957	ANKRD46	0.0191388	0.204	SE
7	ENSOARG00020022385	124584312_124584351:124582249_124582428:124584863_124584975	DOCK11	4.28831e-09	0.512	SE
3	ENSOARG00020022385	124584312_124584351:124582249_124582428:124584863_124584975	DOCK11	0.00124621	0.235	SE
7	ENSOARG00020022477	128484165_128484489:128482227_128482423:128486074_128486185	NA	0.00101614	0.114	SE
4	ENSOARG00020022477	128484165_128484489:128482227_128482423:128486074_128486185	NA	0.000156364	0.132	SE
7	ENSOARG00020022481	40322309_40322466:40322092_40322193:40322865_40322934	DPH1	0.000111624	-0.131	SE
6	ENSOARG00020022481	40322309_40322466:40322092_40322193:40322865_40322934	DPH1	0.0131733	-0.103	SE
7	ENSOARG00020022543	35643711_35643891:35643383_35643514:35644498_35644741	PER1	1.75753e-07	-0.272	SE
3	ENSOARG00020022543	35643711_35643891:35643383_35643514:35644498_35644741	PER1	2.81915e-06	-0.178	SE
7	ENSOARG00020022611	45732089_45732314:45731789_45731986:45732527_45732650	FHIP2B	0.00561004	-0.161	SE
2	ENSOARG00020022611	45732089_45732314:45731789_45731986:45732527_45732650	FHIP2B	4.25642e-07	-0.582	SE
7	ENSOARG00020022628	52507161_52507361:52506406_52506457:52507434_52507598	NA	0.0239395	0.206	SE
5	ENSOARG00020022628	52507161_52507361:52506406_52506457:52507434_52507598	NA	0.0213861	-0.656	SE
7	ENSOARG00020022680	18899019_18899051:18892008_18892132:18907961_18908102	MRPS18A	0.000189636	0.204	SE
7	ENSOARG00020022680	18899019_18899051:18894481_18894589:18907961_18908102	MRPS18A	0.00439969	0.028	SE
3	ENSOARG00020022731	224290469_224290559:224289437_224289589:224290824_224291358	C12orf57	0.0147252	-0.058	SE
2	ENSOARG00020022731	224290469_224290559:224289437_224289589:224290824_224291358	C12orf57	0.000805878	-0.11	SE
6	ENSOARG00020022851	128446773_128447213:128444049_128444105:128448958_128449187	HAUS3	0.00720872	-0.156	SE
4	ENSOARG00020022851	128446773_128447213:128444049_128444105:128448958_128449187	HAUS3	0.0331279	0.308	SE
7	ENSOARG00020022861	20330011_20330100:20329174_20329250:20330449_20330542	VPS25	0.000345093	-0.05	SE
4	ENSOARG00020022861	20330011_20330100:20329174_20329250:20330449_20330542	VPS25	0.000532814	0.03	SE
6	ENSOARG00020022897	27573584_27573663:27573117_27573226:27574206_27574414	BCL7C	0.00546739	-0.022	SE
2	ENSOARG00020022897	27573584_27573663:27573117_27573226:27574206_27574414	BCL7C	0.0142359	-0.022	SE
4	ENSOARG00020022905	16293555_16293615:16291510_16291597:16298232_16298431	NA	0.0211508	-0.121	SE
3	ENSOARG00020022905	16293555_16293615:16291510_16291597:16298232_16298431	NA	0.0336704	-0.356	SE
4	ENSOARG00020022983	16420633_16420732:16418179_16418238:16421929_16422026	NA	7.85289e-05	0.18	SE
3	ENSOARG00020022983	16420633_16420732:16418179_16418238:16421929_16422026	NA	0.000675671	-0.1	SE
7	ENSOARG00020023023	27474290_27474378:27472411_27472583:27477318_27477400	NA	0.00550407	-0.141	SE
4	ENSOARG00020023023	27474290_27474378:27472411_27472583:27477318_27477400	NA	0.0135233	0.273	SE
6	ENSOARG00020023034	21527247_21527409:21523492_21523686:21528930_21529075	CNOT7	0.00124954	-0.056	SE
4	ENSOARG00020023034	21527247_21527409:21523492_21523686:21528930_21529075	CNOT7	0.00910027	0.08	SE
7	ENSOARG00020023087	24036733_24036864:24033066_24033119:24039228_24039304	FAH	0.000475938	0.04	SE
1	ENSOARG00020023087	24036733_24036864:24033066_24033119:24039228_24039304	FAH	0.0334554	-0.023	SE
4	ENSOARG00020023098	36807467_36807617:36806809_36806935:36808160_36808210	LRIG1	0.00268299	0.055	SE
3	ENSOARG00020023098	36807467_36807617:36806809_36806935:36808160_36808210	LRIG1	0.00624407	-0.06	SE
7	ENSOARG00020023116	43878860_43881176:43871095_43871152:43908551_43908759	RTN3	1.05772e-05	-0.251	SE
3	ENSOARG00020023116	43878860_43881176:43852881_43853026:43908551_43908759	RTN3	6.37885e-06	-0.034	SE
4	ENSOARG00020023226	19974507_19974605:19974323_19974425:19976395_19976475	MKNK2	0.00394104	-0.023	SE
1	ENSOARG00020023226	19974507_19974605:19974323_19974425:19976395_19976475	MKNK2	0.0457401	-0.04	SE
7	ENSOARG00020023236	30802179_30802248:30801009_30801054:30804467_30804500	CAMK2G	9.01428e-05	0.325	SE
7	ENSOARG00020023236	30802179_30802248:30801009_30801054:30812652_30812696	CAMK2G	0.000235263	0.201	SE
7	ENSOARG00020023238	82922083_82922265:82921740_82921836:82926080_82926103	ARHGAP1	0.0227585	-0.06	SE
2	ENSOARG00020023238	82922083_82922265:82921740_82921836:82926080_82926103	ARHGAP1	0.035626	-0.199	SE
6	ENSOARG00020023258	749446_749557:746997_747066:750757_750903	GRIN1	0.00598658	0.046	SE
4	ENSOARG00020023258	749446_749557:746997_747066:750757_750903	GRIN1	0.00565162	0.125	SE
4	ENSOARG00020023294	256219304_256219421:256210133_256210235:256221357_256221473	DHDDS	0.00733713	0.118	SE
4	ENSOARG00020023294	256219304_256219421:256214664_256214807:256221357_256221473	DHDDS	0.0145763	0.061	SE
7	ENSOARG00020023335	53194929_53195160:53193667_53193858:53201012_53201184	SFSWAP	0.0025529	0.113	SE
4	ENSOARG00020023335	53194929_53195160:53193667_53193858:53201012_53201184	SFSWAP	0.00490873	-0.071	SE
4	ENSOARG00020023373	37824256_37824340:37820411_37820628:37827099_37827191	MAGI1	0.00568742	0.054	SE
3	ENSOARG00020023373	37824256_37824340:37820411_37820628:37827099_37827191	MAGI1	0.00226094	-0.097	SE
7	ENSOARG00020023459	17010448_17010550:16999250_16999392:17018487_17018600	KANSL1	0.0149164	-0.115	SE
3	ENSOARG00020023459	17010448_17010550:16999250_16999392:17018487_17018600	KANSL1	0.0193689	-0.171	SE
6	ENSOARG00020023476	48276631_48276813:48273954_48274101:48277538_48277933	CIDEA	0.0157202	0.019	SE
5	ENSOARG00020023476	48276631_48276813:48273954_48274101:48277538_48277933	CIDEA	0.0397431	-0.096	SE
7	ENSOARG00020023533	45921920_45922009:45920985_45921075:45924038_45924107	RTRAF	0	-0.069	SE
4	ENSOARG00020023533	45921920_45922009:45920985_45921075:45924038_45924107	RTRAF	0.0392125	-0.009	SE
4	ENSOARG00020023667	80628999_80629230:80627613_80627757:80641077_80641176	STAU1	0.00018581	0.054	SE
3	ENSOARG00020023667	80628999_80629230:80627613_80627757:80641077_80641176	STAU1	0.0343169	-0.052	SE
7	ENSOARG00020023685	64147132_64147261:64145797_64145855:64148920_64149066	LIAS	0.000135481	-0.076	SE
4	ENSOARG00020023685	64147132_64147261:64145797_64145855:64148920_64149066	LIAS	0.049169	0.071	SE
7	ENSOARG00020023732	31732259_31732372:31731727_31731947:31732476_31732590	CSK	2.27403e-07	-0.107	SE
4	ENSOARG00020023732	31732259_31732372:31731727_31731947:31732476_31732590	CSK	0.0169238	0.046	SE
4	ENSOARG00020023744	50130059_50130106:50060240_50060325:50133254_50133507	ACACA	0.0234213	-0.077	SE
3	ENSOARG00020023744	50130059_50130106:50103948_50104196:50133254_50133507	ACACA	0.000733576	0.173	SE
4	ENSOARG00020023749	25029734_25029867:25026874_25026992:25030847_25031003	STARD5	0.0110789	0.143	SE
1	ENSOARG00020023749	25029734_25029867:25026874_25026992:25030847_25031003	STARD5	0.0201958	0.042	SE
7	ENSOARG00020023816	53281454_53281577:53278630_53278760:53281695_53281758	PFKFB1	0.00799574	0.029	SE
3	ENSOARG00020023816	53281454_53281577:53278630_53278760:53281695_53281758	PFKFB1	0.000409977	0.053	SE
7	ENSOARG00020023836	1343732_1343859:1332878_1332965:1434051_1435117	PLCB1	0.0105057	-0.142	SE
4	ENSOARG00020023836	1343732_1343859:1332878_1332965:1434051_1435117	PLCB1	0.00669947	0.304	SE
7	ENSOARG00020023907	23997477_23997786:23997191_23997250:23998432_23998610	SEC31B	0.0437273	-0.227	SE
4	ENSOARG00020023907	23997477_23997786:23997191_23997250:23998432_23998610	SEC31B	0.00994828	0.321	SE
7	ENSOARG00020023937	28038649_28038684:28036808_28037016:28040200_28040233	FUS	2.61692e-13	0.09	SE
4	ENSOARG00020023937	28038649_28038684:28036808_28037016:28040200_28040233	FUS	5.85732e-05	-0.043	SE
3	ENSOARG00020023960	24033106_24033233:24031488_24031588:24033492_24033577	NA	0.00185322	-0.047	SE
1	ENSOARG00020023960	24033106_24033233:24031488_24031588:24033492_24033577	NA	0.00641308	-0.03	SE
7	ENSOARG00020023986	1396491_1396608:1394077_1394241:1399108_1399223	NA	0.0106635	0.221	SE
3	ENSOARG00020023986	1396491_1396608:1394077_1394241:1399108_1399223	NA	0.0194405	0.152	SE
7	ENSOARG00020024000	46862913_46863024:46850472_46850577:46870634_46870741	CSNK1G1	0.00283438	0.451	SE
4	ENSOARG00020024000	46862913_46863024:46850472_46850577:46870634_46870741	CSNK1G1	0.000126914	-0.456	SE
7	ENSOARG00020024009	54247025_54247149:54245038_54245149:54250303_54250719	STX2	0.00152377	-0.107	SE
3	ENSOARG00020024009	54247025_54247149:54245038_54245149:54250303_54250719	STX2	0.00377113	-0.161	SE
7	ENSOARG00020024094	63554565_63554625:63552924_63552999:63560065_63560197	NEDD4L	0.00013902	0.34	SE
3	ENSOARG00020024094	63554565_63554625:63552924_63552999:63560065_63560197	NEDD4L	0.000983537	0.222	SE
6	ENSOARG00020024098	12467325_12467480:12443335_12443415:12468928_12469058	C6orf89	8.68578e-08	-0.57	SE
4	ENSOARG00020024098	12467325_12467480:12443335_12443415:12468928_12469058	C6orf89	0.000567674	0.35	SE
7	ENSOARG00020024356	17832386_17832437:17830965_17831011:17832531_17832713	NA	0.00471415	-0.044	SE
4	ENSOARG00020024356	17832386_17832437:17830965_17831011:17832531_17832713	NA	0.0115406	0.066	SE
7	ENSOARG00020024390	87353454_87353553:87347092_87347217:87358049_87358286	MTDH	0.00412236	0.083	SE
3	ENSOARG00020024390	87353454_87353553:87347092_87347217:87358049_87358286	MTDH	0.000653209	0.057	SE
7	ENSOARG00020024417	19437070_19437149:19436832_19436930:19437411_19437509	SLC29A1	0.000111021	-0.103	SE
4	ENSOARG00020024417	19437070_19437149:19436832_19436930:19437411_19437509	SLC29A1	0.00463528	0.067	SE
6	ENSOARG00020024464	9644514_9644620:9633112_9633199:9714585_9714638	TBCA	0.0489654	0.012	SE
3	ENSOARG00020024464	9644514_9644620:9633112_9633199:9714585_9714638	TBCA	0.0176607	0.023	SE
7	ENSOARG00020024497	51024642_51024768:51024439_51024553:51028660_51028759	GGNBP2	0.000949769	0.083	SE
4	ENSOARG00020024497	51024642_51024768:51024439_51024553:51028660_51028759	GGNBP2	0.0449129	0.021	SE
7	ENSOARG00020024586	36099666_36099756:36099463_36099540:36100576_36100779	IFT22	0.0103962	0.22	SE
4	ENSOARG00020024586	36099666_36099756:36099463_36099540:36100576_36100779	IFT22	0.0365226	0.141	SE
7	ENSOARG00020024798	18798764_18798974:18687812_18688082:18866553_18866809	TENM4	0.0290971	-0.248	SE
3	ENSOARG00020024798	18798764_18798974:18687812_18688082:18866553_18866809	TENM4	0.00422019	-0.263	SE
7	ENSOARG00020024808	8036818_8038172:8014599_8014769:8040199_8040293	NA	0.001939	-0.027	SE
4	ENSOARG00020024808	8036818_8038172:8014599_8014769:8040199_8040293	NA	1.14892e-05	0.015	SE
7	ENSOARG00020024839	232077736_232078009:232076443_232076626:232079280_232079472	FN1	0	-0.097	SE
3	ENSOARG00020024839	232077736_232078009:232076443_232076626:232079280_232079472	FN1	0.010118	-0.024	SE
7	ENSOARG00020024839	232067141_232067411:232065762_232065950:232068177_232068291	FN1	0.00308664	-0.032	SE
4	ENSOARG00020024839	232067141_232067411:232065762_232065950:232068177_232068291	FN1	0.0135821	-0.015	SE
7	ENSOARG00020024914	53854439_53854553:53852740_53853030:53859896_53859978	NA	0.00198201	0.049	SE
3	ENSOARG00020024914	53854439_53854553:53852740_53853030:53856413_53856506	NA	0.0237511	0.057	SE
3	ENSOARG00020025020	17848938_17849061:17847813_17847973:17849608_17849624	IL17RE	0.0113679	-0.135	SE
3	ENSOARG00020025020	17848938_17849061:17848233_17848331:17849608_17849624	IL17RE	0.0032525	-0.103	SE
4	ENSOARG00020025079	66970070_66970266:66969515_66969595:66970522_66970663	OGT	0.0376903	0.033	SE
3	ENSOARG00020025079	66970070_66970266:66969515_66969595:66970522_66970663	OGT	0.0445144	-0.031	SE
7	ENSOARG00020025118	863657_863831:863434_863569:863901_863968	NPDC1	0.0331243	-0.008	SE
3	ENSOARG00020025118	863657_863831:863434_863569:863901_863968	NPDC1	0.016526	-0.041	SE
4	ENSOARG00020025123	17884610_17884750:17880911_17881035:17885809_17886107	RPUSD3	0.0454219	0.154	SE
2	ENSOARG00020025123	17884610_17884750:17880911_17881035:17885809_17886107	RPUSD3	0.00988788	-0.146	SE
7	ENSOARG00020025235	17959695_17959943:17958971_17959151:17960250_17960641	OGG1	8.85686e-05	0.232	SE
4	ENSOARG00020025235	17959695_17959943:17958971_17959151:17960250_17960641	OGG1	0.00365515	-0.221	SE
4	ENSOARG00020025367	10979942_10980083:10973245_10973418:10980700_10980751	SNRPB2	0.0164987	0.051	SE
3	ENSOARG00020025367	10979942_10980083:10973245_10973418:10980700_10980751	SNRPB2	7.26522e-05	-0.111	SE
7	ENSOARG00020025486	234772691_234772778:234767420_234767617:234779078_234780695	TNS1	0.000251444	0.086	SE
2	ENSOARG00020025486	234772691_234772778:234767420_234767617:234779078_234780695	TNS1	0.0110871	-0.087	SE
7	ENSOARG00020025505	25647158_25647284:25646785_25646924:25647414_25647624	NFKB2	0.00808684	-0.239	SE
4	ENSOARG00020025505	25647158_25647284:25646785_25646924:25647414_25647624	NFKB2	0.000221865	0.187	SE
7	ENSOARG00020025513	44917738_44918024:44917540_44917576:44918433_44918544	PDHB	0.0044735	-0.049	SE
3	ENSOARG00020025513	44917738_44918024:44917540_44917576:44918433_44918544	PDHB	8.09094e-05	-0.103	SE
7	ENSOARG00020025519	23254793_23254842:23248675_23249044:23257740_23258340	ARHGAP17	0.0191167	0.275	SE
3	ENSOARG00020025519	23254793_23254842:23248675_23249044:23257740_23258340	ARHGAP17	0.00167203	0.586	SE
7	ENSOARG00020025536	25671203_25671383:25671005_25671067:25671468_25671590	CUEDC2	0.00727505	0.069	SE
4	ENSOARG00020025536	25671203_25671383:25671005_25671067:25671468_25671590	CUEDC2	0.00772642	0.055	SE
7	ENSOARG00020025631	18256105_18256192:18255727_18255798:18256810_18256895	ACBD4	0.0122728	-0.082	SE
7	ENSOARG00020025631	18256418_18256539:18255727_18255798:18256810_18256895	ACBD4	0.00319663	-0.117	SE
4	ENSOARG00020025631	18256105_18256192:18255727_18255798:18256810_18256895	ACBD4	0.0154548	0.091	SE
4	ENSOARG00020025631	18256418_18256539:18255727_18255798:18256810_18256895	ACBD4	0.0191663	0.15	SE
7	ENSOARG00020025634	68795958_68796111:68795531_68795656:68799027_68799156	STAT1	0.00019489	0.081	SE
3	ENSOARG00020025634	68795958_68796111:68795531_68795656:68799027_68799156	STAT1	2.88075e-06	0.098	SE
4	ENSOARG00020025689	12327566_12327701:12326408_12326871:12327787_12327903	FASN	1.78125e-05	0.014	SE
3	ENSOARG00020025689	12327566_12327701:12326408_12326871:12327787_12327903	FASN	0	-0.031	SE
7	ENSOARG00020025736	25300808_25300853:25298327_25298488:25302934_25303402	NAV2	0.0177772	-0.485	SE
3	ENSOARG00020025736	25300808_25300853:25298327_25298488:25302934_25303402	NAV2	0.00424903	-0.488	SE
3	ENSOARG00020025751	43247560_43247650:43247339_43247459:43251875_43251947	ASPH	0.0289099	0.039	SE
2	ENSOARG00020025751	43247560_43247650:43247339_43247459:43251875_43251947	ASPH	0.0200889	-0.373	SE
7	ENSOARG00020025758	22903426_22903477:22884529_22884622:22919545_22919646	NPNT	0.00408525	0.18	SE
4	ENSOARG00020025758	22903426_22903477:22884529_22884622:22919545_22919646	NPNT	0.0429434	-0.147	SE
7	ENSOARG00020025799	44467391_44467537:44463905_44463930:44469941_44470027	YTHDF3	0.018551	0.114	SE
3	ENSOARG00020025799	44467391_44467537:44463905_44463930:44469941_44470027	YTHDF3	3.63658e-05	0.195	SE
7	ENSOARG00020025866	14759507_14759595:14759241_14759361:14759943_14760216	PABPC4	0.0317339	-0.039	SE
6	ENSOARG00020025866	14759507_14759595:14759241_14759361:14759943_14760216	PABPC4	8.47417e-09	0.075	SE
7	ENSOARG00020025870	1948262_1948354:1946604_1946783:1948724_1948842	NA	0.00318658	-0.131	SE
4	ENSOARG00020025870	1948262_1948354:1946604_1946783:1948724_1948842	NA	0.0444334	0.103	SE
7	ENSOARG00020025890	37998472_37998518:37997683_37997732:38001432_38001468	TMEM241	0.00408525	0.215	SE
3	ENSOARG00020025890	37998472_37998518:37997683_37997732:38001432_38001468	TMEM241	0.00980163	0.216	SE
6	ENSOARG00020025953	59925537_59925733:59919409_59919529:59928038_59928157	NA	0.00830013	-0.095	SE
3	ENSOARG00020025953	59925537_59925733:59919409_59919529:59928038_59928157	NA	0.00148476	-0.111	SE
7	ENSOARG00020025996	91490521_91490650:91489434_91489531:91494079_91494180	MAP3K4	3.75959e-05	0.351	SE
3	ENSOARG00020025996	91490521_91490650:91489434_91489531:91494079_91494180	MAP3K4	0.00581526	0.315	SE
7	ENSOARG00020026051	12478461_12478526:12472442_12472596:12481495_12481635	CSNK1D	0.00176405	-0.199	SE
7	ENSOARG00020026051	12478461_12478526:12477237_12477339:12481495_12481635	CSNK1D	0.00283438	-0.086	SE
4	ENSOARG00020026100	93584921_93585064:93536415_93536604:93605869_93605986	QKI	0.0482103	0.032	SE
1	ENSOARG00020026100	93584921_93585064:93536415_93536604:93605869_93605986	QKI	0.0444914	0.031	SE
7	ENSOARG00020026118	112848998_112849191:112848722_112848847:112849661_112849724	METTL25B	4.88513e-09	-0.492	SE
6	ENSOARG00020026118	112848998_112849191:112848722_112848847:112849661_112849724	METTL25B	0.00858955	-0.359	SE
7	ENSOARG00020026150	1738482_1738638:1737684_1737876:1741868_1741913	RNPS1	4.39221e-11	-0.121	SE
6	ENSOARG00020026150	1738482_1738638:1737684_1737876:1741868_1741913	RNPS1	0.0428998	-0.062	SE
6	ENSOARG00020026168	97390718_97390766:97377921_97378021:97430294_97430481	SMOC2	0.000339122	-0.134	SE
4	ENSOARG00020026168	97390718_97390766:97377921_97378021:97430294_97430481	SMOC2	7.60211e-05	0.135	SE
7	ENSOARG00020026217	28345658_28349309:28343119_28343236:28351885_28352033	NA	4.94294e-05	-0.017	SE
6	ENSOARG00020026217	28345658_28349309:28343119_28343236:28351885_28352033	NA	0.0166299	-0.007	SE
7	ENSOARG00020026248	28688611_28688671:28687156_28687193:28694950_28695026	TOM1L2	1.50558e-11	0.293	SE
2	ENSOARG00020026248	28688611_28688671:28687156_28687193:28694950_28695026	TOM1L2	0.0365376	0.094	SE
7	ENSOARG00020026252	1091661_1091779:1091175_1091262:1092132_1092209	CCDC154	0.0306678	0.139	SE
6	ENSOARG00020026252	1091661_1091779:1091175_1091262:1092132_1092209	CCDC154	0.0318343	0.107	SE
7	ENSOARG00020026311	1365124_1365211:1362492_1362603:1365908_1366092	MEIOB	0.0176409	0.36	SE
4	ENSOARG00020026311	1365124_1365211:1362492_1362603:1365908_1366092	MEIOB	4.49459e-08	-0.639	SE
4	ENSOARG00020026341	43019881_43020046:43017675_43017883:43020265_43020381	WAPL	0.0163729	0.044	SE
3	ENSOARG00020026341	43019881_43020046:43017675_43017883:43020265_43020381	WAPL	0.019791	-0.057	SE
7	ENSOARG00020026346	3328223_3328304:3282304_3282395:3343406_3343482	NA	0.0133758	0.169	SE
3	ENSOARG00020026346	3328223_3328304:3282304_3282395:3343406_3343482	NA	0.0383803	0.246	SE
4	ENSOARG00020000047	15851367_15851480:15816559_15816644:15859272_15859344	NFYC	0.00974309	-0.103	SE
3	ENSOARG00020000051	20634231_20634380:20634102_20634142:20634827_20634954	NA	0.00226094	0.295	SE
7	ENSOARG00020000067	16255828_16256063:16234549_16234638:16271506_16271530	SCMH1	0.0167307	0.093	SE
7	ENSOARG00020000073	293055_293219:291930_292316:299936_300065	NA	0.00124146	-0.071	SE
3	ENSOARG00020000073	299036_299238:293055_293219:299936_300065	NA	0.0241677	0.049	SE
6	ENSOARG00020000118	205965316_205965438:205958151_205958309:205985872_205985961	HACD2	0.000284859	0.116	SE
6	ENSOARG00020000149	173532854_173532964:173532534_173532702:173533214_173533265	CDK4	0.0154203	0.03	SE
3	ENSOARG00020000184	17679234_17679404:17659151_17659250:17708382_17708562	NA	0.0220979	-0.348	SE
2	ENSOARG00020000189	20855733_20855933:20855203_20855399:20856182_20856255	AKR1A1	1.35125e-08	-0.187	SE
3	ENSOARG00020000191	207884157_207884356:207880325_207880432:207886195_207886362	RECQL	0.0175179	0.084	SE
7	ENSOARG00020000196	173536027_173536108:173535584_173535716:173537043_173537226	TSPAN31	0.000615121	-0.057	SE
7	ENSOARG00020000198	16980169_16980214:16979620_16979717:16980681_16980705	TAC1	0.00913293	0.244	SE
7	ENSOARG00020000198	16982266_16982320:16980681_16980705:16986021_16986418	TAC1	1.8518e-05	0.173	SE
7	ENSOARG00020000199	73121848_73121968:73117784_73117907:73122907_73123027	EFEMP1	0.00634708	0.055	SE
3	ENSOARG00020000203	228567372_228567474:228564513_228564679:228568390_228570334	TBL1XR1	5.75983e-09	-0.132	SE
4	ENSOARG00020000211	301084884_301085128:301080227_301080312:301085806_301085918	KAT2B	0.00661989	0.069	SE
7	ENSOARG00020000211	301044261_301044453:301036581_301036763:301049110_301049217	KAT2B	0.046055	0.024	SE
4	ENSOARG00020000211	301084282_301084409:301080227_301080312:301085806_301085918	KAT2B	0.0212325	0.05	SE
4	ENSOARG00020000212	119735262_119735330:119734721_119734971:119735626_119735719	TOMM40L	0.0316098	0.071	SE
3	ENSOARG00020000229	73284888_73284946:73284565_73284617:73287410_73287507	PNPT1	0.0174147	0.078	SE
4	ENSOARG00020000246	62093302_62093398:62090592_62090729:62095967_62096079	IMMT	0.0441664	0.152	SE
4	ENSOARG00020000246	62093741_62093879:62093302_62093398:62095967_62096079	IMMT	0.00146384	0.106	SE
7	ENSOARG00020000265	20890211_20891192:20889399_20889509:20894367_20894447	NA	0.00187262	0.086	SE
7	ENSOARG00020000277	605358_605492:599477_599612:616340_616348	NA	2.77469e-05	-0.829	SE
7	ENSOARG00020000307	146456918_146457027:146454165_146454286:146457396_146457484	NA	7.2385e-06	-0.02	SE
4	ENSOARG00020000320	20454506_20454642:20453599_20453649:20454946_20455188	IRF1	0.0275	0.046	SE
7	ENSOARG00020000353	73402391_73402493:73391919_73392034:73406076_73406306	CFAP36	0.00108502	0.124	SE
3	ENSOARG00020000362	249627510_249627552:249623183_249623267:249634261_249634409	MLF1	0.0263767	-0.491	SE
7	ENSOARG00020000362	249623183_249623267:249621974_249622103:249634261_249634381	MLF1	7.46e-06	-0.227	SE
7	ENSOARG00020000363	625950_625988:623999_624111:626849_626930	SNED1	0.0324203	0.112	SE
7	ENSOARG00020000364	20900338_20900549:20900156_20900267:20900718_20900922	CCDC17	0.0151013	-0.069	SE
7	ENSOARG00020000384	102545329_102545347:102543904_102543925:102548348_102548383	NA	0.00169855	-0.273	SE
7	ENSOARG00020000384	102547610_102547631:102543904_102543925:102548348_102548383	NA	0.00818978	-0.242	SE
4	ENSOARG00020000405	41927932_41928050:41923218_41923289:41928289_41928350	PNO1	0.0116039	0.037	SE
7	ENSOARG00020000444	131013889_131013928:131013181_131013325:131017207_131017278	SYNJ1	0.0323321	-0.138	SE
7	ENSOARG00020000444	130988477_130988501:130986070_130986236:130992264_130992456	SYNJ1	7.0343e-05	-0.342	SE
4	ENSOARG00020000459	27742534_27742722:27737290_27737341:27829479_27829536	AUH	0.00465785	0.041	SE
4	ENSOARG00020000459	27736062_27736110:27731786_27732253:27737290_27737341	AUH	0.000218354	0.042	SE
3	ENSOARG00020000470	206922718_206922885:206913654_206913850:206932008_206932128	KALRN	0.0119003	0.125	SE
7	ENSOARG00020000471	42676867_42678909:42671186_42671671:42679159_42679272	ETAA1	1.73912e-08	-0.189	SE
7	ENSOARG00020000471	42677061_42678909:42671186_42671671:42679159_42679272	ETAA1	3.43854e-08	-0.222	SE
3	ENSOARG00020000473	75847039_75847151:75843035_75843226:75848198_75848394	F3	0.0318473	0.109	SE
7	ENSOARG00020000515	77563639_77563821:77556064_77556094:77568047_77568136	NA	0.0078203	-0.257	SE
3	ENSOARG00020000518	194990946_194991045:194985952_194986098:194995444_194995512	SLC35A5	0.0480387	-0.145	SE
3	ENSOARG00020000574	48338296_48338476:48336555_48336667:48344843_48345013	LPL	0.00288194	-0.033	SE
7	ENSOARG00020000575	21244370_21244391:21241857_21241933:21246162_21246241	MAST2	1.30057e-05	-0.359	SE
3	ENSOARG00020000583	145574207_145574304:145562904_145562974:145577324_145577443	ATF2	0.00689678	-0.108	SE
7	ENSOARG00020000603	146552608_146552636:146552357_146552383:146553310_146553376	PRPF40B	0.00125038	0.293	SE
4	ENSOARG00020000603	146554673_146554754:146553310_146553376:146560904_146560907	PRPF40B	4.87214e-05	-0.529	SE
4	ENSOARG00020000660	5461505_5461691:5461162_5461360:5461999_5462082	PRRC2B	0.00677565	0.063	SE
4	ENSOARG00020000680	301199483_301199659:301197663_301197746:301201582_301201667	ZNF596	0.000637544	0.301	SE
6	ENSOARG00020000707	146601383_146601506:146600683_146600750:146601901_146602021	MCRS1	0.00108965	0.047	SE
4	ENSOARG00020000715	250014034_250014208:249925160_249925197:250107504_250107630	RSRC1	0.0448414	0.087	SE
4	ENSOARG00020000733	234379844_234379864:234379403_234379445:234380272_234380347	SERHL2	0.00444425	-0.03	SE
7	ENSOARG00020000740	150621390_150621529:150620146_150620330:150622315_150622438	CXADR	0.00644059	-0.139	SE
7	ENSOARG00020000740	150620146_150620330:150599203_150599401:150622315_150622438	CXADR	0.00283438	-0.158	SE
4	ENSOARG00020000781	45177078_45177210:45175687_45175783:45177553_45177933	RAB1A	0.00514044	0.035	SE
3	ENSOARG00020000789	50429924_50430053:50414741_50414908:50432990_50433117	INVS	0.00126477	-0.222	SE
7	ENSOARG00020000792	92456939_92458429:92454625_92454792:92463328_92463560	CEBPZ	1.42814e-05	-0.257	SE
7	ENSOARG00020000803	234418029_234418116:234416950_234417046:234418868_234419259	POLDIP3	0.0344684	0.161	SE
3	ENSOARG00020000804	73840049_73840106:73818169_73818767:73875781_73875989	RTN4	0.0131278	0.085	SE
3	ENSOARG00020000815	89779173_89779248:89777201_89777299:89780659_89780789	VPS41	0.00499996	-0.044	SE
3	ENSOARG00020000826	9699503_9699650:9698518_9698665:9703561_9703717	ADGRE5	0.000409977	0.291	SE
3	ENSOARG00020000831	145836306_145836595:145747530_145747644:145877811_145877889	CHN1	0.00669909	-0.337	SE
4	ENSOARG00020000866	180456681_180456770:180104779_180104843:180473927_180473999	CMSS1	0.0239576	0.075	SE
4	ENSOARG00020000895	152600538_152600725:152599065_152599210:152603212_152603290	NA	0.0172269	-0.048	SE
4	ENSOARG00020000902	110213643_110213790:110213228_110213421:110214228_110214336	S100A14	0.0151866	0.044	SE
7	ENSOARG00020000904	45660607_45660691:45656544_45656668:45662215_45662276	NA	0.042777	-0.035	SE
4	ENSOARG00020000914	62888092_62888245:62886866_62887061:62891559_62891790	THNSL2	0.0433158	0.081	SE
7	ENSOARG00020000919	234810666_234810740:234806475_234806592:234820977_234821057	TTLL1	0.00444332	-0.12	SE
7	ENSOARG00020000925	50479566_50479682:50433362_50433616:50499890_50500075	ERP44	0.0285737	-0.047	SE
4	ENSOARG00020000926	180596554_180596759:180595198_180595304:180601264_180601388	TBC1D23	0.0200358	0.052	SE
7	ENSOARG00020000968	9898095_9898113:9897807_9897936:9898578_9899112	ADGRL1	0.00141164	0.228	SE
7	ENSOARG00020000990	5764659_5764721:5749973_5750040:5764948_5765037	AIF1L	0.00415836	0.094	SE
7	ENSOARG00020001005	18469872_18469962:18467486_18467720:18481571_18481841	ICA1	0.0196606	-0.163	SE
7	ENSOARG00020001052	153933799_153933946:153890502_153890852:153959390_153959462	SAMSN1	4.64473e-07	-0.933	SE
4	ENSOARG00020001055	180649234_180649335:180637593_180637600:180653746_180653865	NIT2	0.0430331	-0.274	SE
3	ENSOARG00020001058	55877213_55877329:55876706_55876870:55877775_55877945	NA	0.0298656	-0.273	SE
3	ENSOARG00020001084	195372348_195372381:195370164_195370341:195372696_195372774	DNM1L	0.00624407	0.287	SE
7	ENSOARG00020001118	30013214_30013274:30012898_30012970:30014480_30014634	CARD19	0.00122124	-0.275	SE
3	ENSOARG00020001143	12827454_12827508:12827139_12827193:12827683_12827737	COL5A3	5.73565e-05	-0.024	SE
3	ENSOARG00020001143	12834044_12834152:12833778_12833868:12834286_12834340	COL5A3	1.70399e-07	-0.037	SE
6	ENSOARG00020001148	51491131_51491212:51490671_51490721:51492960_51493006	COL15A1	3.35425e-05	-0.046	SE
3	ENSOARG00020001148	51501466_51501574:51500455_51500524:51502878_51502941	COL15A1	0.00429495	0.018	SE
3	ENSOARG00020001158	30122009_30122138:30120937_30121451:30122281_30122467	FGD3	0.00669909	-0.22	SE
4	ENSOARG00020001160	173748153_173748159:173742534_173742603:173750469_173750566	DCTN2	1.20313e-12	0.192	SE
7	ENSOARG00020001199	13832792_13833488:13768856_13768942:13850586_13850608	NA	0.0050128	-0.162	SE
3	ENSOARG00020001199	13633117_13633296:13622279_13622480:13650735_13653151	NA	0.00297262	-0.123	SE
7	ENSOARG00020001205	66102262_66102407:66098624_66098643:66106544_66106645	GNG5	8.6186e-11	-0.054	SE
7	ENSOARG00020001213	107331484_107331577:107302048_107302089:107355107_107355219	CALD1	0.0151044	0.037	SE
7	ENSOARG00020001213	107427246_107427324:107424933_107425336:107433323_107433466	CALD1	0.0358923	-0.016	SE
7	ENSOARG00020001237	110492178_110492585:110490632_110490902:110492948_110493193	CRTC2	0.0493447	-0.07	SE
7	ENSOARG00020001237	110494116_110494185:110493864_110493946:110494795_110494857	CRTC2	0.0256191	0.055	SE
4	ENSOARG00020001287	75223247_75223456:75192960_75193072:75230744_75230903	ASB3	0.0413464	-0.053	SE
7	ENSOARG00020001287	75262624_75262760:75261917_75262030:75265419_75265597	ASB3	0.00727505	0.189	SE
7	ENSOARG00020001291	47188170_47188278:47185023_47185148:47196923_47197071	EHBP1	0.000882366	-0.099	SE
7	ENSOARG00020001291	47327190_47327295:47326416_47326539:47346020_47346160	EHBP1	0.0185272	-0.058	SE
2	ENSOARG00020001299	1490910_1490996:1488681_1488736:1513747_1514107	NDUFA10	0.0277016	-0.136	SE
6	ENSOARG00020001319	21653199_21653984:21644389_21644500:21659309_21659454	PHF14	0.00155819	-0.328	SE
6	ENSOARG00020001319	21837697_21837749:21784241_21784359:21838265_21838450	PHF14	0.0370071	-0.038	SE
3	ENSOARG00020001338	859567_859639:856684_856756:865664_865736	NA	0.0111589	0.049	SE
7	ENSOARG00020001344	110544044_110544262:110541033_110541170:110544900_110545076	NA	0.0251833	0.321	SE
7	ENSOARG00020001353	147135227_147135265:147134915_147135081:147135523_147135670	PRKAG1	0.030031	0.102	SE
7	ENSOARG00020001365	181298956_181299022:181255063_181255138:181312920_181312995	ABI3BP	1.29115e-05	0.218	SE
5	ENSOARG00020001365	181297119_181297194:181296119_181296194:181297754_181297829	ABI3BP	0.0262464	-0.13	SE
7	ENSOARG00020001400	282055212_282055276:282053902_282054013:282102346_282102525	ATP2C1	0.049827	0.14	SE
7	ENSOARG00020001418	159079643_159079664:159079003_159079169:159084517_159084578	NA	5.49975e-08	-0.641	SE
7	ENSOARG00020001418	159061910_159061949:159056964_159057168:159067982_159068073	NA	2.93198e-05	-0.21	SE
3	ENSOARG00020001418	159090041_159090149:159087457_159087669:159098504_159098641	NA	0.00556021	-0.221	SE
7	ENSOARG00020001432	6303695_6303815:6302728_6302855:6304941_6305259	HMCN2	0.00134919	0.144	SE
7	ENSOARG00020001452	93043241_93043350:93038354_93038621:93049823_93049940	FEZ2	0.00712093	-0.151	SE
4	ENSOARG00020001455	220111354_220111406:220110480_220110544:220113303_220113407	SENP2	0.00525209	0.267	SE
7	ENSOARG00020001469	14365214_14365310:14359010_14359187:14367836_14368023	PTPN3	0.010362	-0.138	SE
7	ENSOARG00020001475	10101416_10102074:10100644_10100760:10102650_10102799	PODNL1	0.00025223	0.271	SE
3	ENSOARG00020001496	93129383_93129593:93123270_93123486:93130084_93130206	CRIM1	1.44841e-05	-0.099	SE
7	ENSOARG00020001502	48245409_48245577:48243809_48244979:48247185_48247285	FAM161A	8.28773e-05	-0.33	SE
3	ENSOARG00020001502	48242351_48242590:48229704_48229902:48243809_48244979	FAM161A	0.0051617	-0.206	SE
3	ENSOARG00020001510	107902079_107902292:107901097_107901399:107930269_107930767	CNOT4	0.000171116	-0.491	SE
4	ENSOARG00020001532	208338868_208338922:208330971_208331020:208340445_208340496	LRCH3	0.00769866	-0.508	SE
7	ENSOARG00020001551	110663040_110663099:110660913_110661456:110663191_110663358	C1orf43	1.10026e-07	-0.125	SE
7	ENSOARG00020001551	110663191_110663358:110661450_110661456:110664307_110664361	C1orf43	0.00639378	-0.045	SE
3	ENSOARG00020001569	112222608_112222682:112220628_112220774:112223762_112223845	ANAPC1	0.000733576	-0.155	SE
7	ENSOARG00020001592	147271639_147271659:147271360_147271441:147271857_147271922	CACNB3	0.00583931	-0.359	SE
1	ENSOARG00020001596	174020570_174020771:174020197_174020279:174021700_174021892	SHMT2	0.0412673	-0.046	SE
3	ENSOARG00020001619	196251276_196251339:196236356_196241367:196262165_196262255	RESF1	0.0107926	0.112	SE
3	ENSOARG00020001651	196535076_196535294:196532457_196532602:196535603_196535660	AMN1	0.0157001	0.126	SE
7	ENSOARG00020001657	146678859_146680219:146671459_146671594:146715833_146716026	SP3	0.00344999	-0.12	SE
7	ENSOARG00020001665	10222026_10222202:10220552_10220729:10223072_10223311	MRI1	0.0343852	0.082	SE
7	ENSOARG00020001682	48798189_48798313:48797052_48797177:48808353_48808494	USP34	0.0480136	-0.072	SE
3	ENSOARG00020001754	196834667_196834754:196832494_196832726:196836638_196836789	DENND5B	0.0498619	-0.087	SE
7	ENSOARG00020001760	96937529_96937655:96933991_96934135:96966231_96966357	LTBP1	0.0175664	0.256	SE
7	ENSOARG00020001760	97148691_97148859:97097267_97097492:97182123_97182293	LTBP1	0.000379243	0.157	SE
4	ENSOARG00020001761	102642290_102642490:102641902_102642159:102642614_102642792	CCDC142	0.00227628	-0.156	SE
3	ENSOARG00020001763	31291547_31291664:31281974_31282072:31296350_31296387	CDC14B	0.00046958	-0.276	SE
7	ENSOARG00020001768	52843972_52844107:52841997_52842084:52846263_52846466	TDRD7	0.00337162	-0.131	SE
7	ENSOARG00020001783	202079805_202079874:202070672_202071064:202081588_202081603	B4GALT4	2.90412e-06	0.385	SE
7	ENSOARG00020001785	14674459_14674483:14671297_14671467:14679719_14679824	TMEM245	0.0119494	-0.318	SE
7	ENSOARG00020001787	56181860_56182005:56179292_56179537:56182854_56182933	DNAJB5	0.000114809	-0.48	SE
7	ENSOARG00020001789	2360996_2361011:2359006_2359109:2361932_2362031	VAV2	0.00059009	-0.092	SE
7	ENSOARG00020001792	102668384_102668456:102667939_102667973:102668608_102668761	PCGF1	0.0485995	-0.17	SE
7	ENSOARG00020001810	102807679_102807799:102806879_102807011:102808916_102809106	PDE4DIP	0.0334228	-0.168	SE
7	ENSOARG00020001810	102800362_102800515:102799517_102799741:102805574_102805826	PDE4DIP	1.35942e-06	-0.229	SE
7	ENSOARG00020001810	102802479_102802665:102800362_102800515:102805574_102805826	PDE4DIP	0.000865706	-0.408	SE
7	ENSOARG00020001812	6759629_6759812:6758479_6758677:6765563_6765578	FNBP1	1.05443e-05	0.43	SE
2	ENSOARG00020001863	208668682_208668778:208668371_208668499:208668879_208670225	TNK2	0.000209842	-0.138	SE
2	ENSOARG00020001863	208670938_208670983:208668879_208670225:208671533_208671625	TNK2	0.032209	0.098	SE
4	ENSOARG00020001873	252551380_252551468:252550779_252550914:252552179_252552352	GMPS	0.00302959	-0.098	SE
4	ENSOARG00020001873	252551026_252551081:252550795_252550914:252552179_252552352	GMPS	0.0365365	-0.079	SE
3	ENSOARG00020001884	108207192_108207290:108206868_108206993:108207971_108208073	SLC13A4	0.0067594	0.298	SE
7	ENSOARG00020001921	125312556_125312634:125303246_125303315:125313039_125313250	NA	0.0131618	-0.039	SE
6	ENSOARG00020001922	112524006_112524238:112521347_112521478:112542442_112542519	ZC3H8	0.0128302	-0.392	SE
4	ENSOARG00020001924	58457401_58457502:58455974_58456633:58485456_58485519	TLE1	0.0184076	0.076	SE
7	ENSOARG00020001931	35944400_35944722:35943528_35943808:35944884_35945155	GTF3C2	3.03745e-07	-0.184	SE
3	ENSOARG00020002002	66149515_66149635:66144522_66144621:66150295_66150460	NA	0.0167627	-0.063	SE
7	ENSOARG00020002080	3368707_3368758:3339012_3339048:3381556_3381643	NA	0.000330901	-0.176	SE
1	ENSOARG00020002081	82020203_82020360:82019491_82019628:82021731_82021837	LRRC39	0.0132442	0.083	SE
7	ENSOARG00020002081	82019491_82019628:82016693_82016839:82020203_82020360	LRRC39	0.0487481	-0.074	SE
1	ENSOARG00020002081	82028799_82028992:82021731_82021837:82032320_82032360	LRRC39	7.24439e-06	0.147	SE
7	ENSOARG00020002106	31434253_31434340:31432213_31432247:31445345_31445413	NA	1.08355e-05	0.322	SE
4	ENSOARG00020002106	31445345_31445413:31434253_31434340:31451654_31451726	NA	0.0096169	0.213	SE
7	ENSOARG00020002115	102800772_102800871:102800527_102800587:102805900_102805994	SEMA4F	0.00249224	-0.214	SE
7	ENSOARG00020002115	102805900_102805994:102800527_102800587:102815789_102815909	SEMA4F	0.000236829	0.252	SE
7	ENSOARG00020002147	282348354_282348553:282347169_282347306:282351175_282351238	PSMG1	0.00943637	-0.029	SE
5	ENSOARG00020002147	282351175_282351238:282343680_282343836:282353391_282353543	PSMG1	0.0276301	0.137	SE
7	ENSOARG00020002160	7476786_7476904:7465901_7466009:7478630_7478756	PTPA	0.00319663	0.1	SE
6	ENSOARG00020002166	35974193_35974609:35973480_35973615:35975307_35975440	PPM1G	0.043937	-0.07	SE
3	ENSOARG00020002167	16699066_16701280:16698141_16698306:16701667_16704678	ZNF462	0.0435037	-0.197	SE
7	ENSOARG00020002186	48815283_48815398:48814132_48814221:48817120_48817206	NA	0.0338074	-0.286	SE
6	ENSOARG00020002186	48829616_48829807:48817120_48817206:48831078_48831809	NA	0.00135237	-0.214	SE
7	ENSOARG00020002193	36018204_36018268:36018063_36018117:36018511_36018567	NRBP1	0.0107484	0.023	SE
7	ENSOARG00020002203	82071966_82072044:82071336_82071444:82074068_82074192	GTPBP10	0.00329282	-0.063	SE
4	ENSOARG00020002218	214079488_214079624:214071621_214071703:214080360_214080761	STRAP	0.00827806	0.034	SE
7	ENSOARG00020002246	93904372_93904402:93903598_93903722:93915067_93915172	FAM3C	0.00439969	0.094	SE
7	ENSOARG00020002284	111307898_111307962:111305187_111305340:111310394_111310489	PMVK	0.0229941	0.123	SE
3	ENSOARG00020002291	203100882_203101160:203097405_203097614:203102538_203102667	LRRC58	0.0265635	-0.058	SE
2	ENSOARG00020002308	2633848_2633974:2631067_2631175:2634492_2634565	CACFD1	0.00853251	-0.265	SE
7	ENSOARG00020002318	282519472_282519505:282519224_282519275:282519839_282519941	NA	0.0472724	0.024	SE
3	ENSOARG00020002374	198286616_198286794:198260388_198260942:198296835_198296909	TMTC1	0.00422019	0.142	SE
3	ENSOARG00020002376	18221165_18221188:18214175_18214297:18227900_18228002	FSD1L	0.0102243	-0.392	SE
6	ENSOARG00020002379	103652985_103653361:103651040_103651197:103659324_103659491	C2orf49	0.000917967	0.129	SE
6	ENSOARG00020002386	7566129_7566271:7561862_7561925:7567262_7567391	SH3GLB2	0.00906812	-0.027	SE
7	ENSOARG00020002386	7577172_7577187:7576819_7576920:7577319_7577560	SH3GLB2	1.41156e-09	-0.215	SE
7	ENSOARG00020002386	7574096_7574159:7571883_7571976:7575882_7575906	SH3GLB2	1.4824e-08	0.133	SE
4	ENSOARG00020002402	168588704_168589238:168560941_168562315:168600053_168600339	VGLL3	0.0219197	-0.069	SE
3	ENSOARG00020002407	113946433_113946547:113944089_113944481:113955504_113955642	TMEM19	0.027416	-0.073	SE
[truncated: 2,577 more rows]

## Sheet: Whippet
Supplementary File S2: List of the identified DAS events in different studies by rMATS and Whippet tools.
Study	Gene	Gene name	Node	Coord	Strand	Psi_A	Psi_B	DeltaPsi	Probability	Complexity	Entropy	Type
1	ENSOARG00020006661	RIPK1	5	20:54038725-54038856	-	0.85865	0.97027	-0.11162	0.845	K2	0.9093	SE
3	ENSOARG00020006661	RIPK1	5	20:54038725-54038856	-	0.85753	0.98127	-0.12374	0.808	K2	1.2852	SE
4	ENSOARG00020006661	RIPK1	5	20:54038725-54038856	-	0.91883	0.8039	0.11492	0.872	K2	1.1405	SE
3	ENSOARG00020010858	SEC31A	25	6:107972660-107972698	-	0.17662	0.054992	0.12163	0.886	K2	1.4384	SE
4	ENSOARG00020010858	SEC31A	25	6:107972660-107972698	-	0.13422	0.31304	-0.17882	0.9	K3	2.1057	SE
6	ENSOARG00020010858	SEC31A	25	6:107972660-107972698	-	0.24896	0.054262	0.1947	0.915	K3	1.8137	SE
7	ENSOARG00020010858	SEC31A	25	6:107972660-107972698	-	0.29627	0.0099186	0.28635	1	K3	2.3084	SE
3	ENSOARG00020000397	HNRNPA2B1	12	4:76613317-76613436	+	0.5659	0.936	-0.3701	0.976	K1	0.9887	SE
4	ENSOARG00020000397	HNRNPA2B1	12	4:76613317-76613436	+	0.73443	0.43835	0.29609	0.972	K1	0.9999	SE
6	ENSOARG00020000397	HNRNPA2B1	12	4:76613317-76613436	+	0.74382	0.8976	-0.15379	0.986	K1	0.8926	SE
7	ENSOARG00020000397	HNRNPA2B1	12	4:76613317-76613436	+	0.62718	0.93869	-0.31151	0.918	K2	0.922	SE
4	ENSOARG00020023862	AZI2	5	19:2984385-2984533	-	0.93209	0.62838	0.30371	0.951	K3	1.8998	SE
6	ENSOARG00020023862	AZI2	5	19:2984385-2984533	-	0.75574	0.91196	-0.15622	0.951	K3	1.2464	SE
7	ENSOARG00020023862	AZI2	5	19:2984385-2984533	-	0.79468	0.92963	-0.13495	0.924	K2	1.1843	SE
2	ENSOARG00020023627	MLX	5	11:20492420-20492509	-	0.36481	0.7551	-0.3903	0.862	K1	0.9835	SE
5	ENSOARG00020023627	MLX	5	11:20492420-20492509	-	0.62243	0.85293	-0.2305	0.846	K3	0.9882	SE
7	ENSOARG00020023627	MLX	5	11:20492420-20492509	-	0.74052	0.87509	-0.13457	0.982	K3	1.3943	SE
2	ENSOARG00020021785	ADD1	9	6:127879725-127879976	-	0.84193	0.95158	-0.10965	0.852	K3	1.2814	SE
4	ENSOARG00020021785	ADD1	9	6:127879725-127879976	-	0.90421	0.77628	0.12793	0.864	K4	2.1365	SE
5	ENSOARG00020021785	ADD1	9	6:127879725-127879976	-	0.84626	0.96316	-0.1169	0.859	K3	1.6569	SE
7	ENSOARG00020021785	ADD1	9	6:127879725-127879976	-	0.82141	0.99389	-0.17248	1	K5	2.6414	SE
4	ENSOARG00020019554	ALKBH3	9	15:80150055-80150143	+	0.8075	0.91299	-0.10549	0.962	K2	1.2551	SE
6	ENSOARG00020019554	ALKBH3	9	15:80150055-80150143	+	0.8527	0.6745	0.1782	0.892	K2	1.0554	SE
7	ENSOARG00020019554	ALKBH3	9	15:80150055-80150143	+	0.8592	0.62508	0.23412	0.954	K3	1.6086	SE
1	ENSOARG00020019417	PCBP2	12	3:142575073-142575111	-	0.32949	0.49457	-0.16508	0.881	K2	1.9641	SE
5	ENSOARG00020019417	PCBP2	12	3:142575073-142575111	-	0.518	0.3796	0.1384	0.869	K2	1.9928	SE
7	ENSOARG00020019417	PCBP2	12	3:142575073-142575111	-	0.66137	0.42863	0.23274	1	K2	1.9815	SE
1	ENSOARG00020015996	BTNL9	3	5:40537868-40538215	+	0.86002	0.97646	-0.11644	0.925	K1	0.7625	SE
3	ENSOARG00020015996	BTNL9	3	5:40537868-40538215	+	0.80468	0.96548	-0.1608	0.955	K2	0.9192	SE
7	ENSOARG00020015996	BTNL9	3	5:40537868-40538215	+	0.66843	0.97205	-0.30362	0.981	K2	1.1738	SE
3	ENSOARG00020014906	MCAM	15	15:32680768-32680885	-	0.60371	0.80462	-0.20091	0.951	K1	1	SE
4	ENSOARG00020014906	MCAM	15	15:32680768-32680885	-	0.84202	0.64105	0.20098	0.927	K1	0.9995	SE
6	ENSOARG00020014906	MCAM	15	15:32680768-32680885	-	0.65419	0.77426	-0.12006	0.897	K1	0.9844	SE
7	ENSOARG00020014906	MCAM	15	15:32680768-32680885	-	0.66257	0.87772	-0.21514	0.984	K1	0.995	SE
2	ENSOARG00020011771	TXNL4A	6	23:683184-683253	+	0.32081	0.036472	0.28434	0.999	K2	1.0458	SE
3	ENSOARG00020011771	TXNL4A	6	23:683184-683253	+	0.70928	0.35367	0.35562	0.999	K3	1.6708	SE
4	ENSOARG00020011771	TXNL4A	6	23:683184-683253	+	0.42626	0.74571	-0.31945	0.992	K2	1.5476	SE
5	ENSOARG00020011771	TXNL4A	6	23:683184-683253	+	0.30109	0.60153	-0.30043	0.85	K2	1.4084	SE
6	ENSOARG00020011771	TXNL4A	6	23:683184-683253	+	0.55864	0.30388	0.25476	0.942	K2	1.5782	SE
7	ENSOARG00020011771	TXNL4A	6	23:683184-683253	+	0.61543	0.26992	0.34551	1	K3	1.5712	SE
1	ENSOARG00020005254	NDUFV3	4	1:286442996-286444090	+	0.51025	0.34479	0.16547	0.87	K1	0.9902	SE
2	ENSOARG00020005254	NDUFV3	4	1:286442996-286444090	+	0.37879	0.78181	-0.40302	0.983	K1	0.995	SE
7	ENSOARG00020005254	NDUFV3	4	1:286442996-286444090	+	0.36285	0.51319	-0.15034	0.865	K2	1.0919	SE
2	ENSOARG00020003664	RBM17	4	13:11471402-11471568	+	0.82903	0.66986	0.15918	0.961	K2	1.2183	SE
4	ENSOARG00020003664	RBM17	4	13:11471402-11471568	+	0.89855	0.6709	0.22766	0.99	K2	1.4078	SE
7	ENSOARG00020003664	RBM17	4	13:11471402-11471568	+	0.72611	0.96154	-0.23543	0.99	K2	1.3055	SE
5	ENSOARG00020026268	ATPAF2	6	11:28778119-28778231	-	0.80689	0.93241	-0.12552	0.893	K1	0.6788	SE
6	ENSOARG00020026268	ATPAF2	6	11:28778119-28778231	-	0.9846	0.81216	0.17244	0.916	K2	1.246	SE
7	ENSOARG00020026268	ATPAF2	6	11:28778119-28778231	-	0.93721	0.7671	0.17011	0.93	K2	1.235	SE
4	ENSOARG00020025498	RABEP1	9	11:37184445-37184912	+	0.75663	0.59711	0.15952	0.868	K3	2.1222	SE
5	ENSOARG00020025498	RABEP1	9	11:37184445-37184912	+	0.73683	0.95797	-0.22114	0.999	K2	1.059	SE
6	ENSOARG00020025498	RABEP1	9	11:37184445-37184912	+	0.64599	0.79228	-0.14628	0.845	K2	1.4372	SE
7	ENSOARG00020025498	RABEP1	9	11:37184445-37184912	+	0.76963	0.92853	-0.1589	0.944	K2	1.0627	SE
1	ENSOARG00020025311	PCYT2	7	11:12124450-12124503	-	0.059546	0.18009	-0.12054	0.868	K1	0.9324	SE
4	ENSOARG00020025311	PCYT2	7	11:12124450-12124503	-	0.193	0.47464	-0.28163	0.911	K1	0.99	SE
6	ENSOARG00020025311	PCYT2	7	11:12124450-12124503	-	0.351	0.068623	0.28238	0.992	K1	0.9938	SE
7	ENSOARG00020025311	PCYT2	7	11:12124450-12124503	-	0.4433	0.10415	0.33915	0.987	K1	0.9942	SE
2	ENSOARG00020025214	RNF167	8	11:36914714-36914807	+	0.99175	0.87588	0.11588	0.992	K1	0.6421	SE
3	ENSOARG00020025214	RNF167	8	11:36914714-36914807	+	0.823	0.94968	-0.12667	0.932	K3	1.0733	SE
4	ENSOARG00020025214	RNF167	8	11:36914714-36914807	+	0.9306	0.74857	0.18204	1	K2	1.2227	SE
7	ENSOARG00020025214	RNF167	8	11:36914714-36914807	+	0.81171	0.93221	-0.1205	0.872	K2	1.393	SE
2	ENSOARG00020025034	ensembl	9	3:814625-814813	-	0.86626	0.57839	0.28786	0.967	K1	0.997	SE
3	ENSOARG00020025034	ensembl	9	3:814625-814813	-	0.68276	0.90042	-0.21766	0.94	K1	0.9979	SE
4	ENSOARG00020025034	ensembl	9	3:814625-814813	-	0.77971	0.61124	0.16848	0.948	K1	0.9899	SE
7	ENSOARG00020025034	ensembl	9	3:814625-814813	-	0.78139	0.91683	-0.13545	0.93	K1	0.9169	SE
3	ENSOARG00020020248	PCM1	35	26:20754927-20754989	-	0.95599	0.80701	0.14898	0.987	K2	0.855	SE
4	ENSOARG00020020248	PCM1	35	26:20754927-20754989	-	0.75213	0.93322	-0.18109	0.942	K2	1.0565	SE
7	ENSOARG00020020248	PCM1	35	26:20754927-20754989	-	0.94944	0.70736	0.24208	0.992	K2	1.037	SE
3	ENSOARG00020019810	TRAFD1	3	17:71239454-71239589	-	0.97169	0.81242	0.15927	0.982	K1	0.8497	SE
4	ENSOARG00020019810	TRAFD1	3	17:71239454-71239589	-	0.82402	0.95498	-0.13096	0.932	K2	0.8273	SE
5	ENSOARG00020019810	TRAFD1	3	17:71239454-71239589	-	0.92957	0.74735	0.18222	0.858	K1	0.9528	SE
6	ENSOARG00020019810	TRAFD1	3	17:71239454-71239589	-	0.94553	0.65583	0.28969	1	K1	0.956	SE
7	ENSOARG00020019810	TRAFD1	3	17:71239454-71239589	-	0.91403	0.47757	0.43645	0.999	K1	0.9989	SE
3	ENSOARG00020018571	HS1BP3	4	3:29822798-29823008	-	0.83408	0.94011	-0.10603	0.876	K2	1.0559	SE
4	ENSOARG00020018571	HS1BP3	4	3:29822798-29823008	-	0.88961	0.70394	0.18567	0.952	K3	1.4311	SE
6	ENSOARG00020018571	HS1BP3	4	3:29822798-29823008	-	0.82163	0.92186	-0.10023	0.936	K2	0.9016	SE
3	ENSOARG00020017807	XPNPEP2	20	X:121460657-121460761	+	0.83088	0.95001	-0.11912	0.958	K1	0.7411	SE
4	ENSOARG00020017807	XPNPEP2	20	X:121460657-121460761	+	0.95354	0.83366	0.11988	0.951	K1	0.7699	SE
7	ENSOARG00020017807	XPNPEP2	20	X:121460657-121460761	+	0.83342	0.94875	-0.11534	0.82	K2	0.924	SE
3	ENSOARG00020017290	ATXN2	13	17:64190909-64191106	-	0.7918	0.94802	-0.15622	0.956	K1	0.8592	SE
4	ENSOARG00020017290	ATXN2	13	17:64190909-64191106	-	0.78492	0.57468	0.21024	0.967	K1	0.9955	SE
7	ENSOARG00020017290	ATXN2	13	17:64190909-64191106	-	0.79167	0.94879	-0.15713	0.958	K1	0.8656	SE
4	ENSOARG00020017206	APBA3	7	5:18686525-18686704	+	0.93268	0.70775	0.22493	0.982	K2	0.8928	SE
6	ENSOARG00020017206	APBA3	7	5:18686525-18686704	+	0.82343	0.94111	-0.11769	0.812	K2	1.1115	SE
7	ENSOARG00020017206	APBA3	7	5:18686525-18686704	+	0.82019	0.97799	-0.1578	0.984	K1	0.7229	SE
3	ENSOARG00020016627	NUMA1	14	15:54657242-54657283	-	0.64581	0.85183	-0.20602	0.936	K2	0.9969	SE
4	ENSOARG00020016627	NUMA1	14	15:54657242-54657283	-	0.89331	0.79238	0.10093	0.999	K2	0.8334	SE
7	ENSOARG00020016627	NUMA1	14	15:54657242-54657283	-	0.80531	0.91312	-0.10781	0.908	K1	0.8648	SE
3	ENSOARG00020015807	ensembl	7	15:24388182-24388214	+	0.92742	0.79157	0.13585	0.809	K1	0.9692	SE
5	ENSOARG00020015807	ensembl	7	15:24388182-24388214	+	0.8221	0.95124	-0.12915	0.839	K1	0.8747	SE
7	ENSOARG00020015807	ensembl	7	15:24388182-24388214	+	0.96222	0.85464	0.10758	0.886	K1	0.8383	SE
3	ENSOARG00020015772	ensembl	5	5:44372057-44372082	-	0.38686	0.65592	-0.26906	0.984	K3	2.3938	SE
4	ENSOARG00020015772	ensembl	5	5:44372057-44372082	-	0.69097	0.58487	0.1061	0.801	K2	1.672	SE
6	ENSOARG00020015772	ensembl	5	5:44372057-44372082	-	0.56016	0.83395	-0.27378	0.98	K2	1.5684	SE
7	ENSOARG00020015772	ensembl	5	5:44372057-44372082	-	0.67552	0.85062	-0.1751	0.987	K2	1.636	SE
3	ENSOARG00020015022	NOC2L	18	12:55290628-55290741	+	0.81915	0.96865	-0.1495	0.985	K1	0.8037	SE
4	ENSOARG00020015022	NOC2L	18	12:55290628-55290741	+	0.91971	0.79186	0.12785	0.927	K1	0.8365	SE
7	ENSOARG00020015022	NOC2L	18	12:55290628-55290741	+	0.83854	0.98324	-0.14469	0.991	K2	0.8273	SE
3	ENSOARG00020014062	EIF4G2	14	15:44925606-44925719	+	0.76865	0.89928	-0.13063	0.999	K1	0.8272	SE
4	ENSOARG00020014062	EIF4G2	14	15:44925606-44925719	+	0.77312	0.5751	0.19802	0.982	K1	0.9998	SE
7	ENSOARG00020014062	EIF4G2	14	15:44925606-44925719	+	0.7557	0.91003	-0.15433	0.966	K1	0.9644	SE
2	ENSOARG00020013587	BRD8	13	5:51955884-51956336	-	0.40391	0.89489	-0.49098	0.994	K1	0.9607	SE
3	ENSOARG00020013587	BRD8	13	5:51955884-51956336	-	0.6323	0.83777	-0.20547	0.896	K1	0.9826	SE
4	ENSOARG00020013587	BRD8	13	5:51955884-51956336	-	0.62305	0.33528	0.28777	0.979	K1	0.9981	SE
5	ENSOARG00020013587	BRD8	13	5:51955884-51956336	-	0.6802	0.95405	-0.27385	0.991	K1	0.9813	SE
6	ENSOARG00020013587	BRD8	13	5:51955884-51956336	-	0.56776	0.80408	-0.23632	0.977	K1	0.9957	SE
7	ENSOARG00020013587	BRD8	13	5:51955884-51956336	-	0.48914	0.84384	-0.3547	0.97	K1	0.9994	SE
3	ENSOARG00020013117	HIF3A	9	14:57059696-57059843	+	0.65732	0.93905	-0.28173	0.932	K1	0.9699	SE
4	ENSOARG00020013117	HIF3A	9	14:57059696-57059843	+	0.79512	0.59016	0.20497	0.914	K3	1.8529	SE
7	ENSOARG00020013117	HIF3A	9	14:57059696-57059843	+	0.66059	0.91726	-0.25666	0.937	K1	0.9941	SE
3	ENSOARG00020012522	TYSND1	3	25:27291592-27291777	-	0.73833	0.92258	-0.18425	0.811	K1	0.9997	SE
4	ENSOARG00020012522	TYSND1	3	25:27291592-27291777	-	0.95431	0.81473	0.13958	0.959	K1	0.7193	SE
5	ENSOARG00020012522	TYSND1	3	25:27291592-27291777	-	0.94656	0.75075	0.19581	0.951	K1	0.8655	SE
7	ENSOARG00020012522	TYSND1	3	25:27291592-27291777	-	0.77281	0.93365	-0.16084	0.875	K1	0.9649	SE
3	ENSOARG00020012188	LSM14A	5	14:47548583-47548759	+	0.7419	0.84796	-0.10607	0.825	K1	0.9081	SE
4	ENSOARG00020012188	LSM14A	5	14:47548583-47548759	+	0.84976	0.49032	0.35944	0.961	K1	0.9952	SE
6	ENSOARG00020012188	LSM14A	5	14:47548583-47548759	+	0.77753	0.95545	-0.17792	0.902	K1	0.9032	SE
7	ENSOARG00020012188	LSM14A	5	14:47548583-47548759	+	0.76675	0.91481	-0.14806	0.993	K2	0.7969	SE
1	ENSOARG00020011023	PRRC2C	23	12:42352268-42352360	+	0.92829	0.67178	0.25651	0.962	K2	1.0653	SE
4	ENSOARG00020011023	PRRC2C	23	12:42352268-42352360	+	0.50723	0.68289	-0.17566	0.811	K2	1.5577	SE
6	ENSOARG00020011023	PRRC2C	23	12:42352268-42352360	+	0.47481	0.78345	-0.30864	0.958	K2	1.4045	SE
7	ENSOARG00020011023	PRRC2C	23	12:42352268-42352360	+	0.54549	0.77439	-0.2289	0.903	K2	1.6728	SE
1	ENSOARG00020010739	ensembl	8	13:59827482-59827526	-	0.69786	0.54106	0.1568	0.819	K2	1.6741	SE
2	ENSOARG00020010739	ensembl	8	13:59827482-59827526	-	0.53776	0.81375	-0.27599	0.996	K2	1.6965	SE
3	ENSOARG00020010739	ensembl	8	13:59827482-59827526	-	0.87237	0.58888	0.28348	0.917	K1	0.9992	SE
6	ENSOARG00020010739	ensembl	8	13:59827482-59827526	-	0.81346	0.67206	0.1414	0.832	K2	1.6115	SE
2	ENSOARG00020010130	ALKBH6	9	14:49410251-49410402	-	0.9566	0.69881	0.2578	0.911	K2	1.0274	SE
4	ENSOARG00020010130	ALKBH6	9	14:49410251-49410402	-	0.88703	0.73998	0.14705	0.922	K2	1.4613	SE
7	ENSOARG00020010130	ALKBH6	9	14:49410251-49410402	-	0.68856	0.90079	-0.21223	0.939	K2	0.9992	SE
4	ENSOARG00020008646	DAB2	10	16:36978463-36979116	+	0.89986	0.74101	0.15885	0.876	K2	1.4029	SE
6	ENSOARG00020008646	DAB2	10	16:36978463-36979116	+	0.77457	0.97192	-0.19734	0.866	K2	0.9993	SE
7	ENSOARG00020008646	DAB2	10	16:36978463-36979116	+	0.67385	0.98223	-0.30838	1	K3	1.5883	SE
3	ENSOARG00020008115	HNRNPH3	2	25:25697113-25697251	+	0.66294	0.79978	-0.13684	0.942	K1	0.9695	SE
4	ENSOARG00020008115	HNRNPH3	2	25:25697113-25697251	+	0.7802	0.60184	0.17836	0.919	K1	0.9954	SE
6	ENSOARG00020008115	HNRNPH3	2	25:25697113-25697251	+	0.68948	0.89245	-0.20297	0.964	K2	1.0999	SE
7	ENSOARG00020008115	HNRNPH3	2	25:25697113-25697251	+	0.69282	0.87046	-0.17764	0.995	K1	0.9424	SE
3	ENSOARG00020008074	ensembl	19	21:51444754-51444794	-	0.86527	0.622	0.24327	0.892	K2	0.9937	SE
5	ENSOARG00020008074	ensembl	19	21:51444754-51444794	-	0.92623	0.80173	0.12451	0.86	K2	1.1907	SE
7	ENSOARG00020008074	ensembl	19	21:51444754-51444794	-	0.96092	0.80908	0.15183	0.922	K1	0.7703	SE
2	ENSOARG00020006302	RP9	4	4:70541415-70541506	+	0.63005	0.84452	-0.21447	0.927	K3	1.9135	SE
3	ENSOARG00020006302	RP9	4	4:70541415-70541506	+	0.6724	0.88037	-0.20796	0.883	K1	0.9994	SE
4	ENSOARG00020006302	RP9	4	4:70541415-70541506	+	0.91664	0.58242	0.33422	0.976	K3	1.7298	SE
6	ENSOARG00020006302	RP9	4	4:70541415-70541506	+	0.58104	0.82769	-0.24665	0.831	K1	0.9934	SE
7	ENSOARG00020006302	RP9	4	4:70541415-70541506	+	0.62431	0.95327	-0.32896	0.998	K1	0.9879	SE
2	ENSOARG00020006194	ensembl	5	13:44777425-44777502	+	0.75518	0.55873	0.19645	0.839	K3	1.7623	SE
4	ENSOARG00020006194	ensembl	5	13:44777425-44777502	+	0.77266	0.61274	0.15991	0.857	K2	1.3555	SE
5	ENSOARG00020006194	ensembl	5	13:44777425-44777502	+	0.73974	0.94497	-0.20523	0.893	K1	0.9566	SE
3	ENSOARG00020005497	RBM39	8	13:67719955-67720020	-	0.902	0.78888	0.11313	0.947	K1	0.8736	SE
5	ENSOARG00020005497	RBM39	8	13:67719955-67720020	-	0.70577	0.84437	-0.13859	0.801	K1	0.9445	SE
7	ENSOARG00020005497	RBM39	8	13:67719955-67720020	-	0.96733	0.73115	0.23618	0.997	K1	0.9219	SE
2	ENSOARG00020004939	HSF1	10	9:14822946-14823029	-	0.2365	0.67572	-0.43921	0.903	K1	0.9789	SE
3	ENSOARG00020004939	HSF1	10	9:14822946-14823029	-	0.42474	0.25135	0.17339	0.914	K1	0.9852	SE
4	ENSOARG00020004939	HSF1	10	9:14822946-14823029	-	0.36826	0.56527	-0.19701	0.972	K2	1.0786	SE
7	ENSOARG00020004939	HSF1	10	9:14822946-14823029	-	0.49553	0.14564	0.34989	1	K1	0.9988	SE
3	ENSOARG00020004374	VIRMA	18	9:90894237-90894389	+	0.27256	0.78371	-0.51115	1	K1	0.9301	SE
4	ENSOARG00020004374	VIRMA	18	9:90894237-90894389	+	0.63256	0.27779	0.35478	0.965	K1	0.9904	SE
5	ENSOARG00020004374	VIRMA	18	9:90894237-90894389	+	0.87224	0.70195	0.17028	0.823	K1	0.9746	SE
7	ENSOARG00020004374	VIRMA	18	9:90894237-90894389	+	0.30688	0.93011	-0.62323	1	K1	0.9873	SE
2	ENSOARG00020001116	RWDD3	2	1:76559358-76559845	+	0.074084	0.19067	-0.11659	0.908	K1	0.6741	SE
3	ENSOARG00020001116	RWDD3	2	1:76559358-76559845	+	0.30492	0.60779	-0.30287	0.882	K1	0.9954	SE
6	ENSOARG00020001116	RWDD3	2	1:76559358-76559845	+	0.37423	0.15129	0.22294	0.836	K1	0.9351	SE
3	ENSOARG00020025996	MAP3K4	19	8:91490522-91490650	+	0.59359	0.31323	0.28037	0.955	K1	0.9987	SE
6	ENSOARG00020025996	MAP3K4	19	8:91490522-91490650	+	0.56185	0.36005	0.2018	0.815	K1	0.994	SE
7	ENSOARG00020025996	MAP3K4	19	8:91490522-91490650	+	0.53597	0.24433	0.29165	0.991	K1	0.9985	SE
1	ENSOARG00020025890	TMEM241	9	23:37998473-37998518	+	0.94279	0.72046	0.22233	0.893	K2	1.314	SE
5	ENSOARG00020025890	TMEM241	9	23:37998473-37998518	+	0.68284	0.91406	-0.23122	0.956	K2	1.1394	SE
6	ENSOARG00020025890	TMEM241	9	23:37998473-37998518	+	0.79591	0.56796	0.22795	0.929	K2	1.3243	SE
7	ENSOARG00020025890	TMEM241	9	23:37998473-37998518	+	0.86929	0.6152	0.25408	0.953	K3	1.2054	SE
2	ENSOARG00020025631	ACBD4	6	11:18256419-18256539	-	0.99278	0.51464	0.47814	0.9	K2	1.0189	SE
3	ENSOARG00020025631	ACBD4	6	11:18256419-18256539	-	0.7761	0.90643	-0.13033	0.889	K3	2.2016	SE
6	ENSOARG00020025631	ACBD4	6	11:18256419-18256539	-	0.74542	0.88944	-0.14402	0.893	K3	1.7148	SE
7	ENSOARG00020025631	ACBD4	6	11:18256419-18256539	-	0.71875	0.88965	-0.17091	0.931	K3	1.7092	SE
2	ENSOARG00020025123	RPUSD3	8	19:17884611-17884750	+	0.78778	0.93882	-0.15104	0.824	K1	0.9785	SE
4	ENSOARG00020025123	RPUSD3	8	19:17884611-17884750	+	0.87867	0.7274	0.15127	0.951	K1	0.8856	SE
5	ENSOARG00020025123	RPUSD3	8	19:17884611-17884750	+	0.81767	0.96077	-0.1431	0.972	K1	0.711	SE
3	ENSOARG00020024094	NEDD4L	14	23:63554566-63554625	+	0.3097	0.12065	0.18905	0.809	K2	1.3444	SE
4	ENSOARG00020024094	NEDD4L	14	23:63554566-63554625	+	0.18881	0.35257	-0.16377	0.829	K4	1.5409	SE
6	ENSOARG00020024094	NEDD4L	14	23:63554566-63554625	+	0.29318	0.062885	0.23029	0.827	K1	0.9741	SE
7	ENSOARG00020024094	NEDD4L	14	23:63554566-63554625	+	0.41081	0.069614	0.3412	0.977	K2	0.9964	SE
3	ENSOARG00020023986	ensembl	11	26:1396492-1396608	+	0.29675	0.15292	0.14383	0.877	K1	0.9135	SE
4	ENSOARG00020023986	ensembl	11	26:1396492-1396608	+	0.31477	0.45997	-0.1452	0.802	K1	0.9796	SE
6	ENSOARG00020023986	ensembl	11	26:1396492-1396608	+	0.37427	0.23298	0.14129	0.815	K1	0.9976	SE
7	ENSOARG00020023986	ensembl	11	26:1396492-1396608	+	0.37038	0.14977	0.22061	0.89	K1	0.9857	SE
1	ENSOARG00020023907	SEC31B	20	22:23997478-23997786	-	0.91541	0.57606	0.33935	0.95	K2	1.4908	SE
4	ENSOARG00020023907	SEC31B	20	22:23997478-23997786	-	0.42607	0.21976	0.20631	0.822	K2	1.663	SE
7	ENSOARG00020023907	SEC31B	20	22:23997478-23997786	-	0.31238	0.46763	-0.15525	0.803	K2	1.4173	SE
4	ENSOARG00020023258	GRIN1	21	3:749447-749557	-	0.29528	0.07245	0.22283	0.922	K2	1.0844	SE
6	ENSOARG00020023258	GRIN1	21	3:749447-749557	-	0.26541	0.10307	0.16234	0.86	K2	0.9155	SE
7	ENSOARG00020023258	GRIN1	21	3:749447-749557	-	0.18732	0.39757	-0.21024	0.871	K1	0.9714	SE
3	ENSOARG00020022543	PER1	17	11:35643712-35643891	+	0.80305	0.97038	-0.16733	0.907	K2	0.9407	SE
4	ENSOARG00020022543	PER1	17	11:35643712-35643891	+	0.92997	0.73653	0.19344	0.874	K2	1	SE
7	ENSOARG00020022543	PER1	17	11:35643712-35643891	+	0.70816	0.98808	-0.27992	0.948	K2	1.1268	SE
3	ENSOARG00020022481	DPH1	8	11:40322310-40322466	-	0.7684	0.91142	-0.14301	0.82	K1	0.9447	SE
4	ENSOARG00020022481	DPH1	8	11:40322310-40322466	-	0.96942	0.85991	0.10951	0.926	K1	0.6704	SE
7	ENSOARG00020022481	DPH1	8	11:40322310-40322466	-	0.78932	0.9468	-0.15748	0.957	K2	1.1466	SE
1	ENSOARG00020022477	ensembl	4	4:128484166-128484489	+	0.92437	0.71983	0.20455	0.876	K1	1	SE
4	ENSOARG00020022477	ensembl	4	4:128484166-128484489	+	0.94593	0.8273	0.11864	0.981	K1	0.7353	SE
5	ENSOARG00020022477	ensembl	4	4:128484166-128484489	+	0.92391	0.72836	0.19555	0.951	K1	0.8013	SE
3	ENSOARG00020022385	DOCK11	31	X:124584313-124584351	-	0.35127	0.19777	0.15349	0.914	K1	0.966	SE
4	ENSOARG00020022385	DOCK11	31	X:124584313-124584351	-	0.31423	0.61635	-0.30212	0.975	K1	0.9579	SE
6	ENSOARG00020022385	DOCK11	31	X:124584313-124584351	-	0.33004	0.17963	0.15041	0.813	K1	0.9487	SE
7	ENSOARG00020022385	DOCK11	31	X:124584313-124584351	-	0.47953	0.14073	0.3388	0.967	K1	0.9713	SE
3	ENSOARG00020022374	ANKRD46	2	9:84640810-84640905	+	0.6894	0.46101	0.22839	0.959	K2	1.1629	SE
5	ENSOARG00020022374	ANKRD46	2	9:84640810-84640905	+	0.91667	0.55979	0.35688	1	K1	0.9877	SE
7	ENSOARG00020022374	ANKRD46	2	9:84640810-84640905	+	0.59133	0.28783	0.3035	0.909	K1	0.9925	SE
1	ENSOARG00020021946	PTBP3	5	2:11588919-11589933	+	0.83037	0.46147	0.3689	0.939	K2	1.5774	SE
3	ENSOARG00020021946	PTBP3	5	2:11588919-11589933	+	0.12364	0.26918	-0.14555	0.875	K2	1.5468	SE
7	ENSOARG00020021946	PTBP3	5	2:11588919-11589933	+	0.14898	0.44303	-0.29405	0.962	K2	1.5642	SE
3	ENSOARG00020021785	ADD1	13	6:127875492-127875584	-	0.16862	0.31098	-0.14236	0.962	K1	0.9728	SE
6	ENSOARG00020021785	ADD1	13	6:127875492-127875584	-	0.18829	0.51512	-0.32683	0.843	K4	1.753	SE
7	ENSOARG00020021785	ADD1	13	6:127875492-127875584	-	0.30324	0.47005	-0.16682	0.989	K5	2.6414	SE
2	ENSOARG00020020123	JCAD	2	13:36175609-36179204	-	0.54713	0.90351	-0.35637	0.974	K2	1.5225	SE
3	ENSOARG00020020123	JCAD	2	13:36175609-36179204	-	0.8002	0.94839	-0.14819	0.887	K2	0.9539	SE
6	ENSOARG00020020123	JCAD	2	13:36175609-36179204	-	0.84032	0.94317	-0.10285	0.863	K2	0.9304	SE
1	ENSOARG00020020019	CLBA1	4	18:70106419-70106523	+	0.62908	0.91205	-0.28297	0.889	K1	0.998	SE
5	ENSOARG00020020019	CLBA1	4	18:70106419-70106523	+	0.69745	0.90365	-0.2062	0.844	K1	0.9998	SE
6	ENSOARG00020020019	CLBA1	4	18:70106419-70106523	+	0.89151	0.73832	0.15319	0.823	K1	0.9402	SE
3	ENSOARG00020019864	CCDC197	8	18:58984071-58984184	+	0.73732	0.29763	0.43968	0.968	K4	2.3894	SE
5	ENSOARG00020019864	CCDC197	8	18:58984071-58984184	+	0.2908	0.49517	-0.20437	0.85	K4	2.684	SE
7	ENSOARG00020019864	CCDC197	8	18:58984071-58984184	+	0.47316	0.17848	0.29468	0.883	K4	2.6731	SE
3	ENSOARG00020019795	TFCP2	6	3:144625920-144626072	+	0.83329	0.93562	-0.10233	0.811	K1	0.7902	SE
4	ENSOARG00020019795	TFCP2	6	3:144625920-144626072	+	0.82959	0.65373	0.17585	0.914	K1	0.9919	SE
7	ENSOARG00020019795	TFCP2	6	3:144625920-144626072	+	0.74561	0.95132	-0.20571	0.992	K1	0.8865	SE
1	ENSOARG00020019665	CTTN	9	21:49352227-49352337	+	0.62234	0.33881	0.28353	0.811	K2	1.5824	SE
2	ENSOARG00020019665	CTTN	9	21:49352227-49352337	+	0.1922	0.37954	-0.18734	0.838	K2	1.5408	SE
3	ENSOARG00020019665	CTTN	9	21:49352227-49352337	+	0.50073	0.22384	0.27688	0.875	K2	1.5755	SE
6	ENSOARG00020019665	CTTN	9	21:49352227-49352337	+	0.45343	0.60369	-0.15027	0.83	K2	1.5756	SE
1	ENSOARG00020019590	KDM5B	24	12:83593329-83593487	+	0.9672	0.86513	0.10207	0.828	K1	0.8995	SE
2	ENSOARG00020019590	KDM5B	24	12:83593329-83593487	+	0.59595	0.87063	-0.27468	0.96	K1	0.971	SE
3	ENSOARG00020019590	KDM5B	24	12:83593329-83593487	+	0.81763	0.94017	-0.12253	0.958	K1	0.7919	SE
4	ENSOARG00020019590	KDM5B	24	12:83593329-83593487	+	0.86595	0.72602	0.13993	0.93	K2	1.1202	SE
2	ENSOARG00020019206	TRIM27	7	20:32494979-32495005	+	0.90519	0.72515	0.18004	0.875	K1	0.7384	SE
3	ENSOARG00020019206	TRIM27	7	20:32494979-32495005	+	0.8459	0.95179	-0.10589	0.837	K3	0.7935	SE
5	ENSOARG00020019206	TRIM27	7	20:32494979-32495005	+	0.85965	0.98133	-0.12168	0.996	K2	0.6612	SE
1	ENSOARG00020019149	RNF14	3	5:55381667-55381818	+	0.55828	0.89791	-0.33963	0.903	K1	0.8813	SE
3	ENSOARG00020019149	RNF14	3	5:55381667-55381818	+	0.95062	0.84289	0.10773	0.941	K2	0.8469	SE
7	ENSOARG00020019149	RNF14	3	5:55381667-55381818	+	0.85807	0.66626	0.19181	0.91	K1	0.9657	SE
2	ENSOARG00020018470	RBM42	6	14:49084843-49084908	+	0.31816	0.96729	-0.64914	1	K1	0.8981	SE
3	ENSOARG00020018470	RBM42	6	14:49084843-49084908	+	0.74959	0.47355	0.27605	0.96	K2	1.1426	SE
4	ENSOARG00020018470	RBM42	6	14:49084843-49084908	+	0.58011	0.75426	-0.17415	0.929	K2	1.3846	SE
6	ENSOARG00020018470	RBM42	6	14:49084843-49084908	+	0.55857	0.40186	0.15671	0.865	K2	1.3918	SE
7	ENSOARG00020018470	RBM42	6	14:49084843-49084908	+	0.71378	0.50595	0.20782	0.992	K2	1.4304	SE
4	ENSOARG00020018412	SSBP3	6	1:30373527-30373607	-	0.15381	0.34026	-0.18644	0.932	K3	1.1456	SE
5	ENSOARG00020018412	SSBP3	6	1:30373527-30373607	-	0.27162	0.13667	0.13495	0.824	K2	0.9783	SE
7	ENSOARG00020018412	SSBP3	6	1:30373527-30373607	-	0.26743	0.14461	0.12283	0.952	K2	1.3309	SE
1	ENSOARG00020018298	PUM2	12	3:29471653-29471889	-	0.71683	0.34849	0.36834	0.97	K1	0.9878	SE
4	ENSOARG00020018298	PUM2	12	3:29471653-29471889	-	0.35693	0.21207	0.14486	0.801	K1	0.9996	SE
6	ENSOARG00020018298	PUM2	12	3:29471653-29471889	-	0.38831	0.53869	-0.15038	0.817	K1	0.9957	SE
7	ENSOARG00020018298	PUM2	12	3:29471653-29471889	-	0.3395	0.6967	-0.3572	0.949	K2	1.0163	SE
1	ENSOARG00020017932	PPIP5K2	26	5:108967946-108968119	+	0.69294	0.26667	0.42627	0.986	K1	0.8823	SE
3	ENSOARG00020017932	PPIP5K2	26	5:108967946-108968119	+	0.23629	0.52011	-0.28383	0.921	K1	0.9954	SE
7	ENSOARG00020017932	PPIP5K2	26	5:108967946-108968119	+	0.23437	0.55449	-0.32012	0.976	K1	0.9874	SE
2	ENSOARG00020017876	ensembl	6	11:54463176-54463469	+	0.16014	0.85602	-0.69588	0.997	K1	0.7975	SE
3	ENSOARG00020017876	ensembl	6	11:54463176-54463469	+	0.38626	0.15939	0.22687	0.917	K3	1.9515	SE
7	ENSOARG00020017876	ensembl	6	11:54463176-54463469	+	0.2817	0.15512	0.12658	0.86	K3	1.4703	SE
1	ENSOARG00020017620	ZZZ3	4	1:58189155-58190710	-	0.93225	0.71099	0.22126	0.952	K1	0.8494	SE
3	ENSOARG00020017620	ZZZ3	4	1:58189155-58190710	-	0.54076	0.87639	-0.33563	0.992	K2	1.5833	SE
7	ENSOARG00020017620	ZZZ3	4	1:58189155-58190710	-	0.43445	0.90449	-0.47005	0.989	K2	1.3652	SE
3	ENSOARG00020017437	ensembl	14	12:31196592-31196654	-	0.26054	0.097703	0.16283	0.869	K2	1.5041	SE
4	ENSOARG00020017437	ensembl	14	12:31196592-31196654	-	0.23333	0.45164	-0.21831	0.847	K1	0.9996	SE
6	ENSOARG00020017437	ensembl	14	12:31196592-31196654	-	0.31661	0.12849	0.18812	0.811	K2	0.9941	SE
7	ENSOARG00020017437	ensembl	14	12:31196592-31196654	-	0.37853	0.075165	0.30337	0.994	K1	0.9825	SE
1	ENSOARG00020017402	RCOR3	12	12:75507638-75507879	-	0.91147	0.62807	0.2834	0.912	K2	1.5446	SE
4	ENSOARG00020017402	RCOR3	12	12:75507638-75507879	-	0.70331	0.45165	0.25167	0.818	K2	1.3105	SE
7	ENSOARG00020017402	RCOR3	12	12:75507638-75507879	-	0.36336	0.80942	-0.44606	0.96	K2	1.3702	SE
4	ENSOARG00020017365	ZDHHC16	9	22:21160032-21160079	+	0.55698	0.74608	-0.1891	0.937	K2	1.3776	SE
6	ENSOARG00020017365	ZDHHC16	9	22:21160032-21160079	+	0.75028	0.50903	0.24125	0.809	K1	0.9852	SE
7	ENSOARG00020017365	ZDHHC16	9	22:21160032-21160079	+	0.72085	0.45973	0.26112	0.978	K3	1.6805	SE
2	ENSOARG00020017040	ensembl	3	5:40870292-40870552	-	0.71175	0.97538	-0.26362	1	K1	0.8526	SE
4	ENSOARG00020017040	ensembl	3	5:40870292-40870552	-	0.92993	0.59517	0.33476	0.964	K2	1	SE
5	ENSOARG00020017040	ensembl	3	5:40870292-40870552	-	0.78471	0.8979	-0.11319	0.904	K1	0.7355	SE
3	ENSOARG00020015718	C9H8orf76	5	9:31903434-31903566	+	0.71994	0.86195	-0.14202	0.81	K1	0.8996	SE
5	ENSOARG00020015718	C9H8orf76	5	9:31903434-31903566	+	0.76504	0.88315	-0.11811	0.829	K1	0.7572	SE
7	ENSOARG00020015718	C9H8orf76	5	9:31903434-31903566	+	0.65829	0.95528	-0.297	0.991	K1	0.9658	SE
1	ENSOARG00020015556	ensembl	7	1:292446129-292447066	-	0.61212	0.8406	-0.22848	0.926	K2	1.2208	SE
3	ENSOARG00020015556	ensembl	7	1:292446129-292447066	-	0.71187	0.84399	-0.13212	0.85	K3	1.6828	SE
4	ENSOARG00020015556	ensembl	7	1:292446129-292447066	-	0.76415	0.6094	0.15475	0.874	K2	1.9436	SE
6	ENSOARG00020015556	ensembl	7	1:292446129-292447066	-	0.66513	0.8056	-0.14046	0.824	K3	1.8047	SE
7	ENSOARG00020015556	ensembl	7	1:292446129-292447066	-	0.70796	0.87277	-0.16481	0.889	K2	1.6924	SE
3	ENSOARG00020014978	TSC2	39	24:1573131-1573259	+	0.25168	0.47661	-0.22492	0.836	K1	0.9801	SE
6	ENSOARG00020014978	TSC2	39	24:1573131-1573259	+	0.33974	0.55732	-0.21758	0.812	K1	0.9932	SE
7	ENSOARG00020014978	TSC2	39	24:1573131-1573259	+	0.39648	0.61776	-0.22128	0.829	K1	0.9994	SE
3	ENSOARG00020014835	PARD3	16	13:19110415-19110453	+	0.6787	0.47614	0.20256	0.827	K1	0.9978	SE
4	ENSOARG00020014835	PARD3	16	13:19110415-19110453	+	0.72409	0.8666	-0.14251	0.929	K5	1.8235	SE
5	ENSOARG00020014835	PARD3	16	13:19110415-19110453	+	0.50316	0.66683	-0.16367	0.843	K1	1	SE
6	ENSOARG00020014835	PARD3	16	13:19110415-19110453	+	0.7897	0.51485	0.27485	0.947	K1	0.9955	SE
7	ENSOARG00020014835	PARD3	16	13:19110415-19110453	+	0.74002	0.54716	0.19286	0.803	K1	0.9996	SE
2	ENSOARG00020014299	WNK1	19	3:228505143-228505226	+	0.86372	0.36055	0.50317	0.992	K1	0.9096	SE
3	ENSOARG00020014299	WNK1	19	3:228505143-228505226	+	0.69252	0.53743	0.15508	0.904	K1	1	SE
4	ENSOARG00020014299	WNK1	19	3:228505143-228505226	+	0.6502	0.77864	-0.12845	0.863	K1	0.9898	SE
6	ENSOARG00020014299	WNK1	19	3:228505143-228505226	+	0.75943	0.57718	0.18225	0.828	K1	0.9867	SE
7	ENSOARG00020014299	WNK1	19	3:228505143-228505226	+	0.81435	0.64193	0.17241	0.987	K1	0.9591	SE
2	ENSOARG00020014175	NDRG2	6	5:44178303-44178344	-	0.10056	0.22241	-0.12185	0.891	K1	0.772	SE
6	ENSOARG00020014175	NDRG2	6	5:44178303-44178344	-	0.24897	0.094974	0.154	0.893	K1	0.9087	SE
7	ENSOARG00020014175	NDRG2	6	5:44178303-44178344	-	0.22159	0.093	0.12859	0.999	K1	0.791	SE
2	ENSOARG00020013450	MOCS1	12	20:15499183-15499230	-	0.9381	0.77633	0.16177	0.905	K1	0.6741	SE
6	ENSOARG00020013450	MOCS1	12	20:15499183-15499230	-	0.72356	0.84227	-0.11871	0.831	K2	1.5163	SE
7	ENSOARG00020013450	MOCS1	12	20:15499183-15499230	-	0.70485	0.9449	-0.24005	0.973	K2	1.2886	SE
5	ENSOARG00020013213	SLC39A13	5	15:83521688-83521792	+	0.78344	0.89606	-0.11262	0.817	K1	0.9105	SE
6	ENSOARG00020013213	SLC39A13	5	15:83521688-83521792	+	0.93284	0.82659	0.10624	0.899	K2	0.8075	SE
7	ENSOARG00020013213	SLC39A13	5	15:83521688-83521792	+	0.88196	0.77149	0.11046	0.875	K1	0.8467	SE
2	ENSOARG00020013074	ZNF207	7	11:45852422-45852469	+	0.70597	0.91353	-0.20756	0.943	K1	0.8549	SE
4	ENSOARG00020013074	ZNF207	7	11:45852422-45852469	+	0.70864	0.88523	-0.17659	0.964	K1	0.9444	SE
6	ENSOARG00020013074	ZNF207	7	11:45852422-45852469	+	0.87372	0.6143	0.25942	1	K1	0.9674	SE
7	ENSOARG00020013074	ZNF207	7	11:45852422-45852469	+	0.87365	0.59055	0.2831	0.996	K1	0.995	SE
3	ENSOARG00020012946	GPX8	3	16:25321710-25321971	-	0.27131	0.64269	-0.37138	0.988	K1	0.9926	SE
4	ENSOARG00020012946	GPX8	3	16:25321710-25321971	-	0.58169	0.33209	0.24959	0.819	K1	0.9973	SE
7	ENSOARG00020012946	GPX8	3	16:25321710-25321971	-	0.48411	0.81821	-0.33411	1	K1	0.9999	SE
1	ENSOARG00020012733	ensembl	9	8:74970382-74970434	+	0.74259	0.91983	-0.17724	0.934	K1	0.8113	SE
3	ENSOARG00020012733	ensembl	9	8:74970382-74970434	+	0.5953	0.93929	-0.34398	0.906	K1	0.9241	SE
4	ENSOARG00020012733	ensembl	9	8:74970382-74970434	+	0.93107	0.77517	0.1559	0.887	K1	0.9275	SE
5	ENSOARG00020012627	ensembl	2	10:21347618-21347739	+	0.82174	0.5398	0.28194	0.935	K1	0.9934	SE
6	ENSOARG00020012627	ensembl	2	10:21347618-21347739	+	0.55526	0.76405	-0.20878	0.85	K1	0.958	SE
7	ENSOARG00020012627	ensembl	2	10:21347618-21347739	+	0.47838	0.77239	-0.29402	0.854	K1	0.9602	SE
5	ENSOARG00020012411	ZC3H18	3	14:14629540-14629608	+	0.33728	0.17188	0.1654	0.934	K1	0.9146	SE
6	ENSOARG00020012411	ZC3H18	3	14:14629540-14629608	+	0.42134	0.18772	0.23363	0.916	K1	0.9899	SE
7	ENSOARG00020012411	ZC3H18	3	14:14629540-14629608	+	0.54121	0.27222	0.26899	0.981	K1	0.9999	SE
3	ENSOARG00020012291	GPCPD1	4	13:49666432-49666507	-	0.96273	0.79106	0.17168	0.952	K2	0.9061	SE
6	ENSOARG00020012291	GPCPD1	4	13:49666432-49666507	-	0.93178	0.67507	0.25671	0.983	K1	0.9689	SE
7	ENSOARG00020012291	GPCPD1	4	13:49666432-49666507	-	0.89445	0.58424	0.31021	0.966	K1	0.9987	SE
1	ENSOARG00020011836	SLMAP	12	19:45373895-45373945	-	0.54662	0.2348	0.31182	0.941	K3	2.1995	SE
3	ENSOARG00020011836	SLMAP	12	19:45373895-45373945	-	0.47911	0.25472	0.22438	0.879	K3	2.5652	SE
4	ENSOARG00020011836	SLMAP	12	19:45373895-45373945	-	0.4351	0.70679	-0.27168	0.887	K3	2.5521	SE
5	ENSOARG00020011836	SLMAP	12	19:45373895-45373945	-	0.26229	0.51244	-0.25015	0.909	K3	1.9225	SE
3	ENSOARG00020011355	ZMYND11	5	13:48486027-48486188	-	0.5096	0.63891	-0.12931	0.965	K1	0.9978	SE
5	ENSOARG00020011355	ZMYND11	5	13:48486027-48486188	-	0.64478	0.3418	0.30298	0.941	K1	0.9886	SE
6	ENSOARG00020011355	ZMYND11	5	13:48486027-48486188	-	0.35537	0.52435	-0.16898	0.857	K1	0.9993	SE
7	ENSOARG00020011355	ZMYND11	5	13:48486027-48486188	-	0.51384	0.66842	-0.15458	0.838	K1	0.9976	SE
3	ENSOARG00020011145	TRIM65	5	11:7534692-7534757	-	0.43014	0.81247	-0.38233	0.933	K1	0.9689	SE
4	ENSOARG00020011145	TRIM65	5	11:7534692-7534757	-	0.62405	0.36779	0.25626	0.838	K1	0.997	SE
5	ENSOARG00020011145	TRIM65	5	11:7534692-7534757	-	0.71489	0.89355	-0.17867	0.925	K1	0.8392	SE
3	ENSOARG00020010471	SPOP	2	11:26328806-26328927	-	0.85315	0.9657	-0.11255	0.814	K1	0.8873	SE
4	ENSOARG00020010471	SPOP	2	11:26328806-26328927	-	0.9416	0.8085	0.13311	0.879	K1	0.8177	SE
5	ENSOARG00020010471	SPOP	2	11:26328806-26328927	-	0.92715	0.79367	0.13348	0.9	K1	0.6827	SE
7	ENSOARG00020010471	SPOP	2	11:26328806-26328927	-	0.79915	0.92822	-0.12907	0.914	K1	0.7858	SE
3	ENSOARG00020010009	SRRM1	15	2:257812009-257812050	-	0.73665	0.44083	0.29582	0.867	K1	0.8746	SE
4	ENSOARG00020010009	SRRM1	15	2:257812009-257812050	-	0.69288	0.80941	-0.11653	0.82	K1	0.9383	SE
7	ENSOARG00020010009	SRRM1	15	2:257812009-257812050	-	0.76817	0.40826	0.35991	0.988	K1	0.9927	SE
3	ENSOARG00020009826	CEPT1	6	1:93143997-93144081	+	0.44604	0.20051	0.24554	0.928	K2	1.4401	SE
6	ENSOARG00020009826	CEPT1	6	1:93143997-93144081	+	0.29841	0.16179	0.13661	0.84	K2	1.3163	SE
7	ENSOARG00020009826	CEPT1	6	1:93143997-93144081	+	0.5324	0.10782	0.42457	0.98	K2	1.6986	SE
2	ENSOARG00020009444	PRRG2	3	14:59439029-59439199	+	0.75453	0.93031	-0.17578	0.961	K1	0.7629	SE
6	ENSOARG00020009444	PRRG2	3	14:59439029-59439199	+	0.82283	0.51854	0.30429	0.878	K1	0.9883	SE
7	ENSOARG00020009444	PRRG2	3	14:59439029-59439199	+	0.82992	0.34459	0.48533	0.984	K1	0.8842	SE
2	ENSOARG00020009344	ensembl	14	8:62256670-62256816	-	0.31341	0.075706	0.2377	0.958	K3	1.8786	SE
3	ENSOARG00020009344	ensembl	14	8:62256670-62256816	-	0.30752	0.58338	-0.27586	0.924	K4	2.3456	SE
6	ENSOARG00020009344	ensembl	14	8:62256670-62256816	-	0.25368	0.57375	-0.32007	0.881	K3	1.9652	SE
7	ENSOARG00020009344	ensembl	14	8:62256670-62256816	-	0.35669	0.81918	-0.46249	0.998	K3	2.2702	SE
3	ENSOARG00020009344	ensembl	16	8:62248387-62248707	-	0.64857	0.87364	-0.22507	0.965	K5	2.5233	SE
4	ENSOARG00020009344	ensembl	16	8:62248387-62248707	-	0.91091	0.80269	0.10822	0.804	K3	1.9415	SE
7	ENSOARG00020009344	ensembl	16	8:62248387-62248707	-	0.72764	0.98096	-0.25332	0.995	K4	2.711	SE
5	ENSOARG00020008918	DMTF1	13	4:37534851-37535060	-	0.56266	0.8961	-0.33344	0.98	K1	0.985	SE
6	ENSOARG00020008918	DMTF1	13	4:37534851-37535060	-	0.57111	0.75894	-0.18782	0.849	K2	1.2278	SE
7	ENSOARG00020008918	DMTF1	13	4:37534851-37535060	-	0.4983	0.74186	-0.24356	0.9	K1	0.9978	SE
3	ENSOARG00020008829	MAP3K7	12	8:52634956-52635036	+	0.67564	0.43765	0.23798	0.87	K1	0.9987	SE
4	ENSOARG00020008829	MAP3K7	12	8:52634956-52635036	+	0.78121	0.54396	0.23725	0.894	K1	0.9977	SE
6	ENSOARG00020008829	MAP3K7	12	8:52634956-52635036	+	0.77979	0.2329	0.5469	0.992	K1	0.9117	SE
7	ENSOARG00020008829	MAP3K7	12	8:52634956-52635036	+	0.57181	0.24763	0.32418	0.898	K1	0.9982	SE
1	ENSOARG00020008606	ensembl	10	7:47729849-47729881	+	0.29989	0.70539	-0.4055	1	K1	0.9156	SE
2	ENSOARG00020008606	ensembl	10	7:47729849-47729881	+	0.72474	0.86926	-0.14452	0.953	K1	0.8226	SE
7	ENSOARG00020008606	ensembl	10	7:47729849-47729881	+	0.92331	0.11156	0.81175	1	K1	0.4059	SE
4	ENSOARG00020008553	UBAP2	10	2:39567853-39567918	+	0.081462	0.19282	-0.11136	0.933	K2	1.2517	SE
5	ENSOARG00020008553	UBAP2	10	2:39567853-39567918	+	0.045384	0.29115	-0.24577	0.963	K1	0.8619	SE
7	ENSOARG00020008553	UBAP2	10	2:39567853-39567918	+	0.17546	0.047116	0.12835	0.963	K1	0.755	SE
1	ENSOARG00020006664	DNM2	16	5:13591433-13591444	+	0.52901	0.33983	0.18917	0.874	K1	0.9991	SE
2	ENSOARG00020006664	DNM2	11	5:13582913-13583051	+	0.91148	0.74791	0.16357	0.905	K1	0.7787	SE
4	ENSOARG00020006664	DNM2	16	5:13591433-13591444	+	0.62553	0.43417	0.19136	0.968	K4	2.3549	SE
6	ENSOARG00020006664	DNM2	11	5:13582913-13583051	+	0.47611	0.61473	-0.13862	0.889	K1	0.9999	SE
7	ENSOARG00020006664	DNM2	11	5:13582913-13583051	+	0.39652	0.6118	-0.21527	0.999	K2	1.1902	SE
7	ENSOARG00020006664	DNM2	16	5:13591433-13591444	+	0.40775	0.6329	-0.22515	0.942	K1	0.9999	SE
1	ENSOARG00020006364	NT5C3A	3	4:70591902-70591956	+	0.91576	0.68789	0.22787	0.939	K2	1.7044	SE
3	ENSOARG00020006364	NT5C3A	3	4:70591902-70591956	+	0.84004	0.59913	0.24091	0.878	K2	1.5652	SE
4	ENSOARG00020006364	NT5C3A	3	4:70591902-70591956	+	0.34419	0.55501	-0.21082	0.826	K2	1.5561	SE
5	ENSOARG00020006364	NT5C3A	3	4:70591902-70591956	+	0.38702	0.5428	-0.15578	0.874	K2	1.9061	SE
6	ENSOARG00020006364	NT5C3A	3	4:70591902-70591956	+	0.59472	0.36376	0.23095	0.926	K2	1.8381	SE
7	ENSOARG00020006364	NT5C3A	3	4:70591902-70591956	+	0.80976	0.51622	0.29354	0.954	K2	1.4911	SE
2	ENSOARG00020005741	U2SURP	29	1:268615330-268615506	-	0.77513	0.89851	-0.12339	0.844	K1	0.7061	SE
6	ENSOARG00020005741	U2SURP	29	1:268615330-268615506	-	0.78352	0.8874	-0.10388	0.803	K2	1.169	SE
7	ENSOARG00020005741	U2SURP	29	1:268615330-268615506	-	0.73173	0.91093	-0.1792	0.908	K1	0.9755	SE
1	ENSOARG00020005456	CALU	9	4:101565258-101565451	+	0.13971	0.31942	-0.17971	0.888	K2	1.1577	SE
1	ENSOARG00020005456	CALU	10	4:101565525-101565718	+	0.88637	0.698	0.18837	0.869	K2	1.1577	SE
3	ENSOARG00020005456	CALU	9	4:101565258-101565451	+	0.28917	0.39389	-0.10471	0.961	K2	0.9912	SE
3	ENSOARG00020005456	CALU	10	4:101565525-101565718	+	0.71354	0.60681	0.10672	0.971	K2	0.9912	SE
7	ENSOARG00020005456	CALU	9	4:101565258-101565451	+	0.24897	0.48233	-0.23337	0.964	K2	1.1413	SE
7	ENSOARG00020005456	CALU	10	4:101565525-101565718	+	0.75039	0.52235	0.22805	0.977	K2	1.1413	SE
1	ENSOARG00020005385	ensembl	15	1:286538405-286538446	-	0.11739	0.24511	-0.12772	0.808	K1	0.8707	SE
2	ENSOARG00020005385	ensembl	15	1:286538405-286538446	-	0.22701	0.32926	-0.10225	0.832	K1	0.9065	SE
5	ENSOARG00020005385	ensembl	15	1:286538405-286538446	-	0.21374	0.51671	-0.30298	0.93	K1	0.9712	SE
4	ENSOARG00020004669	PGPEP1	2	5:4901013-4901065	-	0.86122	0.74658	0.11464	0.831	K3	1.5426	SE
6	ENSOARG00020004669	PGPEP1	2	5:4901013-4901065	-	0.84472	0.96322	-0.1185	0.975	K2	0.681	SE
7	ENSOARG00020004669	PGPEP1	2	5:4901013-4901065	-	0.84424	0.9665	-0.12226	0.91	K2	0.8384	SE
3	ENSOARG00020004195	IQCB1	11	1:204332909-204333040	-	0.60871	0.86109	-0.25238	0.83	K1	0.979	SE
4	ENSOARG00020004195	IQCB1	11	1:204332909-204333040	-	0.71684	0.89853	-0.1817	0.896	K1	0.9047	SE
7	ENSOARG00020004195	IQCB1	11	1:204332909-204333040	-	0.89527	0.75512	0.14016	0.858	K2	1.0686	SE
3	ENSOARG00020003633	SMOX	6	13:53014062-53014151	-	0.56776	0.31587	0.25189	0.861	K1	0.9734	SE
6	ENSOARG00020003633	SMOX	6	13:53014062-53014151	-	0.35489	0.18211	0.17279	0.845	K1	0.9974	SE
7	ENSOARG00020003633	SMOX	6	13:53014062-53014151	-	0.51859	0.2227	0.29589	0.892	K1	0.949	SE
1	ENSOARG00020003216	GPATCH2L	14	7:91492688-91492815	+	0.19643	0.089959	0.10647	0.828	K1	0.5918	SE
4	ENSOARG00020003216	GPATCH2L	14	7:91492688-91492815	+	0.068412	0.29877	-0.23036	0.955	K1	0.9315	SE
7	ENSOARG00020003216	GPATCH2L	14	7:91492688-91492815	+	0.29555	0.056296	0.23925	0.952	K1	0.975	SE
2	ENSOARG00020002866	CD47	10	1:190046346-190046370	-	0.32927	0.60866	-0.27939	0.908	K1	0.9351	SE
3	ENSOARG00020002866	CD47	10	1:190046346-190046370	-	0.32141	0.10634	0.21507	0.931	K2	1.2957	SE
4	ENSOARG00020002866	CD47	10	1:190046346-190046370	-	0.29462	0.45502	-0.1604	0.89	K2	1.1917	SE
7	ENSOARG00020002866	CD47	10	1:190046346-190046370	-	0.25931	0.068444	0.19086	0.942	K2	1.2187	SE
2	ENSOARG00020002820	ERI3	8	1:19515941-19516024	-	0.43121	0.20692	0.2243	0.907	K1	0.9815	SE
4	ENSOARG00020002820	ERI3	8	1:19515941-19516024	-	0.061613	0.16418	-0.10256	0.958	K2	0.928	SE
5	ENSOARG00020002820	ERI3	8	1:19515941-19516024	-	0.072328	0.21674	-0.14441	0.939	K2	1.0361	SE
2	ENSOARG00020002104	EXOSC3	2	2:53695767-53695916	+	0.53469	0.75229	-0.21759	0.817	K2	1.4869	SE
4	ENSOARG00020002104	EXOSC3	2	2:53695767-53695916	+	0.89021	0.76008	0.13013	0.92	K1	0.8651	SE
7	ENSOARG00020002104	EXOSC3	2	2:53695767-53695916	+	0.77397	0.92438	-0.15041	0.983	K1	0.8476	SE
3	ENSOARG00020001725	MERTK	4	3:112292269-112292442	+	0.80521	0.97016	-0.16495	0.991	K2	0.7703	SE
4	ENSOARG00020001725	MERTK	4	3:112292269-112292442	+	0.86845	0.7652	0.10324	0.825	K3	1.157	SE
7	ENSOARG00020001725	MERTK	4	3:112292269-112292442	+	0.74508	0.89706	-0.15198	0.841	K1	0.9583	SE
2	ENSOARG00020001676	WBP1	3	3:102629680-102629781	+	0.37492	0.039135	0.33579	1	K1	0.9488	SE
3	ENSOARG00020001676	WBP1	3	3:102629680-102629781	+	0.5187	0.13426	0.38445	0.957	K1	0.9224	SE
4	ENSOARG00020001676	WBP1	3	3:102629680-102629781	+	0.21033	0.41332	-0.20299	0.918	K2	0.9936	SE
7	ENSOARG00020001676	WBP1	3	3:102629680-102629781	+	0.20033	0.094897	0.10544	0.805	K2	1.0082	SE
2	ENSOARG00020001182	BPGM	2	4:107114799-107115460	+	0.55936	0.26207	0.29729	0.938	K1	0.9889	SE
3	ENSOARG00020001182	BPGM	2	4:107114799-107115460	+	0.807	0.94832	-0.14131	0.837	K1	0.9278	SE
4	ENSOARG00020001182	BPGM	2	4:107114799-107115460	+	0.81938	0.93773	-0.11835	0.818	K1	0.813	SE
7	ENSOARG00020001182	BPGM	2	4:107114799-107115460	+	0.68174	0.90541	-0.22368	0.896	K1	0.9991	SE
1	ENSOARG00020000622	ensembl	2	3:91679529-91679996	-	0.31726	0.47707	-0.15982	0.827	K3	2.5711	SE
2	ENSOARG00020000622	ensembl	2	3:91679529-91679996	-	0.77465	0.93628	-0.16163	0.877	K1	0.5761	SE
6	ENSOARG00020000622	ensembl	2	3:91679529-91679996	-	0.40208	0.79865	-0.39657	0.922	K3	1.9396	SE
1	ENSOARG00020026475	NMRAL1	3	24:3669943-3670181	-	0.5791	0.68414	-0.10504	0.867	K3	1.8137	SE
3	ENSOARG00020026475	NMRAL1	3	24:3669943-3670181	-	0.43082	0.66135	-0.23054	0.928	K3	1.2768	SE
4	ENSOARG00020026475	NMRAL1	3	24:3669943-3670181	-	0.82397	0.61148	0.2125	0.908	K1	0.9998	SE
5	ENSOARG00020026475	NMRAL1	3	24:3669943-3670181	-	0.65945	0.38779	0.27166	0.901	K3	1.5853	SE
7	ENSOARG00020026475	NMRAL1	3	24:3669943-3670181	-	0.67313	0.83202	-0.15889	0.81	K2	1.4023	SE
3	ENSOARG00020026283	MAPK8IP3	11	24:1293789-1293806	+	0.89184	0.58598	0.30586	0.964	K1	0.9687	SE
6	ENSOARG00020026283	MAPK8IP3	11	24:1293789-1293806	+	0.77152	0.51984	0.25168	0.902	K2	1.3138	SE
7	ENSOARG00020026283	MAPK8IP3	11	24:1293789-1293806	+	0.83211	0.50847	0.32364	0.954	K2	1.0885	SE
1	ENSOARG00020026145	ARHGEF11	24	1:113043969-113043998	-	0.10595	0.2915	-0.18555	0.854	K1	0.7651	SE
6	ENSOARG00020026145	ARHGEF11	24	1:113043969-113043998	-	0.12799	0.32384	-0.19585	0.867	K1	0.8599	SE
7	ENSOARG00020026145	ARHGEF11	24	1:113043969-113043998	-	0.11221	0.2829	-0.17069	0.914	K1	0.9024	SE
4	ENSOARG00020025801	PHLPP1	12	23:67288996-67289121	+	0.94141	0.83688	0.10453	0.821	K2	0.9736	SE
6	ENSOARG00020025801	PHLPP1	12	23:67288996-67289121	+	0.75294	0.89154	-0.1386	0.825	K1	0.6935	SE
7	ENSOARG00020025801	PHLPP1	12	23:67288996-67289121	+	0.81839	0.93477	-0.11638	0.807	K3	1.429	SE
1	ENSOARG00020025787	PHF7	5	19:50434773-50434897	-	0.65504	0.86521	-0.21017	0.849	K1	0.8631	SE
4	ENSOARG00020025787	PHF7	5	19:50434773-50434897	-	0.63433	0.38259	0.25173	0.936	K2	1.3527	SE
7	ENSOARG00020025787	PHF7	5	19:50434773-50434897	-	0.9114	0.66367	0.24773	0.956	K2	0.8462	SE
1	ENSOARG00020025519	ARHGAP17	17	24:23266421-23266654	-	0.6296	0.47049	0.15912	0.878	K4	2.01	SE
4	ENSOARG00020025519	ARHGAP17	17	24:23266421-23266654	-	0.56433	0.23571	0.32862	0.954	K4	2.7779	SE
5	ENSOARG00020025519	ARHGAP17	17	24:23266421-23266654	-	0.64066	0.4192	0.22146	0.908	K1	0.9652	SE
6	ENSOARG00020025519	ARHGAP17	17	24:23266421-23266654	-	0.32402	0.65312	-0.3291	0.971	K4	2.1718	SE
2	ENSOARG00020025424	ASPSCR1	2	11:12190960-12191015	+	0.75949	0.93691	-0.17742	0.931	K1	0.9451	SE
3	ENSOARG00020025424	ASPSCR1	2	11:12190960-12191015	+	0.90114	0.77749	0.12366	0.864	K2	1.019	SE
4	ENSOARG00020025424	ASPSCR1	2	11:12190960-12191015	+	0.84535	0.94991	-0.10456	0.972	K2	0.7786	SE
3	ENSOARG00020025277	EBF3	19	22:52831257-52831369	-	0.77931	0.52621	0.2531	0.856	K1	0.9853	SE
4	ENSOARG00020025277	EBF3	19	22:52831257-52831369	-	0.67042	0.84317	-0.17275	0.843	K1	0.9166	SE
6	ENSOARG00020025277	EBF3	19	22:52831257-52831369	-	0.86968	0.71331	0.15638	0.861	K1	0.8258	SE
7	ENSOARG00020025277	EBF3	19	22:52831257-52831369	-	0.78614	0.41896	0.36718	0.89	K1	0.962	SE
2	ENSOARG00020025214	RNF167	7	11:36914467-36914572	+	0.99296	0.83088	0.16209	1	K1	0.6421	SE
3	ENSOARG00020025214	RNF167	7	11:36914467-36914572	+	0.83577	0.94903	-0.11326	0.918	K3	1.0733	SE
4	ENSOARG00020025214	RNF167	7	11:36914467-36914572	+	0.92891	0.7487	0.18021	0.999	K2	1.2227	SE
7	ENSOARG00020025214	RNF167	7	11:36914467-36914572	+	0.81041	0.93195	-0.12154	0.868	K2	1.2327	SE
1	ENSOARG00020024372	SLC15A4	5	17:56228080-56228248	+	0.63584	0.84212	-0.20628	0.846	K1	0.9984	SE
3	ENSOARG00020024372	SLC15A4	5	17:56228080-56228248	+	0.87123	0.73087	0.14036	0.88	K1	0.9323	SE
5	ENSOARG00020024372	SLC15A4	5	17:56228080-56228248	+	0.81891	0.56341	0.2555	0.915	K1	0.9838	SE
2	ENSOARG00020024118	SIRT2	3	14:51520195-51520241	-	0.67928	0.9461	-0.26681	0.998	K1	0.8762	SE
6	ENSOARG00020024118	SIRT2	3	14:51520195-51520241	-	0.47746	0.71642	-0.23896	0.971	K1	0.9999	SE
7	ENSOARG00020024118	SIRT2	3	14:51520195-51520241	-	0.44019	0.68443	-0.24425	0.988	K1	0.9936	SE
2	ENSOARG00020023907	SEC31B	22	22:23996790-23996891	-	0.65675	0.8553	-0.19855	0.855	K1	0.8838	SE
3	ENSOARG00020023907	SEC31B	22	22:23996790-23996891	-	0.57202	0.81575	-0.24373	0.841	K1	0.9812	SE
4	ENSOARG00020023907	SEC31B	22	22:23996790-23996891	-	0.74597	0.43819	0.30778	0.957	K1	0.9916	SE
1	ENSOARG00020023459	KANSL1	8	11:17044975-17045163	+	0.69276	0.9012	-0.20844	0.822	K1	0.9889	SE
5	ENSOARG00020023459	KANSL1	8	11:17044975-17045163	+	0.79635	0.91591	-0.11955	0.901	K1	0.6992	SE
6	ENSOARG00020023459	KANSL1	8	11:17044975-17045163	+	0.9017	0.76835	0.13335	0.849	K1	0.8835	SE
2	ENSOARG00020023254	CADM1	14	15:28292532-28292564	-	0.15459	0.62525	-0.47066	0.898	K2	0.9265	SE
5	ENSOARG00020023254	CADM1	14	15:28292532-28292564	-	0.36473	0.61009	-0.24536	0.837	K2	1.4975	SE
7	ENSOARG00020023254	CADM1	14	15:28292532-28292564	-	0.35966	0.52982	-0.17016	0.845	K2	1.846	SE
1	ENSOARG00020023236	CAMK2G	13	25:30814647-30814709	-	0.30717	0.51542	-0.20825	0.858	K1	0.999	SE
3	ENSOARG00020023236	CAMK2G	13	25:30814647-30814709	-	0.5214	0.28786	0.23354	0.956	K1	0.9928	SE
5	ENSOARG00020023236	CAMK2G	13	25:30814647-30814709	-	0.34984	0.15936	0.19047	0.911	K1	0.9178	SE
6	ENSOARG00020023236	CAMK2G	13	25:30814647-30814709	-	0.37163	0.24153	0.13011	0.837	K1	0.9779	SE
2	ENSOARG00020023145	NSUN2	3	16:72740024-72740128	+	0.92951	0.32379	0.60572	1	K1	0.8615	SE
3	ENSOARG00020023145	NSUN2	3	16:72740024-72740128	+	0.81515	0.96498	-0.14983	0.928	K2	1.145	SE
5	ENSOARG00020023145	NSUN2	3	16:72740024-72740128	+	0.98703	0.87295	0.11407	0.978	K1	0.4231	SE
2	ENSOARG00020023093	ATG13	3	15:82857273-82857385	+	0.13156	0.90434	-0.77278	1	K0	0	SE
5	ENSOARG00020023093	ATG13	3	15:82857273-82857385	+	0.44989	0.30313	0.14676	0.812	K1	0.9923	SE
7	ENSOARG00020023093	ATG13	3	15:82857273-82857385	+	0.33276	0.4922	-0.15944	0.889	K1	0.9992	SE
1	ENSOARG00020022968	ZNF280D	18	7:55087648-55087684	+	0.36566	0.61511	-0.24945	0.841	K2	1.9145	SE
4	ENSOARG00020022968	ZNF280D	18	7:55087648-55087684	+	0.67342	0.94334	-0.26992	0.985	K2	1.4828	SE
7	ENSOARG00020022968	ZNF280D	18	7:55087648-55087684	+	0.69206	0.44753	0.24453	0.871	K2	1.4827	SE
1	ENSOARG00020022953	COX15	2	22:23330187-23330377	-	0.82552	0.93997	-0.11445	0.814	K1	0.7777	SE
2	ENSOARG00020022953	COX15	2	22:23330187-23330377	-	0.68333	0.10047	0.58286	0.999	K1	0.8367	SE
6	ENSOARG00020022953	COX15	2	22:23330187-23330377	-	0.84929	0.9722	-0.12291	0.979	K1	0.5691	SE
1	ENSOARG00020022783	WNK4	18	11:20311462-20311559	-	0.88607	0.75374	0.13233	0.816	K1	0.6872	SE
4	ENSOARG00020022783	WNK4	18	11:20311462-20311559	-	0.93942	0.78358	0.15584	0.845	K1	0.8524	SE
5	ENSOARG00020022783	WNK4	18	11:20311462-20311559	-	0.71054	0.87323	-0.16269	0.833	K1	0.8872	SE
7	ENSOARG00020022783	WNK4	18	11:20311462-20311559	-	0.89012	0.78384	0.10628	0.809	K1	0.7791	SE
3	ENSOARG00020022771	SNRK	4	19:16261712-16261773	+	0.72657	0.82846	-0.10189	0.815	K4	2.3014	SE
5	ENSOARG00020022771	SNRK	4	19:16261712-16261773	+	0.81249	0.941	-0.12851	0.98	K2	1.1444	SE
6	ENSOARG00020022771	SNRK	4	19:16261712-16261773	+	0.79687	0.6567	0.14017	0.907	K4	2.3394	SE
1	ENSOARG00020022612	ATG16L2	3	15:55356494-55356584	+	0.90535	0.73648	0.16887	0.827	K1	0.8968	SE
6	ENSOARG00020022612	ATG16L2	3	15:55356494-55356584	+	0.79061	0.93156	-0.14095	0.848	K1	0.8447	SE
7	ENSOARG00020022612	ATG16L2	3	15:55356494-55356584	+	0.67382	0.95339	-0.27957	0.831	K1	0.967	SE
4	ENSOARG00020022598	PRPF40A	11	2:168576853-168576906	+	0.94532	0.79586	0.14946	0.956	K1	0.8439	SE
5	ENSOARG00020022598	PRPF40A	11	2:168576853-168576906	+	0.85802	0.96299	-0.10497	0.97	K1	0.5561	SE
7	ENSOARG00020022598	PRPF40A	11	2:168576853-168576906	+	0.80444	0.98421	-0.17977	0.998	K1	0.8183	SE
3	ENSOARG00020022567	SYNRG	24	11:49971209-49971244	+	0.66273	0.4697	0.19303	0.879	K1	0.9932	SE
4	ENSOARG00020022567	SYNRG	24	11:49971209-49971244	+	0.5234	0.75093	-0.22753	0.912	K1	1	SE
5	ENSOARG00020022567	SYNRG	24	11:49971209-49971244	+	0.64201	0.27387	0.36815	0.844	K1	0.9387	SE
2	ENSOARG00020022354	APBB3	11	5:54094513-54094596	-	0.79864	0.94377	-0.14514	0.945	K2	0.9209	SE
6	ENSOARG00020022354	APBB3	11	5:54094513-54094596	-	0.80418	0.94456	-0.14038	0.951	K2	0.8724	SE
7	ENSOARG00020022354	APBB3	11	5:54094513-54094596	-	0.83609	0.94523	-0.10914	0.834	K2	1.1201	SE
3	ENSOARG00020022335	SYNE1	91	8:83413661-83413801	-	0.72886	0.59971	0.12915	0.871	K12	3.2498	SE
4	ENSOARG00020022335	SYNE1	91	8:83413661-83413801	-	0.3661	0.92599	-0.55989	1	K4	2.1966	SE
6	ENSOARG00020022335	SYNE1	91	8:83413661-83413801	-	0.60158	0.30559	0.29599	0.873	K1	1	SE
1	ENSOARG00020021897	RMND1	2	8:82612556-82612638	-	0.64199	0.28769	0.3543	0.943	K2	1.5355	SE
2	ENSOARG00020021897	RMND1	2	8:82612556-82612638	-	0.51212	0.75805	-0.24593	0.876	K2	1.3999	SE
7	ENSOARG00020021897	RMND1	2	8:82612556-82612638	-	0.51576	0.1779	0.33786	0.936	K2	1.5668	SE
4	ENSOARG00020021853	PEX5	8	3:224005863-224005973	-	0.64785	0.41142	0.23643	0.856	K1	0.9864	SE
5	ENSOARG00020021853	PEX5	8	3:224005863-224005973	-	0.63753	0.90177	-0.26424	0.967	K1	0.9386	SE
6	ENSOARG00020021853	PEX5	8	3:224005863-224005973	-	0.52869	0.68646	-0.15777	0.838	K1	0.9947	SE
2	ENSOARG00020021625	DST	100	20:4937960-4938031	+	0.18219	0.026615	0.15558	0.951	K1	0.6956	SE
5	ENSOARG00020021625	DST	100	20:4937960-4938031	+	0.23658	0.44505	-0.20847	0.899	K1	0.9947	SE
7	ENSOARG00020021625	DST	100	20:4937960-4938031	+	0.1379	0.34061	-0.20272	0.996	K1	0.945	SE
3	ENSOARG00020021482	ensembl	8	12:79101987-79102028	-	0.23642	0.11979	0.11663	0.836	K2	1.2037	SE
5	ENSOARG00020021482	ensembl	8	12:79101987-79102028	-	0.33942	0.13618	0.20324	0.958	K2	1.4322	SE
7	ENSOARG00020021482	ensembl	8	12:79101987-79102028	-	0.40805	0.1954	0.21265	0.932	K2	1.6589	SE
2	ENSOARG00020021375	NAP1L4	16	21:50513124-50513161	+	0.025971	0.13826	-0.11229	0.926	K1	0.6393	SE
3	ENSOARG00020021375	NAP1L4	16	21:50513124-50513161	+	0.21041	0.38247	-0.17207	0.872	K1	0.9612	SE
7	ENSOARG00020021375	NAP1L4	16	21:50513124-50513161	+	0.32845	0.46842	-0.13996	0.869	K1	0.986	SE
1	ENSOARG00020021309	ACADL	5	2:226148639-226148705	-	0.80217	0.9481	-0.14593	0.962	K2	1.6008	SE
5	ENSOARG00020021309	ACADL	5	2:226148639-226148705	-	0.98427	0.79679	0.18748	0.998	K2	0.9038	SE
7	ENSOARG00020021309	ACADL	5	2:226148639-226148705	-	0.96945	0.8306	0.13885	0.969	K3	1.5015	SE
1	ENSOARG00020020966	ELN	8	24:34005010-34005069	-	0.35149	0.50739	-0.1559	0.852	K1	0.9934	SE
3	ENSOARG00020020966	ELN	8	24:34005010-34005069	-	0.80017	0.62347	0.1767	0.871	K2	1.0163	SE
6	ENSOARG00020020966	ELN	8	24:34005010-34005069	-	0.71127	0.42541	0.28586	0.938	K1	0.9872	SE
4	ENSOARG00020020551	KDM6A	31	X:45711096-45711203	+	0.077426	0.24237	-0.16494	0.846	K2	1.2345	SE
5	ENSOARG00020020551	KDM6A	31	X:45711096-45711203	+	0.23313	0.10753	0.1256	0.827	K1	0.7063	SE
7	ENSOARG00020020551	KDM6A	31	X:45711096-45711203	+	0.23443	0.082326	0.15211	0.831	K2	0.9102	SE
4	ENSOARG00020020532	MBNL3	7	X:111165716-111165751	+	0.64622	0.8808	-0.23458	0.921	K1	0.8969	SE
5	ENSOARG00020020532	MBNL3	7	X:111165716-111165751	+	0.46089	0.85779	-0.39689	0.966	K3	2.0899	SE
6	ENSOARG00020020532	MBNL3	7	X:111165716-111165751	+	0.55565	0.26422	0.29143	0.907	K2	1.9598	SE
7	ENSOARG00020020532	MBNL3	7	X:111165716-111165751	+	0.55922	0.92207	-0.36285	0.987	K3	1.9878	SE
2	ENSOARG00020020417	HSD11B1	5	12:77039494-77039637	-	0.74375	0.88691	-0.14316	0.875	K1	0.7974	SE
3	ENSOARG00020020417	HSD11B1	5	12:77039494-77039637	-	0.79965	0.92185	-0.1222	0.853	K1	0.8949	SE
7	ENSOARG00020020417	HSD11B1	5	12:77039494-77039637	-	0.8264	0.93342	-0.10702	0.812	K1	0.8916	SE
1	ENSOARG00020020397	PRR14	10	24:27385462-27385531	+	0.68305	0.85317	-0.17013	0.9	K2	1.0435	SE
2	ENSOARG00020020397	PRR14	10	24:27385462-27385531	+	0.79792	0.59658	0.20134	0.87	K2	1.217	SE
7	ENSOARG00020020397	PRR14	10	24:27385462-27385531	+	0.59701	0.77584	-0.17883	0.965	K3	1.6285	SE
3	ENSOARG00020020325	P4HA1	10	25:30153686-30153756	-	0.4899	0.64599	-0.15608	0.889	K2	0.999	SE
5	ENSOARG00020020325	P4HA1	10	25:30153686-30153756	-	0.53913	0.79022	-0.25109	0.897	K1	0.9834	SE
6	ENSOARG00020020325	P4HA1	10	25:30153686-30153756	-	0.4627	0.69083	-0.22813	0.89	K2	1.0588	SE
7	ENSOARG00020020325	P4HA1	10	25:30153686-30153756	-	0.31543	0.67026	-0.35482	1	K2	1.0794	SE
3	ENSOARG00020020325	P4HA1	9	25:30154797-30154867	-	0.51195	0.35949	0.15246	0.869	K2	0.999	SE
6	ENSOARG00020020325	P4HA1	9	25:30154797-30154867	-	0.53259	0.30861	0.22398	0.886	K2	1.0588	SE
7	ENSOARG00020020325	P4HA1	9	25:30154797-30154867	-	0.68582	0.31556	0.37027	1	K2	1.0794	SE
3	ENSOARG00020020248	PCM1	27	26:20774264-20774320	-	0.31388	0.55092	-0.23703	0.951	K4	1.2532	SE
4	ENSOARG00020020248	PCM1	27	26:20774264-20774320	-	0.59445	0.29559	0.29886	0.898	K1	0.9998	SE
5	ENSOARG00020020248	PCM1	27	26:20774264-20774320	-	0.58581	0.36267	0.22314	0.835	K1	0.986	SE
1	ENSOARG00020020153	ensembl	4	3:33317035-33317115	+	0.89232	0.63965	0.25267	0.915	K2	1.4564	SE
4	ENSOARG00020020153	ensembl	4	3:33317035-33317115	+	0.93181	0.74615	0.18567	0.82	K2	1.5392	SE
6	ENSOARG00020020153	ensembl	4	3:33317035-33317115	+	0.66837	0.88508	-0.21671	0.813	K2	1.3322	SE
1	ENSOARG00020019835	SLC18B1	7	8:64272168-64272304	-	0.89802	0.58696	0.31105	0.854	K1	0.8993	SE
4	ENSOARG00020019835	SLC18B1	7	8:64272168-64272304	-	0.87245	0.66341	0.20904	0.841	K2	1.4918	SE
6	ENSOARG00020019835	SLC18B1	7	8:64272168-64272304	-	0.70771	0.86017	-0.15246	0.851	K2	1.1376	SE
3	ENSOARG00020019436	METTL6	3	1:296052891-296053025	-	0.81523	0.67941	0.13582	0.818	K2	1.786	SE
4	ENSOARG00020019436	METTL6	3	1:296052891-296053025	-	0.60093	0.86585	-0.26492	0.991	K2	1.5718	SE
7	ENSOARG00020019436	METTL6	3	1:296052891-296053025	-	0.78132	0.58378	0.19755	0.934	K2	1.716	SE
4	ENSOARG00020019132	FUBP1	3	1:58519536-58519598	-	0.29367	0.56461	-0.27094	0.851	K1	0.998	SE
6	ENSOARG00020019132	FUBP1	3	1:58519536-58519598	-	0.51066	0.34233	0.16833	0.909	K1	0.9987	SE
7	ENSOARG00020019132	FUBP1	3	1:58519536-58519598	-	0.44686	0.16294	0.28391	0.915	K1	0.9051	SE
2	ENSOARG00020018618	ensembl	10	6:126746907-126747090	+	0.81787	0.93014	-0.11226	0.806	K1	0.8089	SE
5	ENSOARG00020018618	ensembl	10	6:126746907-126747090	+	0.90512	0.78443	0.1207	0.822	K1	0.6407	SE
6	ENSOARG00020018618	ensembl	10	6:126746907-126747090	+	0.72652	0.95045	-0.22392	0.947	K1	0.9557	SE
7	ENSOARG00020018618	ensembl	10	6:126746907-126747090	+	0.60046	0.89688	-0.29642	0.958	K1	0.999	SE
4	ENSOARG00020018579	RBM10	4	X:59941635-59941865	-	0.95462	0.84149	0.11313	0.982	K1	0.6468	SE
5	ENSOARG00020018579	RBM10	4	X:59941635-59941865	-	0.9181	0.81463	0.10347	0.908	K1	0.6374	SE
7	ENSOARG00020018579	RBM10	4	X:59941635-59941865	-	0.73529	0.8373	-0.10201	0.828	K1	0.9114	SE
3	ENSOARG00020018473	GTF2I	10	24:33539135-33539194	-	0.59433	0.47714	0.1172	0.876	K1	0.995	SE
4	ENSOARG00020018473	GTF2I	10	24:33539135-33539194	-	0.39649	0.56952	-0.17303	0.872	K3	1.7092	SE
7	ENSOARG00020018473	GTF2I	10	24:33539135-33539194	-	0.61834	0.38437	0.23397	0.998	K3	2.0441	SE
1	ENSOARG00020018452	ensembl	2	7:90907663-90907728	-	0.86516	0.37759	0.48757	0.984	K2	1.0267	SE
4	ENSOARG00020018452	ensembl	2	7:90907663-90907728	-	0.70258	0.85392	-0.15134	0.87	K2	0.9409	SE
6	ENSOARG00020018452	ensembl	2	7:90907663-90907728	-	0.74394	0.34381	0.40013	0.991	K2	0.921	SE
7	ENSOARG00020018452	ensembl	2	7:90907663-90907728	-	0.67697	0.47121	0.20576	0.805	K1	0.9914	SE
1	ENSOARG00020018423	TCF7L2	20	22:36817262-36817312	+	0.2557	0.42897	-0.17327	0.816	K3	2.5871	SE
3	ENSOARG00020018423	TCF7L2	20	22:36817262-36817312	+	0.49069	0.28262	0.20807	0.838	K3	1.9635	SE
4	ENSOARG00020018423	TCF7L2	20	22:36817262-36817312	+	0.33123	0.52546	-0.19423	0.806	K3	2.5298	SE
5	ENSOARG00020018423	TCF7L2	20	22:36817262-36817312	+	0.3468	0.22228	0.12451	0.824	K3	2.461	SE
7	ENSOARG00020018423	TCF7L2	20	22:36817262-36817312	+	0.56971	0.22376	0.34595	0.989	K3	2.3277	SE
2	ENSOARG00020018318	MYO18A	45	11:42930038-42930082	+	0.7137	0.92918	-0.21549	0.988	K1	0.8512	SE
3	ENSOARG00020018318	MYO18A	45	11:42930038-42930082	+	0.9352	0.80028	0.13493	0.859	K1	0.8533	SE
7	ENSOARG00020018318	MYO18A	45	11:42930038-42930082	+	0.93616	0.7675	0.16866	0.996	K1	0.844	SE
3	ENSOARG00020018238	TRNAU1AP	2	2:254396722-254396819	-	0.91493	0.7871	0.12783	0.849	K1	0.8267	SE
5	ENSOARG00020018238	TRNAU1AP	2	2:254396722-254396819	-	0.90586	0.77588	0.12999	0.832	K1	0.6812	SE
6	ENSOARG00020018238	TRNAU1AP	2	2:254396722-254396819	-	0.95366	0.82954	0.12412	0.868	K1	0.8171	SE
1	ENSOARG00020017689	ensembl	35	X:32210496-32210527	-	0.10447	0.71783	-0.61336	0.993	K1	0.98	SE
3	ENSOARG00020017689	ensembl	35	X:32210496-32210527	-	0.81516	0.93978	-0.12462	0.933	K1	0.6686	SE
7	ENSOARG00020017689	ensembl	35	X:32210496-32210527	-	0.92581	0.67298	0.25283	0.925	K1	0.9887	SE
2	ENSOARG00020017409	PTPRM	25	23:46155110-46155160	+	0.56474	0.19714	0.3676	0.985	K1	0.9855	SE
5	ENSOARG00020017409	PTPRM	25	23:46155110-46155160	+	0.55012	0.77816	-0.22804	0.943	K1	0.9929	SE
7	ENSOARG00020017409	PTPRM	25	23:46155110-46155160	+	0.6095	0.77736	-0.16786	0.972	K1	0.9966	SE
2	ENSOARG00020017173	FOXN3	6	7:105169592-105169657	-	0.076323	0.28249	-0.20617	0.909	K1	0.7347	SE
6	ENSOARG00020017173	FOXN3	6	7:105169592-105169657	-	0.48631	0.24926	0.23705	0.867	K1	0.9965	SE
7	ENSOARG00020017173	FOXN3	6	7:105169592-105169657	-	0.57342	0.23413	0.33929	0.879	K1	0.9915	SE
1	ENSOARG00020017161	PLRG1	3	17:3393752-3393823	+	0.30896	0.091256	0.2177	0.899	K1	0.9845	SE
4	ENSOARG00020017161	PLRG1	3	17:3393752-3393823	+	0.28266	0.47361	-0.19095	0.849	K1	0.9723	SE
7	ENSOARG00020017161	PLRG1	3	17:3393752-3393823	+	0.29435	0.083145	0.21121	0.812	K1	0.9925	SE
3	ENSOARG00020016896	TRIM44	4	15:71397122-71397141	+	0.93513	0.79114	0.14399	0.828	K1	0.7827	SE
4	ENSOARG00020016896	TRIM44	4	15:71397122-71397141	+	0.84094	0.4258	0.41514	0.957	K2	1.0543	SE
7	ENSOARG00020016896	TRIM44	4	15:71397122-71397141	+	0.70598	0.92487	-0.21889	0.926	K1	0.9116	SE
3	ENSOARG00020016449	ensembl	4	14:15129667-15129763	-	0.7491	0.47801	0.2711	0.963	K1	0.9998	SE
6	ENSOARG00020016449	ensembl	4	14:15129667-15129763	-	0.57231	0.39486	0.17746	0.823	K1	0.999	SE
7	ENSOARG00020016449	ensembl	4	14:15129667-15129763	-	0.72768	0.45447	0.27321	0.877	K1	0.9472	SE
3	ENSOARG00020016395	CLK1	3	2:217231715-217231805	-	0.96997	0.85837	0.11159	0.9	K1	0.7629	SE
4	ENSOARG00020016395	CLK1	3	2:217231715-217231805	-	0.92416	0.66392	0.26024	0.859	K1	0.9394	SE
5	ENSOARG00020016395	CLK1	3	2:217231715-217231805	-	0.6478	0.33209	0.31572	0.804	K1	0.9993	SE
7	ENSOARG00020016395	CLK1	3	2:217231715-217231805	-	0.55871	0.91972	-0.36101	0.923	K1	0.9462	SE
1	ENSOARG00020016263	EPS15L1	24	5:6794630-6794677	+	0.22867	0.43564	-0.20697	0.9	K3	2.1182	SE
6	ENSOARG00020016263	EPS15L1	24	5:6794630-6794677	+	0.29341	0.13968	0.15372	0.826	K3	2.0855	SE
7	ENSOARG00020016263	EPS15L1	24	5:6794630-6794677	+	0.36526	0.10822	0.25705	0.983	K3	2.1259	SE
2	ENSOARG00020016232	CXorf38	4	X:41541769-41541903	-	0.76274	0.94208	-0.17935	0.954	K1	0.7229	SE
5	ENSOARG00020016232	CXorf38	4	X:41541769-41541903	-	0.9457	0.81102	0.13468	0.886	K1	0.5588	SE
6	ENSOARG00020016232	CXorf38	4	X:41541769-41541903	-	0.64532	0.89615	-0.25083	0.937	K1	0.956	SE
3	ENSOARG00020016144	USP11	6	X:59873904-59874021	-	0.65368	0.93832	-0.28464	0.944	K2	1.4544	SE
4	ENSOARG00020016144	USP11	6	X:59873904-59874021	-	0.83691	0.66145	0.17546	0.824	K2	1.2527	SE
5	ENSOARG00020016144	USP11	6	X:59873904-59874021	-	0.62329	0.94821	-0.32492	0.984	K2	1.3578	SE
1	ENSOARG00020016000	ARHGEF6	19	X:107129988-107130008	+	0.25539	0.56029	-0.3049	0.867	K2	1.5721	SE
4	ENSOARG00020016000	ARHGEF6	19	X:107129988-107130008	+	0.47033	0.62594	-0.15561	0.903	K2	1.8328	SE
6	ENSOARG00020016000	ARHGEF6	19	X:107129988-107130008	+	0.32756	0.58166	-0.2541	0.836	K2	1.8786	SE
7	ENSOARG00020016000	ARHGEF6	19	X:107129988-107130008	+	0.54888	0.71375	-0.16487	0.926	K2	1.7115	SE
3	ENSOARG00020015873	MED23	11	8:63061711-63061728	-	0.60172	0.22803	0.37369	0.944	K1	0.9994	SE
4	ENSOARG00020015873	MED23	11	8:63061711-63061728	-	0.42505	0.69081	-0.26576	0.906	K1	0.9988	SE
6	ENSOARG00020015873	MED23	11	8:63061711-63061728	-	0.72639	0.24045	0.48594	0.983	K1	0.7777	SE
7	ENSOARG00020015873	MED23	11	8:63061711-63061728	-	0.53247	0.22293	0.30954	0.929	K1	1	SE
3	ENSOARG00020015772	ensembl	4	5:44376542-44376586	-	0.14254	0.25437	-0.11184	0.831	K3	2.3938	SE
6	ENSOARG00020015772	ensembl	4	5:44376542-44376586	-	0.30085	0.50068	-0.19983	0.954	K2	1.5684	SE
7	ENSOARG00020015772	ensembl	4	5:44376542-44376586	-	0.29215	0.18738	0.10477	0.832	K2	1.636	SE
1	ENSOARG00020015707	ensembl	5	14:65151139-65151361	-	0.92351	0.78031	0.14319	0.818	K1	0.9274	SE
4	ENSOARG00020015707	ensembl	5	14:65151139-65151361	-	0.94089	0.67753	0.26337	0.97	K2	1.5454	SE
6	ENSOARG00020015707	ensembl	5	14:65151139-65151361	-	0.72618	0.93392	-0.20774	0.82	K2	1.5435	SE
7	ENSOARG00020015707	ensembl	5	14:65151139-65151361	-	0.79189	0.95762	-0.16573	0.916	K2	1.3309	SE
2	ENSOARG00020015684	SRSF4	4	2:253904525-253904689	+	0.66851	0.95863	-0.29012	0.989	K1	0.8705	SE
3	ENSOARG00020015684	SRSF4	4	2:253904525-253904689	+	0.66146	0.36198	0.29948	0.994	K2	1.0063	SE
5	ENSOARG00020015684	SRSF4	4	2:253904525-253904689	+	0.14349	0.29633	-0.15283	0.8	K2	1.1168	SE
7	ENSOARG00020015684	SRSF4	4	2:253904525-253904689	+	0.3923	0.20399	0.1883	0.87	K2	1.1665	SE
2	ENSOARG00020015622	SNX21	5	13:77971586-77971596	+	0.93869	0.79377	0.14492	0.932	K1	0.6928	SE
3	ENSOARG00020015622	SNX21	5	13:77971586-77971596	+	0.72477	0.49092	0.23385	0.805	K1	0.999	SE
6	ENSOARG00020015622	SNX21	5	13:77971586-77971596	+	0.6308	0.3248	0.306	0.955	K1	0.9944	SE
3	ENSOARG00020015393	ZNF236	26	23:2609070-2609111	-	0.87587	0.50995	0.36593	0.971	K1	0.9997	SE
4	ENSOARG00020015393	ZNF236	26	23:2609070-2609111	-	0.40192	0.74221	-0.3403	0.885	K2	1.0335	SE
7	ENSOARG00020015393	ZNF236	26	23:2609070-2609111	-	0.83029	0.43243	0.39787	0.947	K2	1.456	SE
5	ENSOARG00020015348	ARHGAP12	6	13:34557572-34557646	+	0.34252	0.61593	-0.27341	0.954	K2	1.4817	SE
6	ENSOARG00020015348	ARHGAP12	6	13:34557572-34557646	+	0.51248	0.29088	0.2216	0.898	K2	1.7252	SE
7	ENSOARG00020015348	ARHGAP12	6	13:34557572-34557646	+	0.71048	0.41954	0.29093	0.853	K2	1.5595	SE
3	ENSOARG00020015341	BAG6	25	20:29492523-29492669	+	0.63269	0.74479	-0.1121	0.803	K1	0.995	SE
5	ENSOARG00020015341	BAG6	25	20:29492523-29492669	+	0.59203	0.75572	-0.16369	0.924	K1	0.9995	SE
7	ENSOARG00020015341	BAG6	25	20:29492523-29492669	+	0.63781	0.8438	-0.20599	0.999	K1	0.9929	SE
2	ENSOARG00020014835	PARD3	24	13:19140727-19140771	+	0.5223	0.28333	0.23897	0.961	K2	0.9981	SE
5	ENSOARG00020014835	PARD3	24	13:19140727-19140771	+	0.14083	0.51509	-0.37426	0.969	K2	1.5799	SE
7	ENSOARG00020014835	PARD3	24	13:19140727-19140771	+	0.45723	0.22653	0.2307	0.947	K2	1.3887	SE
1	ENSOARG00020014812	FBXO32	8	9:31677811-31677954	+	0.89551	0.69371	0.2018	0.883	K2	1.422	SE
5	ENSOARG00020014812	FBXO32	8	9:31677811-31677954	+	0.9562	0.73168	0.22452	0.959	K1	0.6985	SE
6	ENSOARG00020014812	FBXO32	8	9:31677811-31677954	+	0.92968	0.78507	0.14461	0.84	K1	0.9418	SE
4	ENSOARG00020014657	SLC22A17	8	7:22889703-22889920	+	0.89656	0.74879	0.14777	0.825	K2	1.7658	SE
5	ENSOARG00020014657	SLC22A17	8	7:22889703-22889920	+	0.6548	0.93365	-0.27885	0.989	K2	1.7321	SE
7	ENSOARG00020014657	SLC22A17	8	7:22889703-22889920	+	0.75204	0.8944	-0.14236	0.853	K2	1.2264	SE
1	ENSOARG00020014296	UNC5B	8	25:28501130-28501162	+	0.91138	0.69387	0.21751	0.921	K1	0.932	SE
3	ENSOARG00020014296	UNC5B	8	25:28501130-28501162	+	0.58352	0.2369	0.34662	0.936	K1	0.9996	SE
4	ENSOARG00020014296	UNC5B	8	25:28501130-28501162	+	0.3533	0.74428	-0.39098	0.949	K2	1.1645	SE
2	ENSOARG00020014270	SPATS2L	9	2:216727319-216727525	+	0.34356	0.64511	-0.30155	0.93	K1	0.9115	SE
6	ENSOARG00020014270	SPATS2L	9	2:216727319-216727525	+	0.39781	0.29557	0.10225	0.802	K1	1	SE
7	ENSOARG00020014270	SPATS2L	9	2:216727319-216727525	+	0.44349	0.25249	0.191	0.938	K1	0.9829	SE
5	ENSOARG00020014242	CAMK2D	23	6:15279532-15279627	+	0.43832	0.28916	0.14916	0.815	K2	1.2639	SE
6	ENSOARG00020014242	CAMK2D	23	6:15279532-15279627	+	0.53935	0.29183	0.24752	0.851	K2	1.2709	SE
7	ENSOARG00020014242	CAMK2D	23	6:15279532-15279627	+	0.647	0.14047	0.50653	0.996	K2	1.3409	SE
1	ENSOARG00020014081	NTPCR	2	25:5504794-5504956	+	0.8127	0.6584	0.15429	0.824	K2	1.2258	SE
2	ENSOARG00020014081	NTPCR	2	25:5504794-5504956	+	0.44245	0.86732	-0.42486	0.994	K2	1.4528	SE
5	ENSOARG00020014081	NTPCR	2	25:5504794-5504956	+	0.68309	0.8239	-0.14081	0.848	K2	0.9686	SE
7	ENSOARG00020014081	NTPCR	2	25:5504794-5504956	+	0.56621	0.69171	-0.12549	0.819	K2	1.2483	SE
3	ENSOARG00020014026	ensembl	11	6:75862013-75862081	+	0.92514	0.73202	0.19312	0.942	K1	0.9075	SE
5	ENSOARG00020014026	ensembl	11	6:75862013-75862081	+	0.73302	0.90627	-0.17325	0.908	K1	0.8439	SE
7	ENSOARG00020014026	ensembl	11	6:75862013-75862081	+	0.92439	0.75615	0.16824	0.913	K1	0.8743	SE
1	ENSOARG00020013689	PGAP3	3	11:23129278-23129430	+	0.68643	0.86228	-0.17585	0.807	K1	0.9915	SE
6	ENSOARG00020013689	PGAP3	3	11:23129278-23129430	+	0.72637	0.95647	-0.2301	0.958	K1	0.9806	SE
7	ENSOARG00020013689	PGAP3	3	11:23129278-23129430	+	0.66341	0.92582	-0.26241	0.962	K1	0.9851	SE
2	ENSOARG00020013652	ensembl	6	23:55374268-55374294	-	0.73585	0.88785	-0.152	0.876	K1	0.7766	SE
4	ENSOARG00020013652	ensembl	6	23:55374268-55374294	-	0.89826	0.7902	0.10806	0.804	K1	0.9262	SE
5	ENSOARG00020013652	ensembl	6	23:55374268-55374294	-	0.92797	0.54508	0.3829	0.984	K1	0.9943	SE
2	ENSOARG00020013587	BRD8	9	5:51958923-51959141	-	0.48244	0.86476	-0.38232	0.973	K1	0.9994	SE
5	ENSOARG00020013587	BRD8	9	5:51958923-51959141	-	0.76684	0.8794	-0.11256	0.839	K1	0.7642	SE
7	ENSOARG00020013587	BRD8	9	5:51958923-51959141	-	0.55887	0.68964	-0.13077	0.904	K1	0.9993	SE
3	ENSOARG00020013477	TTYH3	14	24:41558525-41558625	+	0.47376	0.23427	0.23949	0.808	K1	0.9777	SE
4	ENSOARG00020013477	TTYH3	14	24:41558525-41558625	+	0.19703	0.38975	-0.19273	0.833	K1	0.9922	SE
6	ENSOARG00020013477	TTYH3	14	24:41558525-41558625	+	0.18016	0.37782	-0.19766	0.88	K1	0.9993	SE
2	ENSOARG00020012992	SLC37A4	5	15:32408224-32408309	-	0.87459	0.13025	0.74433	1	K1	0.4614	SE
3	ENSOARG00020012992	SLC37A4	5	15:32408224-32408309	-	0.92433	0.77408	0.15025	0.816	K1	0.9055	SE
6	ENSOARG00020012992	SLC37A4	5	15:32408224-32408309	-	0.92922	0.71789	0.21133	0.903	K1	0.9019	SE
2	ENSOARG00020012985	MYO9B	38	5:6035266-6035313	-	0.63614	0.86073	-0.22459	0.887	K1	0.9134	SE
5	ENSOARG00020012985	MYO9B	38	5:6035266-6035313	-	0.96551	0.83619	0.12932	0.96	K1	0.5166	SE
7	ENSOARG00020012985	MYO9B	38	5:6035266-6035313	-	0.86235	0.70495	0.1574	0.87	K2	0.9627	SE
2	ENSOARG00020012883	XYLT2	9	11:27008706-27008901	+	0.69229	0.92465	-0.23236	0.831	K1	0.9986	SE
5	ENSOARG00020012883	XYLT2	9	11:27008706-27008901	+	0.65722	0.92025	-0.26303	0.982	K2	1.2308	SE
7	ENSOARG00020012883	XYLT2	9	11:27008706-27008901	+	0.7783	0.92098	-0.14268	0.907	K2	0.9048	SE
4	ENSOARG00020012861	EED	10	21:10232816-10232890	-	0.053501	0.17857	-0.12507	0.883	K1	0.5713	SE
5	ENSOARG00020012861	EED	10	21:10232816-10232890	-	0.082067	0.19431	-0.11224	0.825	K1	0.6768	SE
7	ENSOARG00020012861	EED	10	21:10232816-10232890	-	0.32155	0.089005	0.23255	0.943	K1	0.9961	SE
3	ENSOARG00020012817	CDK8	4	10:34993374-34993514	-	0.80264	0.91926	-0.11662	0.814	K2	1.1694	SE
5	ENSOARG00020012817	CDK8	4	10:34993374-34993514	-	0.88564	0.56027	0.32536	0.978	K1	0.9801	SE
6	ENSOARG00020012817	CDK8	4	10:34993374-34993514	-	0.73587	0.91494	-0.17907	0.803	K2	1.3064	SE
1	ENSOARG00020012742	TCOF1	12	5:64428920-64429045	+	0.73999	0.89801	-0.15802	0.87	K2	1.2077	SE
4	ENSOARG00020012742	TCOF1	12	5:64428920-64429045	+	0.86564	0.75849	0.10715	0.801	K3	1.8864	SE
6	ENSOARG00020012742	TCOF1	12	5:64428920-64429045	+	0.61238	0.90653	-0.29415	0.968	K3	2.1583	SE
7	ENSOARG00020012742	TCOF1	12	5:64428920-64429045	+	0.67432	0.94974	-0.27541	0.968	K2	1.8138	SE
5	ENSOARG00020011999	COQ10B	3	2:213502802-213502951	+	0.93629	0.58369	0.3526	0.976	K1	0.9698	SE
6	ENSOARG00020011999	COQ10B	3	2:213502802-213502951	+	0.8699	0.98972	-0.11982	0.973	K1	0.7353	SE
7	ENSOARG00020011999	COQ10B	3	2:213502802-213502951	+	0.83025	0.94025	-0.11	0.923	K1	0.7087	SE
4	ENSOARG00020011836	SLMAP	19	19:45342155-45342277	-	0.38456	0.2269	0.15766	0.833	K2	1.2982	SE
6	ENSOARG00020011836	SLMAP	19	19:45342155-45342277	-	0.25119	0.60754	-0.35635	0.945	K1	0.988	SE
7	ENSOARG00020011836	SLMAP	19	19:45342155-45342277	-	0.28979	0.52698	-0.23719	0.82	K1	0.9886	SE
4	ENSOARG00020011435	PPP2R5C	20	18:67325117-67325233	+	0.35211	0.54629	-0.19418	0.885	K4	2.1337	SE
5	ENSOARG00020011435	PPP2R5C	20	18:67325117-67325233	+	0.48761	0.86988	-0.38227	0.987	K4	2.0782	SE
7	ENSOARG00020011435	PPP2R5C	20	18:67325117-67325233	+	0.36358	0.64391	-0.28032	0.871	K4	2.1061	SE
3	ENSOARG00020011279	ensembl	7	3:180433465-180433560	+	0.56682	0.30204	0.26478	0.855	K2	1.5744	SE
5	ENSOARG00020011279	ensembl	7	3:180433465-180433560	+	0.55584	0.27852	0.27732	0.968	K2	1.8317	SE
6	ENSOARG00020011279	ensembl	7	3:180433465-180433560	+	0.57052	0.29569	0.27483	0.851	K2	1.5553	SE
7	ENSOARG00020011279	ensembl	7	3:180433465-180433560	+	0.555	0.20468	0.35032	0.95	K2	1.5168	SE
2	ENSOARG00020011157	EHMT2	11	20:29297891-29297992	+	0.83178	0.35916	0.47262	0.919	K1	0.9649	SE
3	ENSOARG00020011157	EHMT2	11	20:29297891-29297992	+	0.6812	0.90976	-0.22856	0.893	K1	0.9969	SE
4	ENSOARG00020011157	EHMT2	11	20:29297891-29297992	+	0.88537	0.74799	0.13738	0.926	K1	0.8887	SE
2	ENSOARG00020011149	MIIP	6	12:45023761-45023813	-	0.86669	0.96673	-0.10004	0.826	K1	0.777	SE
4	ENSOARG00020011149	MIIP	6	12:45023761-45023813	-	0.92566	0.79151	0.13415	0.822	K1	0.9375	SE
6	ENSOARG00020011149	MIIP	6	12:45023761-45023813	-	0.85002	0.96141	-0.11139	0.817	K1	0.8546	SE
1	ENSOARG00020011145	TRIM65	2	11:7535618-7535713	-	0.40679	0.84724	-0.44045	0.973	K1	0.9586	SE
3	ENSOARG00020011145	TRIM65	2	11:7535618-7535713	-	0.91625	0.50334	0.4129	0.992	K1	0.9999	SE
5	ENSOARG00020011145	TRIM65	2	11:7535618-7535713	-	0.88737	0.70628	0.1811	0.845	K1	0.7291	SE
4	ENSOARG00020011023	PRRC2C	36	12:42375760-42375812	+	0.22325	0.40695	-0.1837	0.837	K2	1.4102	SE
6	ENSOARG00020011023	PRRC2C	36	12:42375760-42375812	+	0.3073	0.14563	0.16167	0.918	K2	1.5501	SE
7	ENSOARG00020011023	PRRC2C	36	12:42375760-42375812	+	0.38608	0.16604	0.22004	0.926	K2	1.6028	SE
2	ENSOARG00020010955	UBE2V1	3	13:81540699-81540847	-	0.64681	0.76393	-0.11712	0.808	K3	1.9543	SE
3	ENSOARG00020010955	UBE2V1	3	13:81540699-81540847	-	0.77873	0.66744	0.11129	0.9	K3	1.6246	SE
5	ENSOARG00020010955	UBE2V1	3	13:81540699-81540847	-	0.46502	0.32296	0.14207	0.877	K2	1.173	SE
2	ENSOARG00020010882	GPATCH8	19	11:18887021-18887088	+	0.49519	0.65137	-0.15618	0.896	K1	0.9998	SE
3	ENSOARG00020010882	GPATCH8	19	11:18887021-18887088	+	0.78419	0.48145	0.30274	0.891	K1	0.9872	SE
6	ENSOARG00020010882	GPATCH8	19	11:18887021-18887088	+	0.80535	0.52707	0.27828	0.862	K1	0.9268	SE
7	ENSOARG00020010882	GPATCH8	19	11:18887021-18887088	+	0.5438	0.27405	0.26975	0.897	K1	0.9763	SE
4	ENSOARG00020010833	TAF2	26	9:103620047-103620202	-	0.36851	0.22243	0.14608	0.863	K2	1.091	SE
6	ENSOARG00020010833	TAF2	26	9:103620047-103620202	-	0.39692	0.56342	-0.1665	0.839	K1	0.9901	SE
7	ENSOARG00020010833	TAF2	26	9:103620047-103620202	-	0.22058	0.58822	-0.36764	0.997	K2	1.1578	SE
1	ENSOARG00020010730	ensembl	17	19:60215911-60216051	-	0.35404	0.49718	-0.14314	0.813	K2	1.5093	SE
5	ENSOARG00020010730	ensembl	17	19:60215911-60216051	-	0.55775	0.80568	-0.24792	0.897	K1	0.9971	SE
6	ENSOARG00020010730	ensembl	17	19:60215911-60216051	-	0.49564	0.73781	-0.24217	0.868	K3	2.0955	SE
7	ENSOARG00020010730	ensembl	17	19:60215911-60216051	-	0.48435	0.70223	-0.21788	0.85	K2	1.346	SE
1	ENSOARG00020010636	KDM5C	10	X:55127755-55127913	+	0.82092	0.94814	-0.12722	0.847	K1	0.7642	SE
4	ENSOARG00020010636	KDM5C	10	X:55127755-55127913	+	0.86768	0.56908	0.2986	0.968	K2	1.6411	SE
6	ENSOARG00020010636	KDM5C	10	X:55127755-55127913	+	0.7765	0.94137	-0.16487	0.91	K2	1.3255	SE
2	ENSOARG00020010429	MAP2K7	3	5:14977201-14977248	+	0.19492	0.90449	-0.70958	1	K1	0.6203	SE
4	ENSOARG00020010429	MAP2K7	3	5:14977201-14977248	+	0.74235	0.90026	-0.15791	0.99	K2	1.0088	SE
5	ENSOARG00020010429	MAP2K7	3	5:14977201-14977248	+	0.83642	0.69128	0.14514	0.87	K1	0.8413	SE
6	ENSOARG00020010429	MAP2K7	3	5:14977201-14977248	+	0.84394	0.71693	0.12701	0.957	K2	0.8971	SE
1	ENSOARG00020010340	FLNB	31	19:45164384-45164455	-	0.84744	0.68517	0.16227	0.865	K1	0.9284	SE
4	ENSOARG00020010340	FLNB	31	19:45164384-45164455	-	0.94512	0.81876	0.12635	0.964	K1	0.8158	SE
6	ENSOARG00020010340	FLNB	31	19:45164384-45164455	-	0.88551	0.76967	0.11584	0.892	K1	0.8006	SE
7	ENSOARG00020010340	FLNB	31	19:45164384-45164455	-	0.71745	0.83181	-0.11436	0.909	K1	0.8925	SE
3	ENSOARG00020010333	CLIP1	8	17:62042060-62042164	+	0.45378	0.17814	0.27564	0.899	K1	0.9595	SE
4	ENSOARG00020010333	CLIP1	8	17:62042060-62042164	+	0.19832	0.4493	-0.25098	0.871	K1	0.9882	SE
6	ENSOARG00020010333	CLIP1	8	17:62042060-62042164	+	0.35696	0.12996	0.227	0.848	K1	0.998	SE
1	ENSOARG00020009796	PUF60	6	9:15227897-15227947	+	0.38526	0.53224	-0.14698	0.956	K1	1	SE
2	ENSOARG00020009796	PUF60	6	9:15227897-15227947	+	0.97762	0.070074	0.90755	1	K0	0	SE
7	ENSOARG00020009796	PUF60	6	9:15227897-15227947	+	0.71236	0.53795	0.1744	0.917	K1	0.9818	SE
2	ENSOARG00020009650	IGF1	10	3:183968346-183968397	-	0.2895	0.14061	0.1489	0.818	K1	0.7787	SE
6	ENSOARG00020009650	IGF1	10	3:183968346-183968397	-	0.082798	0.18647	-0.10367	0.843	K1	0.6517	SE
7	ENSOARG00020009650	IGF1	10	3:183968346-183968397	-	0.091298	0.24201	-0.15072	0.913	K1	0.8399	SE
2	ENSOARG00020009594	ABI1	10	13:18089352-18089438	+	0.82479	0.95062	-0.12583	0.916	K1	0.5371	SE
4	ENSOARG00020009594	ABI1	10	13:18089352-18089438	+	0.65278	0.5368	0.11598	0.923	K2	1.4629	SE
5	ENSOARG00020009594	ABI1	10	13:18089352-18089438	+	0.76219	0.63211	0.13008	0.803	K2	1.367	SE
7	ENSOARG00020009594	ABI1	10	13:18089352-18089438	+	0.48613	0.67969	-0.19356	0.99	K2	1.5638	SE
3	ENSOARG00020009439	DNM1	10	3:8316085-8316223	-	0.94433	0.75188	0.19246	0.925	K2	0.9077	SE
4	ENSOARG00020009439	DNM1	10	3:8316085-8316223	-	0.71866	0.9622	-0.24354	0.96	K1	0.9969	SE
6	ENSOARG00020009439	DNM1	10	3:8316085-8316223	-	0.9526	0.74783	0.20477	0.98	K1	0.7794	SE
7	ENSOARG00020009439	DNM1	10	3:8316085-8316223	-	0.87208	0.70129	0.17079	0.891	K2	1.0982	SE
3	ENSOARG00020009344	ensembl	13	8:62258707-62258769	-	0.31018	0.57541	-0.26523	0.943	K4	2.3456	SE
6	ENSOARG00020009344	ensembl	13	8:62258707-62258769	-	0.28327	0.58999	-0.30672	0.87	K3	2.0363	SE
7	ENSOARG00020009344	ensembl	13	8:62258707-62258769	-	0.35936	0.81946	-0.4601	0.996	K3	2.2702	SE
1	ENSOARG00020009265	ensembl	7	2:247884322-247884393	+	0.9578	0.7012	0.2566	0.974	K1	0.7685	SE
3	ENSOARG00020009265	ensembl	7	2:247884322-247884393	+	0.8671	0.50215	0.36495	0.938	K1	0.9323	SE
6	ENSOARG00020009265	ensembl	7	2:247884322-247884393	+	0.92751	0.60786	0.31965	0.989	K1	0.9641	SE
2	ENSOARG00020009238	DUSP11	4	3:101930957-101931032	-	0.88182	0.65042	0.2314	0.92	K1	0.8832	SE
3	ENSOARG00020009238	DUSP11	4	3:101930957-101931032	-	0.90454	0.73658	0.16796	0.888	K1	0.9764	SE
6	ENSOARG00020009238	DUSP11	4	3:101930957-101931032	-	0.9064	0.6033	0.3031	0.955	K2	0.9997	SE
1	ENSOARG00020008782	PPIP5K1	26	18:55622610-55622735	-	0.88485	0.68026	0.20459	0.878	K4	1.9081	SE
2	ENSOARG00020008782	PPIP5K1	26	18:55622610-55622735	-	0.85775	0.43033	0.42741	0.986	K3	2.0261	SE
3	ENSOARG00020008782	PPIP5K1	26	18:55622610-55622735	-	0.75325	0.88018	-0.12692	0.825	K3	1.9988	SE
5	ENSOARG00020008782	PPIP5K1	26	18:55622610-55622735	-	0.78035	0.91924	-0.13889	0.891	K2	1.4992	SE
7	ENSOARG00020008782	PPIP5K1	26	18:55622610-55622735	-	0.72229	0.87119	-0.1489	0.879	K3	1.9498	SE
1	ENSOARG00020008782	PPIP5K1	27	18:55621843-55621905	-	0.45766	0.21325	0.24441	0.959	K4	1.9081	SE
5	ENSOARG00020008782	PPIP5K1	27	18:55621843-55621905	-	0.46923	0.60693	-0.13769	0.822	K2	1.4992	SE
6	ENSOARG00020008782	PPIP5K1	27	18:55621843-55621905	-	0.33621	0.57119	-0.23499	0.926	K3	1.7736	SE
1	ENSOARG00020008684	NFIX	11	5:10877881-10878028	-	0.34515	0.14925	0.19591	0.893	K1	0.8917	SE
5	ENSOARG00020008684	NFIX	11	5:10877881-10878028	-	0.087603	0.2216	-0.134	0.824	K1	0.6547	SE
6	ENSOARG00020008684	NFIX	11	5:10877881-10878028	-	0.2108	0.077351	0.13344	0.936	K1	0.7847	SE
3	ENSOARG00020008074	ensembl	9	21:51453146-51453166	-	0.40164	0.71856	-0.31692	0.808	K3	2.2057	SE
6	ENSOARG00020008074	ensembl	9	21:51453146-51453166	-	0.79653	0.9139	-0.11737	0.887	K2	1.2275	SE
7	ENSOARG00020008074	ensembl	9	21:51453146-51453166	-	0.35623	0.61803	-0.2618	0.891	K4	2.7081	SE
4	ENSOARG00020007789	ZNF326	5	1:71229473-71229878	+	0.84801	0.61721	0.2308	0.912	K1	0.9972	SE
6	ENSOARG00020007789	ZNF326	5	1:71229473-71229878	+	0.66099	0.78222	-0.12124	0.813	K1	0.9818	SE
7	ENSOARG00020007789	ZNF326	5	1:71229473-71229878	+	0.78953	0.90813	-0.1186	0.915	K1	0.7997	SE
3	ENSOARG00020007703	ensembl	3	2:207104322-207104512	+	0.22409	0.48667	-0.26258	0.828	K1	0.9731	SE
4	ENSOARG00020007703	ensembl	3	2:207104322-207104512	+	0.62362	0.28931	0.33431	0.915	K1	0.9213	SE
6	ENSOARG00020007703	ensembl	3	2:207104322-207104512	+	0.25471	0.8426	-0.58789	0.999	K1	0.7165	SE
7	ENSOARG00020007703	ensembl	3	2:207104322-207104512	+	0.2649	0.64998	-0.38507	0.927	K1	0.9971	SE
3	ENSOARG00020007038	HERC4	17	25:25403455-25403478	-	0.27941	0.57538	-0.29598	0.879	K2	1.195	SE
4	ENSOARG00020007038	HERC4	17	25:25403455-25403478	-	0.61057	0.24556	0.36501	0.851	K2	0.994	SE
5	ENSOARG00020007038	HERC4	17	25:25403455-25403478	-	0.39025	0.66531	-0.27505	0.883	K1	0.9987	SE
6	ENSOARG00020007038	HERC4	17	25:25403455-25403478	-	0.31738	0.57231	-0.25494	0.929	K2	1.2561	SE
7	ENSOARG00020007038	HERC4	17	25:25403455-25403478	-	0.30998	0.66116	-0.35118	0.966	K1	0.9879	SE
3	ENSOARG00020007030	KIDINS220	27	3:18805539-18805571	-	0.19924	0.086169	0.11308	0.901	K3	1.2296	SE
4	ENSOARG00020007030	KIDINS220	25	3:18812655-18812768	-	0.90625	0.75284	0.15341	0.886	K2	1.7454	SE
4	ENSOARG00020007030	KIDINS220	27	3:18805539-18805571	-	0.0428	0.19856	-0.15576	0.883	K2	1.7454	SE
5	ENSOARG00020007030	KIDINS220	25	3:18812655-18812768	-	0.902	0.57826	0.32374	0.983	K2	0.9727	SE
7	ENSOARG00020007030	KIDINS220	25	3:18812655-18812768	-	0.89637	0.7524	0.14396	0.866	K3	2.0317	SE
7	ENSOARG00020007030	KIDINS220	27	3:18805539-18805571	-	0.084867	0.25131	-0.16644	0.895	K3	2.0317	SE
2	ENSOARG00020006955	ERCC8	2	16:19409226-19409321	+	0.38912	0.6948	-0.30569	0.912	K1	0.9324	SE
3	ENSOARG00020006955	ERCC8	3	16:19413786-19413887	+	0.82168	0.57948	0.24221	0.938	K2	1.4582	SE
6	ENSOARG00020006955	ERCC8	2	16:19409226-19409321	+	0.58022	0.89549	-0.31527	0.964	K2	1.4346	SE
6	ENSOARG00020006955	ERCC8	3	16:19413786-19413887	+	0.51157	0.8983	-0.38673	0.975	K2	1.4346	SE
7	ENSOARG00020006955	ERCC8	2	16:19409226-19409321	+	0.82838	0.6542	0.17418	0.801	K2	1.1962	SE
7	ENSOARG00020006955	ERCC8	3	16:19413786-19413887	+	0.89463	0.65455	0.24008	0.909	K2	1.1962	SE
5	ENSOARG00020006664	DNM2	12	5:13584186-13584324	+	0.39226	0.58231	-0.19005	0.861	K1	0.9989	SE
6	ENSOARG00020006664	DNM2	12	5:13584186-13584324	+	0.52438	0.38762	0.13676	0.88	K1	0.9999	SE
7	ENSOARG00020006664	DNM2	12	5:13584186-13584324	+	0.61501	0.39116	0.22386	0.999	K2	1.1902	SE
1	ENSOARG00020006660	ITGA7	5	3:175454005-175454136	+	0.97762	0.85646	0.12116	0.891	K1	0.8913	SE
2	ENSOARG00020006660	ITGA7	5	3:175454005-175454136	+	0.91338	0.36816	0.54523	1	K1	0.9449	SE
3	ENSOARG00020006660	ITGA7	5	3:175454005-175454136	+	0.62275	0.72837	-0.10562	0.867	K2	1.1044	SE
4	ENSOARG00020006660	ITGA7	5	3:175454005-175454136	+	0.90451	0.67962	0.22489	0.954	K1	0.9241	SE
7	ENSOARG00020006660	ITGA7	5	3:175454005-175454136	+	0.55564	0.96566	-0.41002	1	K1	0.9971	SE
3	ENSOARG00020006479	PHF20L1	6	9:23272058-23272135	-	0.43102	0.18039	0.25063	0.926	K1	0.9998	SE
4	ENSOARG00020006479	PHF20L1	6	9:23272058-23272135	-	0.31428	0.54727	-0.23299	0.894	K2	1.3651	SE
6	ENSOARG00020006479	PHF20L1	6	9:23272058-23272135	-	0.60447	0.34484	0.25963	0.91	K1	0.9965	SE
2	ENSOARG00020006277	SDR39U1	7	7:22026725-22027190	+	0.68468	0.36277	0.32191	0.901	K1	0.9997	SE
6	ENSOARG00020006277	SDR39U1	7	7:22026725-22027190	+	0.55858	0.29773	0.26085	0.882	K1	0.9989	SE
7	ENSOARG00020006277	SDR39U1	7	7:22026725-22027190	+	0.45243	0.6724	-0.21997	0.824	K1	1	SE
4	ENSOARG00020005749	TIA1	5	3:39847710-39847742	+	0.62052	0.88608	-0.26556	0.923	K1	0.9681	SE
5	ENSOARG00020005749	TIA1	5	3:39847710-39847742	+	0.49905	0.72882	-0.22977	0.882	K1	1	SE
7	ENSOARG00020005749	TIA1	5	3:39847710-39847742	+	0.91069	0.62384	0.28685	0.959	K1	0.9996	SE
2	ENSOARG00020005654	ITSN1	12	1:129871383-129871645	-	0.87374	0.97832	-0.10459	0.883	K0	0	SE
4	ENSOARG00020005654	ITSN1	12	1:129871383-129871645	-	0.97877	0.85177	0.127	0.921	K1	0.8392	SE
7	ENSOARG00020005654	ITSN1	12	1:129871383-129871645	-	0.87668	0.97764	-0.10096	0.888	K1	0.6998	SE
1	ENSOARG00020005607	NFASC	23	12:2404064-2404186	+	0.80959	0.97921	-0.16962	0.976	K5	3.7516	SE
2	ENSOARG00020005607	NFASC	26	12:2413542-2413775	+	0.93794	0.63477	0.30317	0.987	K3	1.8052	SE
3	ENSOARG00020005607	NFASC	23	12:2404064-2404186	+	0.78718	0.94832	-0.16114	0.915	K5	2.9132	SE
6	ENSOARG00020005607	NFASC	23	12:2404064-2404186	+	0.78324	0.95043	-0.16718	1	K5	3.8656	SE
6	ENSOARG00020005607	NFASC	26	12:2413542-2413775	+	0.37733	0.19131	0.18602	0.866	K5	3.8656	SE
7	ENSOARG00020005607	NFASC	26	12:2413542-2413775	+	0.26186	0.69697	-0.43511	0.976	K5	2.8873	SE
3	ENSOARG00020004854	STRN3	9	18:40428672-40428812	-	0.28772	0.097873	0.18985	0.963	K3	1.5898	SE
5	ENSOARG00020004854	STRN3	9	18:40428672-40428812	-	0.10069	0.2982	-0.19751	0.939	K2	1.4314	SE
6	ENSOARG00020004854	STRN3	9	18:40428672-40428812	-	0.25679	0.14056	0.11623	0.804	K3	1.1645	SE
7	ENSOARG00020004854	STRN3	9	18:40428672-40428812	-	0.40612	0.21049	0.19563	0.819	K2	1.8789	SE
1	ENSOARG00020004679	IFT88	9	10:37861841-37861943	-	0.68635	0.94924	-0.2629	0.989	K2	1.5637	SE
4	ENSOARG00020004679	IFT88	9	10:37861841-37861943	-	0.90933	0.65052	0.25881	0.871	K2	1.9784	SE
6	ENSOARG00020004679	IFT88	9	10:37861841-37861943	-	0.8178	0.57605	0.24175	0.853	K2	1.374	SE
7	ENSOARG00020004679	IFT88	9	10:37861841-37861943	-	0.71115	0.92837	-0.21722	0.819	K2	1.394	SE
1	ENSOARG00020004553	ensembl	4	8:37702542-37702912	-	0.42696	0.84468	-0.41773	0.972	K1	0.971	SE
3	ENSOARG00020004553	ensembl	4	8:37702542-37702912	-	0.44948	0.6625	-0.21303	0.837	K2	1.324	SE
7	ENSOARG00020004553	ensembl	4	8:37702542-37702912	-	0.87735	0.52169	0.35566	0.925	K3	1.7328	SE
2	ENSOARG00020004474	AGAP1	16	1:5177406-5177564	-	0.84373	0.072707	0.77102	1	K2	1.3264	SE
3	ENSOARG00020004474	AGAP1	16	1:5177406-5177564	-	0.70821	0.85617	-0.14796	0.875	K2	1.1421	SE
6	ENSOARG00020004474	AGAP1	16	1:5177406-5177564	-	0.57576	0.91049	-0.33473	0.972	K2	1.3009	SE
7	ENSOARG00020004474	AGAP1	16	1:5177406-5177564	-	0.62277	0.81259	-0.18981	0.84	K2	1.2917	SE
2	ENSOARG00020004415	PLEKHA6	15	12:1616812-1616898	-	0.90575	0.57903	0.32672	0.975	K1	0.9761	SE
6	ENSOARG00020004415	PLEKHA6	15	12:1616812-1616898	-	0.86243	0.55014	0.3123	0.971	K2	1.3112	SE
7	ENSOARG00020004415	PLEKHA6	15	12:1616812-1616898	-	0.66192	0.89177	-0.22985	0.887	K2	1.3739	SE
3	ENSOARG00020004404	ORC6	5	14:15792847-15792959	+	0.95468	0.84534	0.10933	0.942	K2	0.7724	SE
5	ENSOARG00020004404	ORC6	5	14:15792847-15792959	+	0.6636	0.94059	-0.27699	0.98	K2	1.2532	SE
7	ENSOARG00020004404	ORC6	5	14:15792847-15792959	+	0.75021	0.96452	-0.21431	0.948	K2	1.2885	SE
1	ENSOARG00020003952	GKAP1	6	2:37826733-37826885	+	0.89286	0.77802	0.11484	0.827	K1	0.8449	SE
5	ENSOARG00020003952	GKAP1	6	2:37826733-37826885	+	0.72027	0.84685	-0.12658	0.871	K1	0.8469	SE
6	ENSOARG00020003952	GKAP1	6	2:37826733-37826885	+	0.59473	0.77955	-0.18482	0.809	K2	0.991	SE
7	ENSOARG00020003952	GKAP1	6	2:37826733-37826885	+	0.85435	0.59954	0.25481	0.987	K2	1.3941	SE
2	ENSOARG00020003920	SPTAN1	22	3:8034511-8034570	-	0.037222	0.14598	-0.10875	0.846	K1	0.8257	SE
4	ENSOARG00020003920	SPTAN1	22	3:8034511-8034570	-	0.11893	0.22932	-0.11039	0.896	K1	0.8174	SE
7	ENSOARG00020003920	SPTAN1	22	3:8034511-8034570	-	0.20956	0.34303	-0.13348	0.829	K1	0.9925	SE
2	ENSOARG00020003796	ensembl	2	13:53409254-53409440	-	0.10479	0.86321	-0.75841	1	K0	0	SE
3	ENSOARG00020003796	ensembl	2	13:53409254-53409440	-	0.8079	0.92523	-0.11734	0.962	K3	0.8432	SE
4	ENSOARG00020003796	ensembl	2	13:53409254-53409440	-	0.91426	0.77129	0.14297	0.971	K3	1.222	SE
6	ENSOARG00020003796	ensembl	2	13:53409254-53409440	-	0.74393	0.94474	-0.2008	0.928	K2	0.9646	SE
7	ENSOARG00020003796	ensembl	2	13:53409254-53409440	-	0.6816	0.9313	-0.2497	0.972	K2	1.1579	SE
4	ENSOARG00020003277	CDK20	7	2:24176078-24176233	-	0.89386	0.73909	0.15478	0.87	K3	1.8154	SE
5	ENSOARG00020003277	CDK20	7	2:24176078-24176233	-	0.69594	0.44787	0.24807	0.919	K2	1.5493	SE
6	ENSOARG00020003277	CDK20	7	2:24176078-24176233	-	0.76602	0.88796	-0.12194	0.852	K3	1.9135	SE
7	ENSOARG00020003277	CDK20	7	2:24176078-24176233	-	0.78416	0.9347	-0.15054	0.82	K3	2.1378	SE
4	ENSOARG00020003203	SNX14	22	8:56979516-56979542	+	0.76895	0.59912	0.16983	0.861	K1	0.9912	SE
5	ENSOARG00020003203	SNX14	22	8:56979516-56979542	+	0.72685	0.87073	-0.14388	0.862	K1	0.8243	SE
7	ENSOARG00020003203	SNX14	22	8:56979516-56979542	+	0.71364	0.85011	-0.13647	0.949	K1	0.8809	SE
3	ENSOARG00020003084	FANCL	6	3:71072739-71072839	-	0.80939	0.95448	-0.14509	0.894	K3	1.498	SE
4	ENSOARG00020003084	FANCL	6	3:71072739-71072839	-	0.90241	0.75375	0.14866	0.851	K3	2.1126	SE
6	ENSOARG00020003084	FANCL	6	3:71072739-71072839	-	0.81554	0.92786	-0.11232	0.847	K2	1.4405	SE
7	ENSOARG00020003084	FANCL	6	3:71072739-71072839	-	0.93344	0.62972	0.30372	0.916	K3	1.7381	SE
2	ENSOARG00020003040	MAP4K4	27	3:106281518-106281709	-	0.59468	0.94433	-0.34965	0.999	K1	0.9701	SE
3	ENSOARG00020003040	MAP4K4	27	3:106281518-106281709	-	0.49042	0.67337	-0.18295	0.878	K1	0.9989	SE
6	ENSOARG00020003040	MAP4K4	27	3:106281518-106281709	-	0.52844	0.68855	-0.16011	0.893	K1	0.9966	SE
7	ENSOARG00020003040	MAP4K4	27	3:106281518-106281709	-	0.42848	0.57086	-0.14239	0.833	K2	1.2978	SE
1	ENSOARG00020003027	ZMIZ2	18	4:84317218-84317253	-	0.26284	0.48237	-0.21954	0.873	K2	1.2705	SE
3	ENSOARG00020003027	ZMIZ2	5	4:84324016-84324279	-	0.80846	0.91951	-0.11104	0.819	K1	0.8037	SE
3	ENSOARG00020003027	ZMIZ2	18	4:84317218-84317253	-	0.37577	0.64515	-0.26938	0.975	K1	0.9441	SE
4	ENSOARG00020003027	ZMIZ2	5	4:84324016-84324279	-	0.83943	0.6085	0.23093	0.942	K1	0.9783	SE
6	ENSOARG00020003027	ZMIZ2	5	4:84324016-84324279	-	0.86169	0.96502	-0.10333	0.914	K1	0.6314	SE
7	ENSOARG00020003027	ZMIZ2	18	4:84317218-84317253	-	0.56047	0.40159	0.15888	0.883	K2	1.2155	SE
3	ENSOARG00020003006	ensembl	3	1:104688265-104688368	+	0.73962	0.87848	-0.13887	0.834	K3	1.2037	SE
4	ENSOARG00020003006	ensembl	3	1:104688265-104688368	+	0.56158	0.37523	0.18634	0.8	K2	1.4266	SE
7	ENSOARG00020003006	ensembl	3	1:104688265-104688368	+	0.66592	0.83837	-0.17245	0.803	K2	1.0433	SE
1	ENSOARG00020002992	ARSB	5	7:10834762-10835005	-	0.86682	0.98045	-0.11363	0.879	K0	0	SE
3	ENSOARG00020002992	ARSB	5	7:10834762-10835005	-	0.76829	0.89901	-0.13072	0.963	K2	1.4839	SE
4	ENSOARG00020002992	ARSB	5	7:10834762-10835005	-	0.86293	0.75092	0.11201	0.901	K2	1.4177	SE
5	ENSOARG00020002992	ARSB	5	7:10834762-10835005	-	0.97295	0.78649	0.18646	0.969	K1	0.5787	SE
2	ENSOARG00020002933	ensembl	2	3:119263460-119263498	-	0.1878	0.46923	-0.28144	0.949	K1	0.9961	SE
6	ENSOARG00020002933	ensembl	2	3:119263460-119263498	-	0.53663	0.40469	0.13194	0.827	K1	0.9997	SE
7	ENSOARG00020002933	ensembl	2	3:119263460-119263498	-	0.53864	0.38939	0.14925	0.951	K1	0.9998	SE
3	ENSOARG00020002487	LYRM7	4	5:21931114-21931195	-	0.74804	0.94266	-0.19462	0.838	K1	0.9164	SE
5	ENSOARG00020002487	LYRM7	4	5:21931114-21931195	-	0.95044	0.84795	0.10249	0.903	K1	0.6355	SE
6	ENSOARG00020002487	LYRM7	4	5:21931114-21931195	-	0.84132	0.97559	-0.13427	0.943	K1	0.8124	SE
7	ENSOARG00020002487	LYRM7	4	5:21931114-21931195	-	0.87295	0.7113	0.16165	0.809	K1	0.9623	SE
2	ENSOARG00020002186	ensembl	2	3:48829617-48829807	-	0.81315	0.94261	-0.12946	0.921	K1	0.5931	SE
4	ENSOARG00020002186	ensembl	2	3:48829617-48829807	-	0.92382	0.72096	0.20286	0.873	K1	0.8883	SE
6	ENSOARG00020002186	ensembl	2	3:48829617-48829807	-	0.74593	0.9366	-0.19067	0.801	K1	0.9792	SE
2	ENSOARG00020001863	TNK2	15	1:208668683-208668778	-	0.78703	0.95847	-0.17144	0.919	K1	0.9099	SE
4	ENSOARG00020001863	TNK2	15	1:208668683-208668778	-	0.73573	0.86021	-0.12448	0.949	K1	0.8901	SE
5	ENSOARG00020001863	TNK2	15	1:208668683-208668778	-	0.54908	0.86351	-0.31443	0.944	K1	0.9526	SE
1	ENSOARG00020001760	LTBP1	26	3:96937530-96937655	-	0.80761	0.53445	0.27316	0.832	K2	1.4405	SE
3	ENSOARG00020001760	LTBP1	26	3:96937530-96937655	-	0.4633	0.5641	-0.1008	0.806	K2	1.3559	SE
5	ENSOARG00020001760	LTBP1	26	3:96937530-96937655	-	0.64039	0.4173	0.2231	0.948	K2	1.3689	SE
6	ENSOARG00020001760	LTBP1	26	3:96937530-96937655	-	0.40312	0.65527	-0.25215	0.839	K2	1.3554	SE
7	ENSOARG00020001760	LTBP1	26	3:96937530-96937655	-	0.5676	0.42242	0.14519	0.839	K2	1.4942	SE
5	ENSOARG00020001592	CACNB3	10	3:147271640-147271659	-	0.71272	0.3463	0.36642	0.962	K2	1.39	SE
6	ENSOARG00020001592	CACNB3	10	3:147271640-147271659	-	0.33211	0.56922	-0.23711	0.888	K2	1.5105	SE
7	ENSOARG00020001592	CACNB3	10	3:147271640-147271659	-	0.46785	0.79994	-0.33208	0.94	K3	1.3735	SE
1	ENSOARG00020001502	FAM161A	4	3:48245410-48245577	+	0.66321	0.36526	0.29795	0.829	K3	2.0145	SE
5	ENSOARG00020001502	FAM161A	4	3:48245410-48245577	+	0.49188	0.74832	-0.25644	0.895	K2	1.3815	SE
7	ENSOARG00020001502	FAM161A	4	3:48245410-48245577	+	0.22511	0.50667	-0.28157	0.942	K2	1.6579	SE
1	ENSOARG00020001452	FEZ2	2	3:93043242-93043350	+	0.56022	0.83989	-0.27967	0.93	K3	2.02	SE
4	ENSOARG00020001452	FEZ2	2	3:93043242-93043350	+	0.76359	0.59479	0.1688	0.954	K4	1.7893	SE
5	ENSOARG00020001452	FEZ2	2	3:93043242-93043350	+	0.8886	0.71477	0.17383	0.963	K2	1.0823	SE
4	ENSOARG00020001400	ATP2C1	4	1:282055213-282055276	-	0.14035	0.33223	-0.19187	0.895	K1	0.9798	SE
5	ENSOARG00020001400	ATP2C1	4	1:282055213-282055276	-	0.088585	0.19263	-0.10405	0.803	K1	0.5416	SE
6	ENSOARG00020001400	ATP2C1	4	1:282055213-282055276	-	0.1856	0.067818	0.11778	0.87	K1	0.6577	SE
3	ENSOARG00020001365	ABI3BP	16	1:181297120-181297194	-	0.97012	0.80417	0.16594	0.844	K2	1.3659	SE
4	ENSOARG00020001365	ABI3BP	16	1:181297120-181297194	-	0.96591	0.78295	0.18296	0.888	K4	2.5537	SE
5	ENSOARG00020001365	ABI3BP	16	1:181297120-181297194	-	0.66478	0.8519	-0.18711	0.956	K4	3.2244	SE
6	ENSOARG00020001365	ABI3BP	16	1:181297120-181297194	-	0.76681	0.97199	-0.20518	0.848	K2	1.9821	SE
2	ENSOARG00020001199	ensembl	14	2:13633118-13633296	-	0.25584	0.072252	0.18359	0.89	K1	0.6636	SE
5	ENSOARG00020001199	ensembl	14	2:13633118-13633296	-	0.37169	0.22125	0.15044	0.896	K2	1.0602	SE
6	ENSOARG00020001199	ensembl	14	2:13633118-13633296	-	0.39461	0.24187	0.15274	0.806	K2	0.9928	SE
4	ENSOARG00020000831	CHN1	7	2:145836307-145836595	+	0.64382	0.31988	0.32395	0.852	K2	1.399	SE
6	ENSOARG00020000831	CHN1	7	2:145836307-145836595	+	0.45791	0.68194	-0.22403	0.863	K2	1.2862	SE
7	ENSOARG00020000831	CHN1	7	2:145836307-145836595	+	0.47216	0.65261	-0.18045	0.808	K1	0.9974	SE
2	ENSOARG00020000792	CEBPZ	2	3:92456940-92458429	+	0.064332	0.61264	-0.54831	0.966	K1	0.8746	SE
5	ENSOARG00020000792	CEBPZ	2	3:92456940-92458429	+	0.82592	0.51234	0.31358	0.985	K1	0.9994	SE
7	ENSOARG00020000792	CEBPZ	2	3:92456940-92458429	+	0.54141	0.77515	-0.23375	0.97	K1	0.9943	SE
1	ENSOARG00020000603	PRPF40B	5	3:146552609-146552636	-	0.86001	0.56826	0.29174	0.887	K1	0.9364	SE
6	ENSOARG00020000603	PRPF40B	5	3:146552609-146552636	-	0.90167	0.57019	0.33148	0.982	K1	0.9993	SE
7	ENSOARG00020000603	PRPF40B	5	3:146552609-146552636	-	0.90154	0.6609	0.24063	0.96	K1	0.9715	SE
3	ENSOARG00020000362	MLF1	4	1:249627511-249627552	-	0.33287	0.84663	-0.51376	0.971	K2	1.1434	SE
5	ENSOARG00020000362	MLF1	4	1:249627511-249627552	-	0.52767	0.90251	-0.37484	0.964	K1	0.9633	SE
6	ENSOARG00020000362	MLF1	4	1:249627511-249627552	-	0.82238	0.49411	0.32826	0.87	K1	0.9237	SE
3	ENSOARG00020000246	IMMT	5	3:62093742-62093879	-	0.7341	0.84731	-0.11321	0.892	K1	0.8886	SE
4	ENSOARG00020000246	IMMT	5	3:62093742-62093879	-	0.76525	0.58175	0.18349	0.947	K2	1.4297	SE
7	ENSOARG00020000246	IMMT	5	3:62093742-62093879	-	0.7283	0.82911	-0.10081	0.805	K2	1.2811	SE
3	ENSOARG00020000203	TBL1XR1	17	1:228567373-228567474	+	0.89098	0.99292	-0.10193	0.989	K1	0.6907	SE
4	ENSOARG00020000203	TBL1XR1	17	1:228567373-228567474	+	0.94749	0.75463	0.19286	0.847	K1	0.9736	SE
5	ENSOARG00020000203	TBL1XR1	17	1:228567373-228567474	+	0.97196	0.86294	0.10902	0.851	K0	0	SE
3	ENSOARG00020026442	ensembl	4	24:2783366-2783457	+	0.53293	0.68632	-0.15339	0.85	K4	2.4076	SE
6	ENSOARG00020026442	ensembl	4	24:2783366-2783457	+	0.71066	0.34279	0.36787	0.907	K2	1.5787	SE
7	ENSOARG00020026442	ensembl	4	24:2783366-2783457	+	0.91232	0.31393	0.59839	0.995	K2	1.5524	SE
1	ENSOARG00020026439	ZNF263	2	24:2763228-2763408	+	0.79011	0.47276	0.31735	0.899	K2	1.5718	SE
3	ENSOARG00020026439	ZNF263	2	24:2763228-2763408	+	0.38159	0.82535	-0.44376	0.949	K1	0.9843	SE
3	ENSOARG00020026439	ZNF263	3	24:2763851-2763924	+	0.26079	0.85212	-0.59133	0.998	K1	0.7155	SE
5	ENSOARG00020026439	ZNF263	2	24:2763228-2763408	+	0.55902	0.80613	-0.24711	0.897	K1	0.9846	SE
5	ENSOARG00020026439	ZNF263	3	24:2763851-2763924	+	0.5631	0.83981	-0.2767	0.945	K1	0.9846	SE
6	ENSOARG00020026439	ZNF263	2	24:2763228-2763408	+	0.66805	0.47391	0.19414	0.841	K2	1.4185	SE
6	ENSOARG00020026439	ZNF263	3	24:2763851-2763924	+	0.65277	0.22328	0.42949	0.979	K2	1.5384	SE
7	ENSOARG00020026439	ZNF263	3	24:2763851-2763924	+	0.88942	0.69007	0.19935	0.855	K2	1.3707	SE
3	ENSOARG00020026428	MAPK8	9	25:44669587-44669658	+	0.91103	0.78754	0.12349	0.838	K2	0.8853	SE
4	ENSOARG00020026428	MAPK8	9	25:44669587-44669658	+	0.92774	0.77923	0.14851	0.887	K1	0.7915	SE
5	ENSOARG00020026428	MAPK8	9	25:44669587-44669658	+	0.78126	0.9367	-0.15544	0.848	K1	0.8898	SE
1	ENSOARG00020026424	ZNF213	4	24:2608709-2608832	+	0.9072	0.68864	0.21856	0.867	K1	0.9966	SE
2	ENSOARG00020026424	ZNF213	4	24:2608709-2608832	+	0.41016	0.89827	-0.48811	0.999	K1	0.9696	SE
7	ENSOARG00020026424	ZNF213	4	24:2608709-2608832	+	0.60435	0.81989	-0.21555	0.889	K1	0.9491	SE
5	ENSOARG00020026268	ATPAF2	7	11:28777624-28777739	-	0.65647	0.95299	-0.29652	0.917	K2	1.3308	SE
6	ENSOARG00020026268	ATPAF2	7	11:28777624-28777739	-	0.95318	0.77108	0.18209	0.899	K2	1.246	SE
7	ENSOARG00020026268	ATPAF2	7	11:28777624-28777739	-	0.88715	0.70768	0.17947	0.924	K2	1.235	SE
1	ENSOARG00020026176	WDR27	19	8:98116908-98117029	-	0.52129	0.73507	-0.21378	0.82	K2	1.4221	SE
2	ENSOARG00020026176	WDR27	19	8:98116908-98117029	-	0.3756	0.67734	-0.30173	0.939	K2	1.5575	SE
4	ENSOARG00020026176	WDR27	19	8:98116908-98117029	-	0.87151	0.71139	0.16012	0.833	K1	0.7897	SE
5	ENSOARG00020026176	WDR27	19	8:98116908-98117029	-	0.80332	0.94254	-0.13922	0.832	K1	0.7618	SE
1	ENSOARG00020026176	WDR27	18	8:98118308-98118405	-	0.51996	0.70878	-0.18882	0.807	K2	1.4221	SE
2	ENSOARG00020026176	WDR27	18	8:98118308-98118405	-	0.3828	0.67411	-0.29131	0.902	K2	1.5575	SE
5	ENSOARG00020026176	WDR27	18	8:98118308-98118405	-	0.71454	0.89468	-0.18014	0.861	K1	0.7618	SE
1	ENSOARG00020026145	ARHGEF11	11	1:113060395-113060514	-	0.8793	0.53534	0.34396	0.967	K1	0.996	SE
5	ENSOARG00020026145	ARHGEF11	11	1:113060395-113060514	-	0.37028	0.89974	-0.52946	0.998	K1	0.9246	SE
6	ENSOARG00020026145	ARHGEF11	11	1:113060395-113060514	-	0.43275	0.80039	-0.36764	0.928	K1	0.9952	SE
1	ENSOARG00020026135	CEP43	9	8:96543907-96544019	+	0.96104	0.85618	0.10486	0.847	K2	1.1594	SE
2	ENSOARG00020026135	CEP43	9	8:96543907-96544019	+	0.43583	0.91806	-0.48223	0.998	K1	0.9872	SE
4	ENSOARG00020026135	CEP43	9	8:96543907-96544019	+	0.93498	0.79926	0.13572	0.83	K2	1.3405	SE
5	ENSOARG00020026135	CEP43	9	8:96543907-96544019	+	0.94597	0.83544	0.11053	0.8	K2	0.731	SE
1	ENSOARG00020026129	RPS6KA2	15	8:96162211-96162211	-	0.29317	0.48898	-0.19581	0.859	K1	0.996	SE
2	ENSOARG00020026129	RPS6KA2	15	8:96162211-96162211	-	0.54306	0.75919	-0.21613	0.818	K1	0.9932	SE
4	ENSOARG00020026129	RPS6KA2	15	8:96162211-96162211	-	0.43974	0.60078	-0.16105	0.826	K1	1	SE
4	ENSOARG00020026052	ZFP69	3	1:15657977-15658103	+	0.72571	0.88004	-0.15432	0.834	K1	0.7667	SE
5	ENSOARG00020026052	ZFP69	3	1:15657977-15658103	+	0.41044	0.74893	-0.33849	0.939	K2	1.3227	SE
7	ENSOARG00020026052	ZFP69	3	1:15657977-15658103	+	0.83702	0.46179	0.37523	0.965	K2	1.5105	SE
1	ENSOARG00020025849	ITGB3BP	2	1:40863804-40863843	-	0.13936	0.42285	-0.28349	0.965	K2	1.252	SE
5	ENSOARG00020025849	ITGB3BP	2	1:40863804-40863843	-	0.35739	0.56601	-0.20862	0.882	K2	1.3733	SE
6	ENSOARG00020025849	ITGB3BP	2	1:40863804-40863843	-	0.28191	0.48484	-0.20293	0.885	K2	1.4851	SE
1	ENSOARG00020025325	CAMTA2	7	11:36944846-36944917	-	0.57911	0.84098	-0.26187	0.947	K2	1.3896	SE
3	ENSOARG00020025325	CAMTA2	7	11:36944846-36944917	-	0.69531	0.8328	-0.13748	0.834	K2	1.1292	SE
4	ENSOARG00020025325	CAMTA2	7	11:36944846-36944917	-	0.86792	0.76113	0.10678	0.838	K2	1.0143	SE
4	ENSOARG00020025225	ENKUR	2	13:26806287-26806432	-	0.89137	0.69098	0.20039	0.94	K1	0.8628	SE
5	ENSOARG00020025225	ENKUR	2	13:26806287-26806432	-	0.51066	0.84774	-0.33708	0.995	K1	0.9992	SE
7	ENSOARG00020025225	ENKUR	2	13:26806287-26806432	-	0.80648	0.61444	0.19203	0.813	K3	1.4745	SE
3	ENSOARG00020024892	ensembl	4	24:21969449-21970939	-	0.83804	0.65169	0.18635	0.832	K1	0.9924	SE
4	ENSOARG00020024892	ensembl	4	24:21969449-21970939	-	0.66379	0.3757	0.28809	0.836	K2	1.1793	SE
7	ENSOARG00020024892	ensembl	4	24:21969449-21970939	-	0.3152	0.89439	-0.57919	1	K1	0.866	SE
3	ENSOARG00020024678	LIMCH1	29	6:66114207-66114284	+	0.21363	0.11209	0.10154	0.81	K1	0.8899	SE
5	ENSOARG00020024678	LIMCH1	29	6:66114207-66114284	+	0.19215	0.33576	-0.14361	0.823	K1	0.8969	SE
6	ENSOARG00020024678	LIMCH1	29	6:66114207-66114284	+	0.36438	0.18028	0.1841	0.835	K1	0.9875	SE
5	ENSOARG00020024528	ensembl	8	15:18608086-18608192	-	0.89904	0.60285	0.29619	0.953	K2	1.4249	SE
6	ENSOARG00020024528	ensembl	8	15:18608086-18608192	-	0.9365	0.6836	0.2529	0.973	K2	1.9318	SE
7	ENSOARG00020024528	ensembl	8	15:18608086-18608192	-	0.74661	0.89831	-0.1517	0.873	K4	2.9814	SE
1	ENSOARG00020024372	SLC15A4	3	17:56226752-56226920	+	0.58912	0.83377	-0.24465	0.888	K1	0.9984	SE
3	ENSOARG00020024372	SLC15A4	3	17:56226752-56226920	+	0.85907	0.72397	0.1351	0.833	K1	0.9323	SE
5	ENSOARG00020024372	SLC15A4	3	17:56226752-56226920	+	0.73853	0.56988	0.16866	0.845	K1	0.9838	SE
1	ENSOARG00020024179	PLCB4	30	13:2135447-2135535	+	0.87805	0.5606	0.31745	0.947	K2	1.5369	SE
4	ENSOARG00020024179	PLCB4	30	13:2135447-2135535	+	0.61647	0.8672	-0.25073	0.884	K2	1.394	SE
6	ENSOARG00020024179	PLCB4	30	13:2135447-2135535	+	0.71783	0.51904	0.19879	0.822	K2	1.4608	SE
2	ENSOARG00020023954	DTX2	5	24:35179519-35179659	+	0.61579	0.8956	-0.27981	0.973	K1	0.9537	SE
5	ENSOARG00020023954	DTX2	5	24:35179519-35179659	+	0.66097	0.43832	0.22265	0.834	K1	0.9986	SE
6	ENSOARG00020023954	DTX2	5	24:35179519-35179659	+	0.80606	0.60499	0.20106	0.85	K1	0.9945	SE
2	ENSOARG00020023652	DOK2	3	2:45915764-45915851	+	0.662	0.92862	-0.26662	0.953	K1	0.8616	SE
3	ENSOARG00020023652	DOK2	3	2:45915764-45915851	+	0.71772	0.90695	-0.18923	0.817	K1	0.9933	SE
4	ENSOARG00020023652	DOK2	3	2:45915764-45915851	+	0.91033	0.51306	0.39726	0.983	K1	0.9996	SE
4	ENSOARG00020023514	MARK2	16	21:44053100-44053261	+	0.45193	0.56465	-0.11272	0.813	K1	0.9985	SE
5	ENSOARG00020023514	MARK2	16	21:44053100-44053261	+	0.28391	0.47788	-0.19396	0.881	K1	0.9984	SE
7	ENSOARG00020023514	MARK2	16	21:44053100-44053261	+	0.56538	0.39965	0.16572	0.829	K1	0.9991	SE
3	ENSOARG00020023473	EDRF1	7	22:48642902-48643003	+	0.63505	0.82602	-0.19098	0.843	K2	1	SE
4	ENSOARG00020023473	EDRF1	7	22:48642902-48643003	+	0.88262	0.73862	0.144	0.809	K1	0.6618	SE
6	ENSOARG00020023473	EDRF1	7	22:48642902-48643003	+	0.32406	0.74389	-0.41983	0.976	K1	0.8992	SE
3	ENSOARG00020023356	TUSC3	9	26:23147645-23147719	-	0.73463	0.86374	-0.12911	0.813	K2	0.8628	SE
5	ENSOARG00020023356	TUSC3	9	26:23147645-23147719	-	0.7116	0.8815	-0.16989	0.849	K2	1.4416	SE
6	ENSOARG00020023356	TUSC3	9	26:23147645-23147719	-	0.83173	0.68307	0.14866	0.919	K3	1.4387	SE
3	ENSOARG00020023337	CYP2J	34	1:36597508-36597668	-	0.87688	0.634	0.24288	0.938	K1	0.928	SE
5	ENSOARG00020023337	CYP2J	29	1:36630192-36630330	-	0.40825	0.79122	-0.38297	0.968	K2	1.5682	SE
6	ENSOARG00020023337	CYP2J	29	1:36630192-36630330	-	0.3073	0.76793	-0.46063	0.933	K2	1.9007	SE
6	ENSOARG00020023337	CYP2J	34	1:36597508-36597668	-	0.4436	0.67744	-0.23384	0.816	K2	1.6009	SE
7	ENSOARG00020023337	CYP2J	29	1:36630192-36630330	-	0.44066	0.21829	0.22236	0.894	K3	2.2885	SE
7	ENSOARG00020023337	CYP2J	34	1:36597508-36597668	-	0.77244	0.54057	0.23188	0.897	K3	1.9633	SE
5	ENSOARG00020023218	MEF2C	6	5:93206612-93206671	-	0.87203	0.684	0.18804	0.904	K1	0.836	SE
6	ENSOARG00020023218	MEF2C	6	5:93206612-93206671	-	0.59683	0.79031	-0.19348	0.829	K2	1.3486	SE
7	ENSOARG00020023218	MEF2C	6	5:93206612-93206671	-	0.81963	0.6472	0.17243	0.837	K2	1.0656	SE
2	ENSOARG00020023057	GIT2	16	17:72531125-72531229	+	0.75017	0.15479	0.59538	0.988	K1	0.7114	SE
5	ENSOARG00020023057	GIT2	16	17:72531125-72531229	+	0.88093	0.5311	0.34983	0.985	K2	1.4436	SE
6	ENSOARG00020023057	GIT2	16	17:72531125-72531229	+	0.78377	0.88693	-0.10315	0.819	K2	1.4637	SE
4	ENSOARG00020022855	TOR1AIP1	5	12:65410372-65410416	+	0.33683	0.59164	-0.25481	0.841	K1	0.9985	SE
5	ENSOARG00020022855	TOR1AIP1	5	12:65410372-65410416	+	0.66625	0.50905	0.1572	0.828	K1	0.9996	SE
7	ENSOARG00020022855	TOR1AIP1	5	12:65410372-65410416	+	0.60642	0.33401	0.27242	0.905	K1	0.9834	SE
1	ENSOARG00020022849	MYH11	42	24:14354814-14354852	-	0.36588	0.19083	0.17505	0.839	K1	0.9991	SE
2	ENSOARG00020022849	MYH11	42	24:14354814-14354852	-	0.054623	0.31404	-0.25941	0.851	K1	0.9892	SE
5	ENSOARG00020022849	MYH11	42	24:14354814-14354852	-	0.11739	0.21765	-0.10027	0.87	K1	0.7701	SE
7	ENSOARG00020022849	MYH11	42	24:14354814-14354852	-	0.26588	0.11761	0.14827	0.829	K1	0.8474	SE
2	ENSOARG00020022609	HP1BP3	2	2:261412842-261413034	+	0.37673	0.55201	-0.17529	0.804	K2	1.401	SE
3	ENSOARG00020022609	HP1BP3	2	2:261412842-261413034	+	0.62535	0.78306	-0.15771	0.801	K1	0.9931	SE
6	ENSOARG00020022609	HP1BP3	2	2:261412842-261413034	+	0.38604	0.57977	-0.19373	0.936	K1	0.9999	SE
2	ENSOARG00020022591	PIGV	4	2:255916681-255916766	-	0.779	0.91608	-0.13708	0.836	K1	0.6106	SE
3	ENSOARG00020022591	PIGV	4	2:255916681-255916766	-	0.85067	0.96624	-0.11556	0.877	K1	0.8423	SE
3	ENSOARG00020022591	PIGV	5	2:255915644-255916679	-	0.85903	0.98198	-0.12295	0.932	K1	0.8423	SE
4	ENSOARG00020022591	PIGV	4	2:255916681-255916766	-	0.87239	0.75606	0.11634	0.894	K1	0.8283	SE
4	ENSOARG00020022591	PIGV	5	2:255915644-255916679	-	0.88487	0.76306	0.12181	0.969	K1	0.8283	SE
5	ENSOARG00020022591	PIGV	5	2:255915644-255916679	-	0.76225	0.91804	-0.15579	0.815	K1	0.9478	SE
1	ENSOARG00020022450	ensembl	6	20:27969166-27969276	+	0.81079	0.9662	-0.1554	0.81	K2	1.6199	SE
2	ENSOARG00020022450	ensembl	6	20:27969166-27969276	+	0.78119	0.61174	0.16946	0.838	K2	1.8661	SE
3	ENSOARG00020022450	ensembl	6	20:27969166-27969276	+	0.88601	0.67333	0.21268	0.905	K2	1.5298	SE
6	ENSOARG00020022450	ensembl	6	20:27969166-27969276	+	0.89665	0.68605	0.2106	0.915	K3	1.6707	SE
4	ENSOARG00020022349	IRAK1	6	X:88832628-88832692	+	0.86815	0.98603	-0.11788	0.951	K1	0.767	SE
5	ENSOARG00020022349	IRAK1	6	X:88832628-88832692	+	0.76161	0.88795	-0.12634	0.913	K1	0.767	SE
7	ENSOARG00020022349	IRAK1	6	X:88832628-88832692	+	0.93019	0.80878	0.12141	0.9	K1	0.7817	SE
1	ENSOARG00020022336	LMBR1	3	4:128412419-128412458	-	0.63845	0.86012	-0.22167	0.907	K2	0.9924	SE
4	ENSOARG00020022336	LMBR1	4	4:128410042-128410181	-	0.74558	0.85026	-0.10468	0.828	K3	1.7907	SE
6	ENSOARG00020022336	LMBR1	3	4:128412419-128412458	-	0.78952	0.92602	-0.1365	0.852	K4	1.9902	SE
6	ENSOARG00020022336	LMBR1	4	4:128410042-128410181	-	0.68748	0.89978	-0.2123	0.934	K4	1.9902	SE
7	ENSOARG00020022336	LMBR1	3	4:128412419-128412458	-	0.71639	0.87813	-0.16174	0.898	K4	2.3743	SE
7	ENSOARG00020022336	LMBR1	4	4:128410042-128410181	-	0.69848	0.84821	-0.14972	0.827	K4	2.3743	SE
2	ENSOARG00020022001	SLC22A6	2	21:43147799-43147902	-	0.9837	0.84569	0.13801	0.999	K1	0.5863	SE
3	ENSOARG00020022001	SLC22A6	2	21:43147799-43147902	-	0.86646	0.75331	0.11315	0.914	K3	0.9992	SE
6	ENSOARG00020022001	SLC22A6	2	21:43147799-43147902	-	0.85032	0.67392	0.17641	0.874	K1	0.823	SE
1	ENSOARG00020021930	SLC25A35	3	11:35520629-35520781	+	0.89276	0.71779	0.17497	0.877	K1	0.9304	SE
4	ENSOARG00020021930	SLC25A35	3	11:35520629-35520781	+	0.64565	0.39623	0.24942	0.864	K1	0.9959	SE
7	ENSOARG00020021930	SLC25A35	3	11:35520629-35520781	+	0.60163	0.88249	-0.28086	0.906	K1	0.9206	SE
2	ENSOARG00020021815	ensembl	11	X:1357932-1358053	-	0.84069	0.50546	0.33523	0.934	K1	0.9106	SE
5	ENSOARG00020021815	ensembl	11	X:1357932-1358053	-	0.70057	0.88733	-0.18676	0.835	K1	0.769	SE
6	ENSOARG00020021815	ensembl	11	X:1357932-1358053	-	0.47007	0.75077	-0.2807	0.842	K1	0.9505	SE
7	ENSOARG00020021815	ensembl	11	X:1357932-1358053	-	0.3695	0.82124	-0.45174	0.962	K1	0.9732	SE
3	ENSOARG00020021556	NDEL1	4	11:35394057-35394141	-	0.70778	0.8892	-0.18142	0.877	K1	0.9618	SE
6	ENSOARG00020021556	NDEL1	4	11:35394057-35394141	-	0.82591	0.99075	-0.16484	0.97	K2	1.0323	SE
7	ENSOARG00020021556	NDEL1	4	11:35394057-35394141	-	0.85825	0.98492	-0.12666	0.998	K1	0.6903	SE
2	ENSOARG00020021487	ensembl	7	20:27185456-27185737	+	0.5866	0.8334	-0.2468	0.949	K2	1.5442	SE
4	ENSOARG00020021487	ensembl	8	20:27186216-27186326	+	0.61165	0.75788	-0.14624	0.807	K2	1.7586	SE
5	ENSOARG00020021487	ensembl	7	20:27185456-27185737	+	0.82905	0.65372	0.17533	0.954	K2	0.9158	SE
5	ENSOARG00020021487	ensembl	8	20:27186216-27186326	+	0.80003	0.24521	0.55483	1	K2	1.4751	SE
7	ENSOARG00020021487	ensembl	7	20:27185456-27185737	+	0.75776	0.92521	-0.16745	0.875	K2	1.5492	SE
7	ENSOARG00020021487	ensembl	8	20:27186216-27186326	+	0.73205	0.92357	-0.19152	0.846	K2	1.4271	SE
5	ENSOARG00020021481	ensembl	4	2:250924890-250925063	+	0.78675	0.92738	-0.14064	0.837	K1	0.7371	SE
6	ENSOARG00020021481	ensembl	4	2:250924890-250925063	+	0.96025	0.79266	0.16759	0.896	K1	0.937	SE
7	ENSOARG00020021481	ensembl	4	2:250924890-250925063	+	0.92029	0.79516	0.12513	0.855	K2	0.9402	SE
1	ENSOARG00020021192	TTC13	9	25:3232479-3232571	-	0.28128	0.69268	-0.4114	0.971	K1	0.9731	SE
3	ENSOARG00020021192	TTC13	9	25:3232479-3232571	-	0.54904	0.39762	0.15143	0.822	K3	1.3853	SE
5	ENSOARG00020021192	TTC13	9	25:3232479-3232571	-	0.49662	0.26538	0.23124	0.871	K2	1.3015	SE
6	ENSOARG00020021192	TTC13	9	25:3232479-3232571	-	0.79805	0.53572	0.26233	0.884	K3	1.4045	SE
1	ENSOARG00020021192	TTC13	8	25:3234091-3234156	-	0.28481	0.59804	-0.31323	0.954	K1	0.9731	SE
3	ENSOARG00020021192	TTC13	8	25:3234091-3234156	-	0.58143	0.39584	0.1856	0.872	K3	1.3853	SE
6	ENSOARG00020021192	TTC13	8	25:3234091-3234156	-	0.75696	0.53206	0.2249	0.848	K3	1.4045	SE
1	ENSOARG00020021147	TM6SF1	6	18:21053033-21053154	+	0.4827	0.90467	-0.42197	0.983	K1	0.9975	SE
1	ENSOARG00020021147	TM6SF1	7	18:21055004-21055108	+	0.47812	0.91986	-0.44174	0.991	K1	0.9975	SE
3	ENSOARG00020021147	TM6SF1	6	18:21053033-21053154	+	0.82634	0.9306	-0.10426	0.804	K2	1.4393	SE
5	ENSOARG00020021147	TM6SF1	7	18:21055004-21055108	+	0.91739	0.76152	0.15586	0.879	K1	0.7302	SE
6	ENSOARG00020021147	TM6SF1	6	18:21053033-21053154	+	0.79355	0.93861	-0.14506	0.841	K1	0.9202	SE
6	ENSOARG00020021147	TM6SF1	7	18:21055004-21055108	+	0.79667	0.93892	-0.14225	0.865	K1	0.9202	SE
1	ENSOARG00020021123	CFAP70	23	25:30368818-30368979	-	0.90304	0.70588	0.19716	0.918	K1	0.8323	SE
4	ENSOARG00020021123	CFAP70	23	25:30368818-30368979	-	0.78717	0.92424	-0.13707	0.878	K2	1.0311	SE
6	ENSOARG00020021123	CFAP70	23	25:30368818-30368979	-	0.82776	0.93508	-0.10732	0.899	K2	0.7565	SE
7	ENSOARG00020021123	CFAP70	23	25:30368818-30368979	-	0.68408	0.84757	-0.16349	0.801	K1	0.9892	SE
3	ENSOARG00020021033	CARS1	3	21:50419846-50420094	+	0.82101	0.93491	-0.1139	0.837	K2	1.1045	SE
4	ENSOARG00020021033	CARS1	3	21:50419846-50420094	+	0.67237	0.5423	0.13008	0.831	K2	1.218	SE
5	ENSOARG00020021033	CARS1	3	21:50419846-50420094	+	0.72012	0.84574	-0.12562	0.894	K1	0.8457	SE
6	ENSOARG00020021033	CARS1	3	21:50419846-50420094	+	0.60572	0.87623	-0.27051	0.989	K2	1.093	SE
7	ENSOARG00020021033	CARS1	3	21:50419846-50420094	+	0.78198	0.91037	-0.12839	0.908	K2	1.0704	SE
1	ENSOARG00020020912	NCOA1	21	3:33817035-33817091	+	0.85359	0.63627	0.21732	0.841	K1	0.9989	SE
5	ENSOARG00020020912	NCOA1	21	3:33817035-33817091	+	0.64054	0.82598	-0.18544	0.916	K1	0.9315	SE
7	ENSOARG00020020912	NCOA1	21	3:33817035-33817091	+	0.77191	0.53791	0.23399	0.889	K1	0.9971	SE
3	ENSOARG00020020630	ensembl	5	22:153081-153158	-	0.6908	0.8895	-0.1987	0.87	K1	0.9148	SE
5	ENSOARG00020020630	ensembl	5	22:153081-153158	-	0.64066	0.89114	-0.25047	0.96	K2	1.2836	SE
7	ENSOARG00020020630	ensembl	5	22:153081-153158	-	0.96004	0.85102	0.10902	0.872	K4	2.2428	SE
4	ENSOARG00020020362	HMGXB4	2	3:191539281-191539380	+	0.77299	0.48654	0.28645	0.809	K1	0.9481	SE
5	ENSOARG00020020362	HMGXB4	2	3:191539281-191539380	+	0.3609	0.87954	-0.51864	0.997	K1	0.9249	SE
6	ENSOARG00020020362	HMGXB4	2	3:191539281-191539380	+	0.57215	0.33268	0.23947	0.842	K1	0.999	SE
3	ENSOARG00020020351	THEMIS2	2	2:254996024-254996164	-	0.70034	0.96173	-0.26139	0.929	K2	1.3957	SE
4	ENSOARG00020020351	THEMIS2	2	2:254996024-254996164	-	0.92192	0.7574	0.16452	0.91	K2	0.986	SE
7	ENSOARG00020020351	THEMIS2	2	2:254996024-254996164	-	0.70258	0.86682	-0.16424	0.801	K2	1.0453	SE
4	ENSOARG00020020275	OPHN1	22	X:63496878-63497201	-	0.87941	0.72505	0.15435	0.871	K1	0.8947	SE
5	ENSOARG00020020275	OPHN1	22	X:63496878-63497201	-	0.83091	0.50359	0.32732	0.969	K1	1	SE
6	ENSOARG00020020275	OPHN1	22	X:63496878-63497201	-	0.5228	0.72886	-0.20606	0.836	K1	0.9532	SE
1	ENSOARG00020020191	ensembl	21	3:144799210-144799329	+	0.14333	0.37181	-0.22849	0.881	K4	2.4304	SE
4	ENSOARG00020020191	ensembl	21	3:144799210-144799329	+	0.26205	0.77619	-0.51414	0.993	K3	1.9453	SE
6	ENSOARG00020020191	ensembl	21	3:144799210-144799329	+	0.87883	0.46374	0.4151	0.988	K1	0.9984	SE
7	ENSOARG00020020191	ensembl	21	3:144799210-144799329	+	0.7767	0.22987	0.54683	1	K5	1.6557	SE
1	ENSOARG00020020191	ensembl	11	3:144714344-144714430	+	0.7586	0.54987	0.20872	0.852	K4	2.8622	SE
1	ENSOARG00020020191	ensembl	22	3:144799745-144799864	+	0.14219	0.37166	-0.22948	0.869	K4	2.233	SE
1	ENSOARG00020020191	ensembl	27	3:144804792-144804950	+	0.15975	0.32376	-0.164	0.826	K3	1.9486	SE
3	ENSOARG00020020191	ensembl	11	3:144714344-144714430	+	0.66059	0.80404	-0.14345	0.808	K4	2.6038	SE
3	ENSOARG00020020191	ensembl	29	3:144806617-144806736	+	0.83157	0.57536	0.25622	0.873	K4	2.3585	SE
3	ENSOARG00020020191	ensembl	30	3:144806891-144807040	+	0.84629	0.57651	0.26978	0.878	K4	2.3585	SE
4	ENSOARG00020020191	ensembl	11	3:144714344-144714430	+	0.81028	0.91413	-0.10384	0.823	K4	2.8867	SE
4	ENSOARG00020020191	ensembl	22	3:144799745-144799864	+	0.29942	0.76492	-0.46549	0.981	K2	1.7933	SE
4	ENSOARG00020020191	ensembl	23	3:144801304-144801410	+	0.32476	0.78737	-0.46261	0.987	K3	2.2288	SE
4	ENSOARG00020020191	ensembl	24	3:144802668-144802738	+	0.41748	0.79329	-0.37581	0.953	K3	2.2288	SE
4	ENSOARG00020020191	ensembl	26	3:144803977-144804132	+	0.41938	0.79172	-0.37234	0.952	K3	2.2288	SE
4	ENSOARG00020020191	ensembl	27	3:144804792-144804950	+	0.19951	0.77915	-0.57964	0.999	K3	2.2288	SE
4	ENSOARG00020020191	ensembl	29	3:144806617-144806736	+	0.49697	0.80034	-0.30337	0.891	K3	2.2288	SE
4	ENSOARG00020020191	ensembl	30	3:144806891-144807040	+	0.50324	0.77187	-0.26864	0.85	K3	2.2288	SE
6	ENSOARG00020020191	ensembl	23	3:144801304-144801410	+	0.88739	0.47735	0.41004	0.99	K2	1.278	SE
6	ENSOARG00020020191	ensembl	24	3:144802668-144802738	+	0.86614	0.47864	0.3875	0.982	K2	1.278	SE
6	ENSOARG00020020191	ensembl	26	3:144803977-144804132	+	0.51577	0.29018	0.22559	0.801	K3	2.2148	SE
7	ENSOARG00020020191	ensembl	22	3:144799745-144799864	+	0.80675	0.22604	0.58071	1	K5	1.6557	SE
7	ENSOARG00020020191	ensembl	23	3:144801304-144801410	+	0.90373	0.23133	0.67241	1	K5	1.6557	SE
7	ENSOARG00020020191	ensembl	24	3:144802668-144802738	+	0.90628	0.2826	0.62368	1	K5	1.6557	SE
7	ENSOARG00020020191	ensembl	26	3:144803977-144804132	+	0.88418	0.37974	0.50444	0.984	K4	2.0832	SE
7	ENSOARG00020020191	ensembl	27	3:144804792-144804950	+	0.89171	0.31061	0.5811	0.998	K4	2.0832	SE
7	ENSOARG00020020191	ensembl	29	3:144806617-144806736	+	0.92801	0.37591	0.5521	0.993	K4	2.0832	SE
7	ENSOARG00020020191	ensembl	30	3:144806891-144807040	+	0.93452	0.37168	0.56284	0.996	K4	2.0832	SE
1	ENSOARG00020019914	ANK2	42	6:15432139-15432171	-	0.088281	0.28811	-0.19983	0.873	K1	0.9931	SE
4	ENSOARG00020019914	ANK2	42	6:15432139-15432171	-	0.4974	0.91905	-0.42165	0.997	K1	1	SE
7	ENSOARG00020019914	ANK2	42	6:15432139-15432171	-	0.36341	0.87122	-0.50781	0.999	K1	0.9561	SE
2	ENSOARG00020019665	CTTN	8	21:49351379-49351489	+	0.49792	0.78607	-0.28816	0.893	K2	1.5408	SE
3	ENSOARG00020019665	CTTN	8	21:49351379-49351489	+	0.80293	0.67108	0.13185	0.831	K2	1.5755	SE
6	ENSOARG00020019665	CTTN	8	21:49351379-49351489	+	0.7518	0.90693	-0.15513	0.957	K2	1.5756	SE
2	ENSOARG00020019554	ALKBH3	2	15:80138330-80138457	+	0.22954	0.70474	-0.4752	0.971	K1	0.9992	SE
4	ENSOARG00020019554	ALKBH3	2	15:80138330-80138457	+	0.59654	0.3964	0.20013	0.919	K2	1.0127	SE
5	ENSOARG00020019554	ALKBH3	2	15:80138330-80138457	+	0.50654	0.31003	0.19651	0.884	K1	1	SE
1	ENSOARG00020019461	TULP2	10	14:58923821-58923992	-	0.80082	0.49279	0.30803	0.806	K1	0.9714	SE
3	ENSOARG00020019461	TULP2	10	14:58923821-58923992	-	0.82837	0.61748	0.21089	0.879	K1	0.94	SE
4	ENSOARG00020019461	TULP2	10	14:58923821-58923992	-	0.74686	0.97207	-0.22521	0.976	K1	0.8278	SE
7	ENSOARG00020019461	TULP2	10	14:58923821-58923992	-	0.96573	0.49205	0.47367	1	K1	0.9999	SE
2	ENSOARG00020019439	ATP23	9	3:173204305-173204350	-	0.39609	0.18224	0.21384	0.894	K2	1.4456	SE
4	ENSOARG00020019439	ATP23	9	3:173204305-173204350	-	0.40772	0.30081	0.10691	0.871	K3	1.8671	SE
5	ENSOARG00020019439	ATP23	9	3:173204305-173204350	-	0.15555	0.029223	0.12632	0.838	K2	1.2762	SE
3	ENSOARG00020019325	PTPN13	19	6:111944140-111944196	+	0.72162	0.5234	0.19822	0.87	K2	1.4762	SE
6	ENSOARG00020019325	PTPN13	19	6:111944140-111944196	+	0.78621	0.53826	0.24795	0.878	K1	0.9947	SE
7	ENSOARG00020019325	PTPN13	19	6:111944140-111944196	+	0.70707	0.32734	0.37973	0.93	K2	1.4072	SE
1	ENSOARG00020019289	ensembl	6	12:76399083-76399268	-	0.73103	0.88538	-0.15435	0.849	K2	1.4704	SE
3	ENSOARG00020019289	ensembl	6	12:76399083-76399268	-	0.57871	0.83814	-0.25943	0.913	K1	0.9993	SE
6	ENSOARG00020019289	ensembl	6	12:76399083-76399268	-	0.84184	0.60658	0.23526	0.911	K2	1.4032	SE
2	ENSOARG00020019211	HGFAC	13	6:127475226-127475374	-	0.94055	0.82649	0.11406	0.869	K2	1.0275	SE
3	ENSOARG00020019211	HGFAC	13	6:127475226-127475374	-	0.77302	0.60258	0.17044	0.845	K2	1.3009	SE
7	ENSOARG00020019211	HGFAC	13	6:127475226-127475374	-	0.8527	0.55877	0.29393	0.959	K2	1.3251	SE
1	ENSOARG00020019051	DLG4	28	11:36442657-36442766	+	0.84587	0.59939	0.24648	0.808	K1	0.836	SE
3	ENSOARG00020019051	DLG4	28	11:36442657-36442766	+	0.89926	0.76937	0.12989	0.806	K1	0.7841	SE
4	ENSOARG00020019051	DLG4	28	11:36442657-36442766	+	0.62638	0.80862	-0.18224	0.849	K1	0.987	SE
4	ENSOARG00020018787	TTLL5	15	7:90976088-90976129	+	0.93509	0.64022	0.29488	0.928	K1	0.988	SE
6	ENSOARG00020018787	TTLL5	15	7:90976088-90976129	+	0.81817	0.93862	-0.12046	0.838	K2	0.9545	SE
7	ENSOARG00020018787	TTLL5	15	7:90976088-90976129	+	0.57208	0.83536	-0.26328	0.876	K2	1.5652	SE
1	ENSOARG00020018775	PIH1D2	4	15:24887313-24887578	-	0.73851	0.55107	0.18744	0.836	K1	0.9945	SE
3	ENSOARG00020018775	PIH1D2	4	15:24887313-24887578	-	0.89516	0.50326	0.3919	0.979	K2	1.4983	SE
7	ENSOARG00020018775	PIH1D2	4	15:24887313-24887578	-	0.82213	0.55761	0.26452	0.887	K2	1.3256	SE
4	ENSOARG00020018641	USP48	9	2:260580438-260580617	+	0.9537	0.80911	0.14459	0.946	K2	1.6857	SE
5	ENSOARG00020018641	USP48	9	2:260580438-260580617	+	0.96848	0.8203	0.14818	0.975	K1	0.598	SE
7	ENSOARG00020018641	USP48	9	2:260580438-260580617	+	0.78985	0.95235	-0.16249	0.929	K2	1.8802	SE
2	ENSOARG00020018621	ME3	11	21:10072241-10072383	+	0.9489	0.80523	0.14367	0.918	K1	0.5931	SE
3	ENSOARG00020018621	ME3	11	21:10072241-10072383	+	0.90275	0.77515	0.1276	0.806	K1	0.6372	SE
7	ENSOARG00020018621	ME3	11	21:10072241-10072383	+	0.74303	0.91759	-0.17455	0.907	K1	0.7464	SE
1	ENSOARG00020018452	ensembl	5	7:90901379-90901497	-	0.939	0.54494	0.39406	0.936	K2	1.4923	SE
2	ENSOARG00020018452	ensembl	5	7:90901379-90901497	-	0.6379	0.97085	-0.33296	1	K1	0.9187	SE
3	ENSOARG00020018452	ensembl	5	7:90901379-90901497	-	0.62643	0.9719	-0.34548	0.951	K3	2.0623	SE
6	ENSOARG00020018452	ensembl	5	7:90901379-90901497	-	0.90271	0.71614	0.18657	0.823	K3	1.615	SE
1	ENSOARG00020018423	TCF7L2	6	22:36639428-36639496	+	0.89578	0.48528	0.4105	0.957	K1	0.9983	SE
4	ENSOARG00020018423	TCF7L2	6	22:36639428-36639496	+	0.41545	0.26467	0.15079	0.905	K2	1.14	SE
5	ENSOARG00020018423	TCF7L2	6	22:36639428-36639496	+	0.43794	0.61479	-0.17685	0.818	K1	0.9866	SE
7	ENSOARG00020018423	TCF7L2	6	22:36639428-36639496	+	0.35277	0.60692	-0.25415	0.89	K1	0.9995	SE
3	ENSOARG00020018136	TCF4	13	23:60711321-60711447	-	0.84549	0.9477	-0.1022	0.826	K3	2.3612	SE
3	ENSOARG00020018136	TCF4	14	23:60710779-60710828	-	0.8412	0.95002	-0.10882	0.844	K3	2.3612	SE
4	ENSOARG00020018136	TCF4	14	23:60710779-60710828	-	0.7735	0.58145	0.19205	0.803	K3	1.6776	SE
5	ENSOARG00020018136	TCF4	13	23:60711321-60711447	-	0.89592	0.69328	0.20264	0.909	K3	2.0831	SE
6	ENSOARG00020018136	TCF4	13	23:60711321-60711447	-	0.74366	0.87708	-0.13342	0.804	K3	1.8212	SE
6	ENSOARG00020018136	TCF4	14	23:60710779-60710828	-	0.74181	0.88019	-0.13839	0.829	K3	1.8212	SE
3	ENSOARG00020018028	CCT6B	13	11:48631200-48631296	-	0.56459	0.73823	-0.17364	0.825	K2	1.6487	SE
4	ENSOARG00020018028	CCT6B	13	11:48631200-48631296	-	0.67195	0.34238	0.32957	0.931	K3	1.9655	SE
6	ENSOARG00020018028	CCT6B	13	11:48631200-48631296	-	0.51471	0.11225	0.40247	0.967	K2	1.928	SE
1	ENSOARG00020018003	KANSL3	14	3:110104165-110104242	+	0.42764	0.18415	0.24349	0.87	K1	0.971	SE
3	ENSOARG00020018003	KANSL3	14	3:110104165-110104242	+	0.2565	0.10115	0.15535	0.891	K1	0.905	SE
4	ENSOARG00020018003	KANSL3	14	3:110104165-110104242	+	0.15178	0.27685	-0.12507	0.828	K2	0.9207	SE
4	ENSOARG00020017961	ERG	7	1:294151360-294151431	-	0.69318	0.52061	0.17257	0.943	K2	1.251	SE
5	ENSOARG00020017961	ERG	7	1:294151360-294151431	-	0.45596	0.74697	-0.29101	0.996	K2	1.2242	SE
7	ENSOARG00020017961	ERG	7	1:294151360-294151431	-	0.68884	0.53163	0.15721	0.939	K3	1.2942	SE
3	ENSOARG00020017932	PPIP5K2	28	5:108971054-108971173	+	0.79625	0.63838	0.15786	0.856	K2	1.6941	SE
4	ENSOARG00020017932	PPIP5K2	28	5:108971054-108971173	+	0.48893	0.80418	-0.31525	0.897	K2	1.9119	SE
6	ENSOARG00020017932	PPIP5K2	28	5:108971054-108971173	+	0.63195	0.45431	0.17763	0.815	K3	2.1861	SE
7	ENSOARG00020017932	PPIP5K2	28	5:108971054-108971173	+	0.70913	0.53868	0.17045	0.821	K2	1.7182	SE
3	ENSOARG00020017904	USP15	9	3:168514566-168514652	-	0.70152	0.55764	0.14388	0.834	K2	1.1826	SE
6	ENSOARG00020017904	USP15	9	3:168514566-168514652	-	0.51495	0.77763	-0.26268	0.911	K1	1	SE
7	ENSOARG00020017904	USP15	9	3:168514566-168514652	-	0.6044	0.76235	-0.15795	0.827	K1	0.9996	SE
2	ENSOARG00020017786	HSPG2	58	2:260477864-260478015	+	0.98404	0.74585	0.23819	0.977	K1	0.9616	SE
2	ENSOARG00020017786	HSPG2	59	2:260478627-260478762	+	0.98042	0.74497	0.23545	0.964	K1	0.9616	SE
2	ENSOARG00020017786	HSPG2	67	2:260482689-260482840	+	0.98585	0.74334	0.24251	0.987	K1	0.9616	SE
5	ENSOARG00020017786	HSPG2	58	2:260477864-260478015	+	0.86005	0.69589	0.16416	0.934	K1	0.8682	SE
5	ENSOARG00020017786	HSPG2	59	2:260478627-260478762	+	0.85245	0.70229	0.15016	0.892	K1	0.8682	SE
5	ENSOARG00020017786	HSPG2	67	2:260482689-260482840	+	0.85331	0.69768	0.15563	0.91	K1	0.8682	SE
6	ENSOARG00020017786	HSPG2	58	2:260477864-260478015	+	0.77337	0.94305	-0.16968	0.924	K2	1.2304	SE
6	ENSOARG00020017786	HSPG2	59	2:260478627-260478762	+	0.78742	0.94227	-0.15485	0.882	K2	1.2304	SE
6	ENSOARG00020017786	HSPG2	67	2:260482689-260482840	+	0.78206	0.94088	-0.15882	0.873	K2	1.2762	SE
7	ENSOARG00020017786	HSPG2	58	2:260477864-260478015	+	0.67925	0.82217	-0.14292	0.923	K3	1.6638	SE
7	ENSOARG00020017786	HSPG2	59	2:260478627-260478762	+	0.67748	0.82103	-0.14356	0.915	K3	1.6638	SE
7	ENSOARG00020017786	HSPG2	67	2:260482689-260482840	+	0.68132	0.82301	-0.14169	0.923	K4	1.7238	SE
2	ENSOARG00020017786	HSPG2	56	2:260476775-260476926	+	0.98691	0.74426	0.24265	0.99	K1	0.9616	SE
2	ENSOARG00020017786	HSPG2	57	2:260477631-260477769	+	0.98727	0.7452	0.24207	0.977	K1	0.9616	SE
2	ENSOARG00020017786	HSPG2	60	2:260478881-260479032	+	0.97264	0.74009	0.23254	0.959	K1	0.9616	SE
2	ENSOARG00020017786	HSPG2	61	2:260479227-260479365	+	0.96774	0.6245	0.34324	1	K1	0.9616	SE
2	ENSOARG00020017786	HSPG2	62	2:260479958-260480100	+	0.96818	0.6249	0.34328	1	K1	0.9616	SE
2	ENSOARG00020017786	HSPG2	63	2:260480102-260480110	+	0.95975	0.62601	0.33374	1	K1	0.9616	SE
2	ENSOARG00020017786	HSPG2	64	2:260480334-260480481	+	0.98152	0.73209	0.24943	0.985	K1	0.9616	SE
2	ENSOARG00020017786	HSPG2	65	2:260481560-260481711	+	0.9748	0.74094	0.23386	0.959	K1	0.9616	SE
2	ENSOARG00020017786	HSPG2	66	2:260482233-260482374	+	0.9569	0.74383	0.21306	0.911	K1	0.9616	SE
6	ENSOARG00020017786	HSPG2	56	2:260476775-260476926	+	0.7844	0.93226	-0.14785	0.842	K2	1.2304	SE
6	ENSOARG00020017786	HSPG2	57	2:260477631-260477769	+	0.77202	0.91968	-0.14766	0.864	K2	1.2304	SE
6	ENSOARG00020017786	HSPG2	60	2:260478881-260479032	+	0.7734	0.941	-0.16761	0.923	K2	1.056	SE
6	ENSOARG00020017786	HSPG2	61	2:260479227-260479365	+	0.69286	0.93987	-0.24701	0.992	K2	1.056	SE
6	ENSOARG00020017786	HSPG2	62	2:260479958-260480100	+	0.69339	0.94209	-0.2487	0.992	K2	1.056	SE
6	ENSOARG00020017786	HSPG2	63	2:260480102-260480110	+	0.69356	0.94308	-0.24953	0.994	K2	1.056	SE
6	ENSOARG00020017786	HSPG2	64	2:260480334-260480481	+	0.69427	0.9438	-0.24953	0.991	K2	1.056	SE
6	ENSOARG00020017786	HSPG2	65	2:260481560-260481711	+	0.69304	0.94266	-0.24962	0.993	K1	0.9511	SE
6	ENSOARG00020017786	HSPG2	66	2:260482233-260482374	+	0.69347	0.94139	-0.24792	0.993	K1	0.9511	SE
7	ENSOARG00020017786	HSPG2	56	2:260476775-260476926	+	0.67871	0.82065	-0.14193	0.925	K4	1.7104	SE
7	ENSOARG00020017786	HSPG2	57	2:260477631-260477769	+	0.67882	0.82234	-0.14352	0.92	K4	1.7104	SE
7	ENSOARG00020017786	HSPG2	60	2:260478881-260479032	+	0.67763	0.82106	-0.14343	0.905	K3	1.6638	SE
7	ENSOARG00020017786	HSPG2	61	2:260479227-260479365	+	0.67538	0.82079	-0.14541	0.895	K3	1.6638	SE
7	ENSOARG00020017786	HSPG2	62	2:260479958-260480100	+	0.679	0.81967	-0.14067	0.896	K4	1.7238	SE
7	ENSOARG00020017786	HSPG2	63	2:260480102-260480110	+	0.67616	0.81976	-0.1436	0.89	K4	1.7238	SE
7	ENSOARG00020017786	HSPG2	64	2:260480334-260480481	+	0.68019	0.82117	-0.14097	0.931	K4	1.7238	SE
7	ENSOARG00020017786	HSPG2	65	2:260481560-260481711	+	0.67959	0.82026	-0.14067	0.91	K4	1.7238	SE
7	ENSOARG00020017786	HSPG2	66	2:260482233-260482374	+	0.68026	0.82114	-0.14088	0.922	K4	1.7238	SE
1	ENSOARG00020017761	ensembl	4	17:70437002-70437234	-	0.25748	0.48198	-0.2245	0.858	K2	1.5759	SE
1	ENSOARG00020017761	ensembl	6	17:70424625-70424867	-	0.17232	0.56479	-0.39248	0.983	K2	1.5759	SE
2	ENSOARG00020017761	ensembl	4	17:70437002-70437234	-	0.68128	0.8932	-0.21192	0.891	K1	0.8157	SE
4	ENSOARG00020017761	ensembl	4	17:70437002-70437234	-	0.37954	0.27119	0.10835	0.806	K3	2.0903	SE
4	ENSOARG00020017761	ensembl	6	17:70424625-70424867	-	0.38385	0.25652	0.12734	0.824	K3	2.0903	SE
5	ENSOARG00020017761	ensembl	4	17:70437002-70437234	-	0.19816	0.31693	-0.11878	0.804	K2	1.4026	SE
5	ENSOARG00020017761	ensembl	6	17:70424625-70424867	-	0.19836	0.36356	-0.1652	0.82	K2	1.4827	SE
6	ENSOARG00020017761	ensembl	6	17:70424625-70424867	-	0.53829	0.32747	0.21082	0.824	K2	1.5572	SE
7	ENSOARG00020017761	ensembl	4	17:70437002-70437234	-	0.22559	0.58408	-0.35849	0.967	K3	1.9036	SE
7	ENSOARG00020017761	ensembl	6	17:70424625-70424867	-	0.23672	0.57399	-0.33727	0.944	K3	1.9036	SE
1	ENSOARG00020017761	ensembl	7	17:70423038-70423314	-	0.19711	0.35616	-0.15905	0.831	K2	1.5759	SE
1	ENSOARG00020017761	ensembl	10	17:70405292-70405476	-	0.78831	0.95166	-0.16335	0.879	K2	1.3176	SE
2	ENSOARG00020017761	ensembl	3	17:70440422-70440606	-	0.71294	0.8691	-0.15616	0.831	K1	0.8157	SE
2	ENSOARG00020017761	ensembl	10	17:70405292-70405476	-	0.7997	0.96761	-0.1679	0.989	K1	0.6531	SE
4	ENSOARG00020017761	ensembl	3	17:70440422-70440606	-	0.44977	0.32707	0.1227	0.856	K3	2.0903	SE
5	ENSOARG00020017761	ensembl	3	17:70440422-70440606	-	0.23953	0.44043	-0.2009	0.877	K2	1.4026	SE
5	ENSOARG00020017761	ensembl	7	17:70423038-70423314	-	0.19806	0.348	-0.14994	0.807	K2	1.4827	SE
5	ENSOARG00020017761	ensembl	10	17:70405292-70405476	-	0.79013	0.6709	0.11923	0.849	K2	1.1548	SE
6	ENSOARG00020017761	ensembl	7	17:70423038-70423314	-	0.47052	0.30803	0.16249	0.8	K2	1.5572	SE
7	ENSOARG00020017761	ensembl	3	17:70440422-70440606	-	0.32708	0.58491	-0.25783	0.874	K3	1.9036	SE
7	ENSOARG00020017761	ensembl	7	17:70423038-70423314	-	0.23315	0.58233	-0.34918	0.945	K3	1.9036	SE
7	ENSOARG00020017761	ensembl	10	17:70405292-70405476	-	0.74793	0.89685	-0.14892	0.926	K3	1.6684	SE
1	ENSOARG00020017761	ensembl	9	17:70407081-70407369	-	0.76941	0.9507	-0.18129	0.962	K2	1.0992	SE
2	ENSOARG00020017761	ensembl	9	17:70407081-70407369	-	0.7351	0.8996	-0.1645	0.876	K1	0.7663	SE
5	ENSOARG00020017761	ensembl	9	17:70407081-70407369	-	0.75104	0.61344	0.13759	0.819	K2	1.2811	SE
3	ENSOARG00020017596	ensembl	16	10:82049137-82049196	-	0.81613	0.59451	0.22162	0.808	K1	0.9459	SE
6	ENSOARG00020017596	ensembl	16	10:82049137-82049196	-	0.74602	0.55908	0.18694	0.8	K1	0.9963	SE
7	ENSOARG00020017596	ensembl	16	10:82049137-82049196	-	0.70644	0.48944	0.217	0.894	K1	0.9905	SE
1	ENSOARG00020017236	POLI	4	23:59552979-59553143	+	0.49715	0.80692	-0.30977	0.941	K3	1.5299	SE
4	ENSOARG00020017236	POLI	4	23:59552979-59553143	+	0.87399	0.73035	0.14364	0.837	K4	2.3608	SE
6	ENSOARG00020017236	POLI	4	23:59552979-59553143	+	0.90001	0.68297	0.21704	0.906	K4	2.3054	SE
3	ENSOARG00020017164	RIC8B	15	3:187968940-187969078	+	0.25356	0.52869	-0.27513	0.804	K2	1.9084	SE
4	ENSOARG00020017164	RIC8B	15	3:187968940-187969078	+	0.11401	0.27673	-0.16271	0.848	K2	1.4606	SE
7	ENSOARG00020017164	RIC8B	15	3:187968940-187969078	+	0.31321	0.17967	0.13354	0.832	K3	1.8637	SE
3	ENSOARG00020016698	UBR2	13	20:18058719-18058817	+	0.70987	0.58083	0.12903	0.83	K2	1.1169	SE
4	ENSOARG00020016698	UBR2	13	20:18058719-18058817	+	0.5352	0.75093	-0.21573	0.842	K1	0.9989	SE
7	ENSOARG00020016698	UBR2	13	20:18058719-18058817	+	0.67433	0.41173	0.2626	0.866	K1	0.9785	SE
1	ENSOARG00020016614	ensembl	18	14:1269347-1269449	-	0.34284	0.52952	-0.18668	0.811	K2	1.3498	SE
1	ENSOARG00020016614	ensembl	19	14:1268859-1268973	-	0.34579	0.54306	-0.19727	0.824	K2	1.3498	SE
2	ENSOARG00020016614	ensembl	18	14:1269347-1269449	-	0.081252	0.37957	-0.29832	0.825	K1	0.9109	SE
2	ENSOARG00020016614	ensembl	19	14:1268859-1268973	-	0.08139	0.37565	-0.29426	0.828	K1	0.9109	SE
6	ENSOARG00020016614	ensembl	18	14:1269347-1269449	-	0.53364	0.21933	0.31431	0.82	K2	1.1648	SE
6	ENSOARG00020016614	ensembl	19	14:1268859-1268973	-	0.53303	0.2213	0.31174	0.827	K2	1.1648	SE
1	ENSOARG00020016428	ensembl	30	25:46026558-46026620	+	0.328	0.16709	0.16091	0.829	K1	0.9899	SE
4	ENSOARG00020016428	ensembl	30	25:46026558-46026620	+	0.14995	0.27497	-0.12502	0.815	K1	0.9599	SE
5	ENSOARG00020016428	ensembl	30	25:46026558-46026620	+	0.15172	0.67905	-0.52733	0.949	K1	0.9854	SE
1	ENSOARG00020016398	ensembl	10	1:118441220-118441333	-	0.92418	0.72237	0.20181	0.925	K1	0.7811	SE
5	ENSOARG00020016398	ensembl	10	1:118441220-118441333	-	0.70549	0.87117	-0.16568	0.843	K1	0.8054	SE
7	ENSOARG00020016398	ensembl	10	1:118441220-118441333	-	0.75212	0.90477	-0.15265	0.875	K2	1.6587	SE
4	ENSOARG00020016156	TUFT1	5	1:107246723-107246812	+	0.83325	0.69794	0.13531	0.857	K2	1.1928	SE
5	ENSOARG00020016156	TUFT1	5	1:107246723-107246812	+	0.91682	0.65024	0.26658	0.945	K1	0.909	SE
7	ENSOARG00020016156	TUFT1	5	1:107246723-107246812	+	0.93461	0.83414	0.10046	0.801	K1	0.8594	SE
1	ENSOARG00020016070	RAD51C	5	11:54269882-54270015	-	0.55934	0.86559	-0.30625	0.96	K1	0.9852	SE
5	ENSOARG00020016070	RAD51C	5	11:54269882-54270015	-	0.8797	0.70106	0.17865	0.874	K1	0.8346	SE
6	ENSOARG00020016070	RAD51C	5	11:54269882-54270015	-	0.67991	0.94319	-0.26328	0.919	K2	1.2971	SE
2	ENSOARG00020015979	DYRK1B	13	14:53323941-53323976	+	0.14639	0.35509	-0.2087	0.905	K1	0.9147	SE
3	ENSOARG00020015979	DYRK1B	13	14:53323941-53323976	+	0.32101	0.48527	-0.16426	0.818	K2	1.42	SE
4	ENSOARG00020015979	DYRK1B	13	14:53323941-53323976	+	0.51456	0.27268	0.24187	0.961	K2	1.3132	SE
7	ENSOARG00020015979	DYRK1B	13	14:53323941-53323976	+	0.42035	0.60739	-0.18704	0.895	K2	1.3155	SE
3	ENSOARG00020015906	LUC7L	3	24:235300-235347	-	0.80266	0.60371	0.19895	0.85	K1	0.9975	SE
4	ENSOARG00020015906	LUC7L	3	24:235300-235347	-	0.11746	0.29142	-0.17396	0.816	K1	0.9686	SE
6	ENSOARG00020015906	LUC7L	3	24:235300-235347	-	0.52014	0.16627	0.35387	0.961	K1	0.9617	SE
1	ENSOARG00020015859	METTL21A	3	2:223835880-223835991	-	0.67563	0.84953	-0.1739	0.85	K1	0.9911	SE
3	ENSOARG00020015859	METTL21A	3	2:223835880-223835991	-	0.87867	0.74376	0.13491	0.885	K1	0.8506	SE
5	ENSOARG00020015859	METTL21A	3	2:223835880-223835991	-	0.84054	0.57511	0.26543	0.943	K1	0.9831	SE
2	ENSOARG00020015684	SRSF4	3	2:253903682-253903865	+	0.66784	0.96708	-0.29924	0.991	K1	0.8705	SE
3	ENSOARG00020015684	SRSF4	3	2:253903682-253903865	+	0.65426	0.37166	0.2826	0.956	K2	1.0063	SE
5	ENSOARG00020015684	SRSF4	3	2:253903682-253903865	+	0.14598	0.30566	-0.15968	0.886	K2	1.1168	SE
7	ENSOARG00020015684	SRSF4	3	2:253903682-253903865	+	0.38407	0.21463	0.16944	0.853	K2	1.1665	SE
1	ENSOARG00020015616	PARG	12	25:45824116-45824176	-	0.94289	0.82422	0.11868	0.825	K1	0.7316	SE
3	ENSOARG00020015616	PARG	12	25:45824116-45824176	-	0.84821	0.96454	-0.11633	0.95	K2	0.6982	SE
5	ENSOARG00020015616	PARG	12	25:45824116-45824176	-	0.95497	0.60697	0.348	0.988	K1	0.9314	SE
1	ENSOARG00020015097	ERC1	6	3:228668636-228668719	+	0.82273	0.94236	-0.11962	0.818	K1	0.6268	SE
3	ENSOARG00020015097	ERC1	6	3:228668636-228668719	+	0.78049	0.89291	-0.11242	0.844	K2	0.8865	SE
4	ENSOARG00020015097	ERC1	6	3:228668636-228668719	+	0.90771	0.79863	0.10908	0.858	K4	2.2318	SE
5	ENSOARG00020015097	ERC1	6	3:228668636-228668719	+	0.8244	0.64341	0.18099	0.845	K1	0.8824	SE
2	ENSOARG00020014657	SLC22A17	5	7:22888836-22889001	+	0.95403	0.70637	0.24766	0.951	K1	0.747	SE
3	ENSOARG00020014657	SLC22A17	5	7:22888836-22889001	+	0.60838	0.74984	-0.14147	0.826	K1	0.998	SE
5	ENSOARG00020014657	SLC22A17	5	7:22888836-22889001	+	0.50201	0.88253	-0.38052	0.994	K1	0.9999	SE
6	ENSOARG00020014657	SLC22A17	5	7:22888836-22889001	+	0.69501	0.84383	-0.14882	0.859	K1	0.9762	SE
7	ENSOARG00020014657	SLC22A17	5	7:22888836-22889001	+	0.65663	0.82135	-0.16472	0.805	K2	1.1796	SE
4	ENSOARG00020014627	MINDY3	5	21:3014878-3014929	-	0.73365	0.89977	-0.16612	0.975	K2	1.1646	SE
5	ENSOARG00020014627	MINDY3	5	21:3014878-3014929	-	0.55735	0.73496	-0.1776	0.817	K2	1.2292	SE
6	ENSOARG00020014627	MINDY3	5	21:3014878-3014929	-	0.82151	0.58309	0.23842	0.94	K2	1.4249	SE
1	ENSOARG00020014607	CHKA	3	21:47351026-47351079	-	0.54505	0.74542	-0.20037	0.804	K1	1	SE
5	ENSOARG00020014607	CHKA	3	21:47351026-47351079	-	0.2439	0.6608	-0.4169	0.991	K2	1.1747	SE
7	ENSOARG00020014607	CHKA	3	21:47351026-47351079	-	0.74243	0.62098	0.12145	0.8	K2	0.9985	SE
5	ENSOARG00020014579	ATP9B	6	23:1138758-1138816	-	0.62132	0.93546	-0.31413	0.996	K2	1.2379	SE
6	ENSOARG00020014579	ATP9B	6	23:1138758-1138816	-	0.88845	0.73785	0.1506	0.911	K2	1.1427	SE
7	ENSOARG00020014579	ATP9B	6	23:1138758-1138816	-	0.84833	0.72302	0.1253	0.812	K2	1.3834	SE
1	ENSOARG00020014404	SNX8	3	24:41776760-41776877	+	0.8608	0.73122	0.12958	0.84	K3	1.6404	SE
1	ENSOARG00020014404	SNX8	4	24:41777818-41777939	+	0.85488	0.72688	0.128	0.848	K3	1.4113	SE
1	ENSOARG00020014404	SNX8	5	24:41779470-41779550	+	0.85456	0.72383	0.13073	0.845	K3	1.4113	SE
2	ENSOARG00020014404	SNX8	5	24:41779470-41779550	+	0.8179	0.97431	-0.1564	0.999	K1	0.6582	SE
3	ENSOARG00020014404	SNX8	3	24:41776760-41776877	+	0.86005	0.66444	0.19561	0.926	K2	1.2965	SE
3	ENSOARG00020014404	SNX8	4	24:41777818-41777939	+	0.8757	0.66856	0.20714	0.95	K2	1.2965	SE
3	ENSOARG00020014404	SNX8	5	24:41779470-41779550	+	0.8727	0.64096	0.23174	0.955	K2	1.2965	SE
7	ENSOARG00020014404	SNX8	3	24:41776760-41776877	+	0.67391	0.88157	-0.20766	0.92	K3	2.1646	SE
7	ENSOARG00020014404	SNX8	4	24:41777818-41777939	+	0.73132	0.88435	-0.15303	0.894	K3	2.1646	SE
2	ENSOARG00020014351	MTMR3	17	17:78335392-78335502	+	0.84358	0.95229	-0.10871	0.921	K1	0.6799	SE
3	ENSOARG00020014351	MTMR3	17	17:78335392-78335502	+	0.91421	0.78647	0.12774	0.881	K3	1.1913	SE
7	ENSOARG00020014351	MTMR3	17	17:78335392-78335502	+	0.8995	0.72538	0.17412	0.959	K3	1.5648	SE
3	ENSOARG00020014284	HELQ	15	6:108502500-108502673	-	0.51665	0.87414	-0.3575	0.958	K1	0.9985	SE
6	ENSOARG00020014284	HELQ	15	6:108502500-108502673	-	0.86136	0.5323	0.32907	0.948	K1	0.9945	SE
7	ENSOARG00020014284	HELQ	15	6:108502500-108502673	-	0.87316	0.64106	0.23209	0.905	K1	0.8947	SE
2	ENSOARG00020014158	CDHR5	19	21:52404467-52404556	+	0.71531	0.99319	-0.27788	1	K1	0.8618	SE
3	ENSOARG00020014158	CDHR5	19	21:52404467-52404556	+	0.84653	0.66142	0.18511	0.952	K2	1.622	SE
6	ENSOARG00020014158	CDHR5	19	21:52404467-52404556	+	0.6603	0.83739	-0.17709	0.853	K2	1.0642	SE
3	ENSOARG00020013812	ensembl	7	1:11552478-11552568	+	0.50303	0.89341	-0.39039	0.986	K1	1	SE
4	ENSOARG00020013812	ensembl	7	1:11552478-11552568	+	0.70868	0.37275	0.33593	0.867	K2	1.5846	SE
5	ENSOARG00020013812	ensembl	7	1:11552478-11552568	+	0.40079	0.68471	-0.28391	0.899	K3	1.7635	SE
1	ENSOARG00020013343	AKAP4	6	X:57581479-57583620	+	0.88314	0.72471	0.15843	0.885	K1	0.7643	SE
4	ENSOARG00020013343	AKAP4	6	X:57581479-57583620	+	0.89307	0.70002	0.19305	0.885	K1	0.9114	SE
5	ENSOARG00020013343	AKAP4	6	X:57581479-57583620	+	0.85526	0.60253	0.25273	0.933	K1	0.9604	SE
3	ENSOARG00020013242	CAMKK2	14	17:62893632-62893760	+	0.52981	0.75597	-0.22616	0.884	K1	0.9981	SE
4	ENSOARG00020013242	CAMKK2	14	17:62893632-62893760	+	0.7005	0.47767	0.22283	0.932	K1	0.999	SE
7	ENSOARG00020013242	CAMKK2	14	17:62893632-62893760	+	0.60833	0.4677	0.14063	0.805	K1	0.9993	SE
1	ENSOARG00020013117	HIF3A	13	14:57070288-57070559	+	0.78473	0.9379	-0.15317	0.827	K1	0.8631	SE
2	ENSOARG00020013117	HIF3A	13	14:57070288-57070559	+	0.76845	0.91361	-0.14517	0.803	K1	0.9552	SE
4	ENSOARG00020013117	HIF3A	13	14:57070288-57070559	+	0.91947	0.81714	0.10233	0.866	K1	0.7571	SE
7	ENSOARG00020013117	HIF3A	13	14:57070288-57070559	+	0.81772	0.94678	-0.12906	0.98	K1	0.7243	SE
2	ENSOARG00020012963	PNP	5	5:43674456-43674646	+	0.94556	0.44577	0.49979	1	K1	0.9903	SE
5	ENSOARG00020012963	PNP	5	5:43674456-43674646	+	0.47688	0.78259	-0.30571	0.918	K1	1	SE
7	ENSOARG00020012963	PNP	5	5:43674456-43674646	+	0.77624	0.61683	0.15941	0.808	K1	0.9883	SE
1	ENSOARG00020012942	TESC	2	17:66960537-66960606	+	0.91669	0.78314	0.13355	0.847	K1	0.8527	SE
2	ENSOARG00020012942	TESC	2	17:66960537-66960606	+	0.72012	0.96149	-0.24136	0.904	K1	0.9977	SE
5	ENSOARG00020012942	TESC	2	17:66960537-66960606	+	0.91311	0.71516	0.19796	0.874	K1	0.7459	SE
1	ENSOARG00020012843	PLAGL1	3	8:75020680-75021160	-	0.10993	0.25417	-0.14424	0.878	K2	1.01	SE
5	ENSOARG00020012843	PLAGL1	3	8:75020680-75021160	-	0.50279	0.21717	0.28562	0.931	K2	1.4819	SE
6	ENSOARG00020012843	PLAGL1	3	8:75020680-75021160	-	0.62027	0.39254	0.22774	0.855	K1	0.9814	SE
7	ENSOARG00020012843	PLAGL1	3	8:75020680-75021160	-	0.29479	0.55051	-0.25571	0.876	K2	1.5008	SE
3	ENSOARG00020012730	ABR	21	11:41552334-41552419	-	0.26311	0.13745	0.12567	0.815	K1	0.9016	SE
6	ENSOARG00020012730	ABR	21	11:41552334-41552419	-	0.37756	0.22447	0.15309	0.86	K1	0.9915	SE
7	ENSOARG00020012730	ABR	21	11:41552334-41552419	-	0.28321	0.073634	0.20958	0.992	K1	0.899	SE
1	ENSOARG00020012462	LPIN1	8	3:21330855-21330962	+	0.69968	0.85667	-0.157	0.822	K1	0.8113	SE
3	ENSOARG00020012462	LPIN1	8	3:21330855-21330962	+	0.7771	0.63391	0.14319	0.81	K1	0.9976	SE
5	ENSOARG00020012462	LPIN1	8	3:21330855-21330962	+	0.42697	0.12347	0.3035	0.98	K1	0.9828	SE
1	ENSOARG00020011971	DNTTIP2	2	1:75153754-75154891	-	0.96321	0.83248	0.13072	0.815	K1	0.9334	SE
1	ENSOARG00020011971	DNTTIP2	8	1:75153177-75153601	-	0.97485	0.83261	0.14224	0.821	K2	1.1085	SE
4	ENSOARG00020011971	DNTTIP2	2	1:75153754-75154891	-	0.8138	0.58966	0.22414	0.862	K1	0.9828	SE
4	ENSOARG00020011971	DNTTIP2	8	1:75153177-75153601	-	0.82099	0.59406	0.22693	0.9	K2	1.0569	SE
6	ENSOARG00020011971	DNTTIP2	2	1:75153754-75154891	-	0.59987	0.87524	-0.27537	0.933	K2	1.0911	SE
6	ENSOARG00020011971	DNTTIP2	8	1:75153177-75153601	-	0.60666	0.87452	-0.26786	0.918	K2	1.3241	SE
7	ENSOARG00020011971	DNTTIP2	2	1:75153754-75154891	-	0.71037	0.96248	-0.25211	0.998	K1	0.8944	SE
7	ENSOARG00020011971	DNTTIP2	8	1:75153177-75153601	-	0.71552	0.98279	-0.26727	1	K1	0.8944	SE
1	ENSOARG00020011891	CDKAL1	2	20:40648969-40649012	-	0.28498	0.91036	-0.62538	1	K1	0.7219	SE
4	ENSOARG00020011891	CDKAL1	2	20:40648969-40649012	-	0.61453	0.82577	-0.21124	0.87	K1	0.9993	SE
5	ENSOARG00020011891	CDKAL1	2	20:40648969-40649012	-	0.43581	0.60635	-0.17054	0.834	K1	0.9829	SE
6	ENSOARG00020011891	CDKAL1	2	20:40648969-40649012	-	0.61741	0.28056	0.33685	0.956	K2	1.2898	SE
1	ENSOARG00020011878	SEC23A	23	18:48213905-48214066	-	0.36951	0.74487	-0.37535	0.966	K3	1.3164	SE
5	ENSOARG00020011878	SEC23A	23	18:48213905-48214066	-	0.35239	0.72856	-0.37617	0.99	K1	0.9249	SE
6	ENSOARG00020011878	SEC23A	23	18:48213905-48214066	-	0.49584	0.37154	0.12429	0.805	K1	0.9897	SE
3	ENSOARG00020011836	SLMAP	11	19:45374436-45374486	-	0.50967	0.31047	0.19919	0.8	K3	2.5652	SE
4	ENSOARG00020011836	SLMAP	11	19:45374436-45374486	-	0.45918	0.71728	-0.2581	0.862	K3	2.5521	SE
5	ENSOARG00020011836	SLMAP	11	19:45374436-45374486	-	0.14838	0.31841	-0.17003	0.865	K3	1.9225	SE
6	ENSOARG00020011836	SLMAP	11	19:45374436-45374486	-	0.49022	0.26954	0.22068	0.902	K4	2.6983	SE
7	ENSOARG00020011836	SLMAP	11	19:45374436-45374486	-	0.47255	0.24963	0.22292	0.857	K4	2.9544	SE
2	ENSOARG00020011832	PTBP1	9	5:45481970-45482047	+	0.77107	0.94085	-0.16978	0.95	K1	0.7122	SE
5	ENSOARG00020011832	PTBP1	9	5:45481970-45482047	+	0.74274	0.92238	-0.17963	0.856	K1	0.9512	SE
6	ENSOARG00020011832	PTBP1	9	5:45481970-45482047	+	0.9051	0.78749	0.11761	0.889	K1	0.8548	SE
2	ENSOARG00020011813	BANP	8	14:14200838-14200954	+	0.13304	0.87099	-0.73794	0.999	K0	0	SE
3	ENSOARG00020011813	BANP	8	14:14200838-14200954	+	0.62742	0.36598	0.26144	0.902	K1	0.9915	SE
4	ENSOARG00020011813	BANP	8	14:14200838-14200954	+	0.38426	0.5705	-0.18624	0.804	K2	1.3892	SE
5	ENSOARG00020011813	BANP	8	14:14200838-14200954	+	0.67193	0.44424	0.22769	0.873	K1	0.9852	SE
7	ENSOARG00020011813	BANP	8	14:14200838-14200954	+	0.62342	0.39209	0.23133	0.834	K2	1.3706	SE
2	ENSOARG00020011753	ANKZF1	10	2:235998425-235998896	+	0.97137	0.84164	0.12973	0.956	K1	0.4803	SE
3	ENSOARG00020011753	ANKZF1	10	2:235998425-235998896	+	0.54292	0.84897	-0.30606	0.912	K3	2.0992	SE
7	ENSOARG00020011753	ANKZF1	10	2:235998425-235998896	+	0.82729	0.96058	-0.13328	0.867	K1	0.644	SE
5	ENSOARG00020011742	NUMB	5	7:88525524-88525556	-	0.6125	0.94647	-0.33397	0.999	K1	0.9607	SE
6	ENSOARG00020011742	NUMB	5	7:88525524-88525556	-	0.34628	0.49662	-0.15035	0.85	K1	0.999	SE
7	ENSOARG00020011742	NUMB	5	7:88525524-88525556	-	0.292	0.45234	-0.16034	0.824	K1	0.995	SE
3	ENSOARG00020011715	CLN6	7	7:16034091-16034146	-	0.93688	0.69194	0.24494	0.952	K1	0.9747	SE
5	ENSOARG00020011715	CLN6	7	7:16034091-16034146	-	0.75145	0.91429	-0.16283	0.909	K1	0.7509	SE
7	ENSOARG00020011715	CLN6	7	7:16034091-16034146	-	0.93247	0.80802	0.12445	0.909	K2	0.7227	SE
2	ENSOARG00020011714	ABCA9	30	11:1821081-1821201	-	0.48162	0.94579	-0.46417	0.999	K1	0.9975	SE
5	ENSOARG00020011714	ABCA9	30	11:1821081-1821201	-	0.95295	0.7907	0.16225	0.894	K1	0.74	SE
6	ENSOARG00020011714	ABCA9	30	11:1821081-1821201	-	0.80267	0.96206	-0.15939	0.906	K2	1.2707	SE
1	ENSOARG00020011632	CYTH1	15	11:9641562-9641564	-	0.56059	0.82283	-0.26223	0.882	K1	0.9995	SE
5	ENSOARG00020011632	CYTH1	15	11:9641562-9641564	-	0.58253	0.44337	0.13916	0.836	K1	0.997	SE
7	ENSOARG00020011632	CYTH1	15	11:9641562-9641564	-	0.76613	0.61438	0.15175	0.84	K2	1.1	SE
3	ENSOARG00020011279	ensembl	6	3:180433246-180433365	+	0.56068	0.31562	0.24506	0.845	K2	1.5744	SE
5	ENSOARG00020011279	ensembl	6	3:180433246-180433365	+	0.4398	0.19246	0.24734	0.954	K2	1.8317	SE
6	ENSOARG00020011279	ensembl	6	3:180433246-180433365	+	0.59298	0.33245	0.26054	0.862	K2	1.5553	SE
7	ENSOARG00020011279	ensembl	6	3:180433246-180433365	+	0.55801	0.20319	0.35482	0.961	K2	1.5168	SE
2	ENSOARG00020011267	ARSG	2	11:1539956-1540143	+	0.91831	0.75826	0.16005	0.904	K1	0.7334	SE
4	ENSOARG00020011267	ARSG	2	11:1539956-1540143	+	0.9587	0.79638	0.16232	0.901	K3	1.1694	SE
5	ENSOARG00020011267	ARSG	2	11:1539956-1540143	+	0.95487	0.76597	0.1889	0.948	K1	0.6288	SE
3	ENSOARG00020011152	ARHGEF10L	19	2:264525088-264525102	-	0.44566	0.22552	0.22014	0.893	K2	1.1162	SE
4	ENSOARG00020011152	ARHGEF10L	19	2:264525088-264525102	-	0.45461	0.65024	-0.19563	0.842	K2	1.175	SE
7	ENSOARG00020011152	ARHGEF10L	19	2:264525088-264525102	-	0.4922	0.68662	-0.19442	0.887	K2	1.1396	SE
2	ENSOARG00020010578	ensembl	6	14:61496574-61496709	-	0.86228	0.52464	0.33763	0.952	K1	0.9961	SE
5	ENSOARG00020010578	ensembl	6	14:61496574-61496709	-	0.26565	0.72708	-0.46143	0.974	K1	0.6937	SE
7	ENSOARG00020010578	ensembl	6	14:61496574-61496709	-	0.9052	0.50573	0.39947	0.981	K2	1.9161	SE
1	ENSOARG00020010217	PCGF5	8	22:14850307-14850366	+	0.93173	0.49012	0.44161	0.999	K1	0.9937	SE
5	ENSOARG00020010217	PCGF5	8	22:14850307-14850366	+	0.73799	0.87044	-0.13246	0.85	K1	0.7745	SE
6	ENSOARG00020010217	PCGF5	8	22:14850307-14850366	+	0.91458	0.66982	0.24477	0.848	K1	0.9982	SE
4	ENSOARG00020010183	ensembl	3	14:13723010-13723096	-	0.69371	0.50709	0.18662	0.849	K2	1.1569	SE
5	ENSOARG00020010183	ensembl	3	14:13723010-13723096	-	0.50009	0.34586	0.15424	0.856	K1	1	SE
6	ENSOARG00020010183	ensembl	3	14:13723010-13723096	-	0.60706	0.73953	-0.13247	0.8	K2	1.1819	SE
2	ENSOARG00020010125	SCRIB	27	9:15248769-15248843	+	0.69649	0.84947	-0.15298	0.827	K1	0.8647	SE
4	ENSOARG00020010125	SCRIB	27	9:15248769-15248843	+	0.54775	0.25976	0.28799	0.946	K1	0.9995	SE
6	ENSOARG00020010125	SCRIB	27	9:15248769-15248843	+	0.52137	0.31357	0.2078	0.821	K1	0.9704	SE
4	ENSOARG00020010059	ZCCHC8	7	17:61939342-61939407	+	0.67983	0.50023	0.1796	0.825	K1	0.9987	SE
5	ENSOARG00020010059	ZCCHC8	7	17:61939342-61939407	+	0.69304	0.86055	-0.16751	0.851	K1	0.846	SE
7	ENSOARG00020010059	ZCCHC8	7	17:61939342-61939407	+	0.37441	0.62539	-0.25098	0.826	K1	0.9907	SE
2	ENSOARG00020009920	MAEA	5	6:129125745-129125858	-	0.59929	0.94604	-0.34674	1	K1	0.9678	SE
5	ENSOARG00020009920	MAEA	5	6:129125745-129125858	-	0.89846	0.68197	0.21649	0.879	K1	0.9841	SE
7	ENSOARG00020009920	MAEA	5	6:129125745-129125858	-	0.57989	0.69312	-0.11323	0.866	K2	1.2065	SE
4	ENSOARG00020009715	NFX1	3	2:39882019-39882078	-	0.92144	0.63886	0.28258	0.912	K1	0.9933	SE
4	ENSOARG00020009715	NFX1	5	2:39881080-39881926	-	0.9368	0.64897	0.28783	0.921	K1	0.9933	SE
6	ENSOARG00020009715	NFX1	3	2:39882019-39882078	-	0.69881	0.9002	-0.20139	0.907	K2	1.1445	SE
6	ENSOARG00020009715	NFX1	5	2:39881080-39881926	-	0.77251	0.93288	-0.16036	0.853	K2	1.1445	SE
7	ENSOARG00020009715	NFX1	3	2:39882019-39882078	-	0.74202	0.95491	-0.21289	0.973	K1	0.7462	SE
7	ENSOARG00020009715	NFX1	5	2:39881080-39881926	-	0.81817	0.96958	-0.15141	0.926	K1	0.7462	SE
4	ENSOARG00020009661	GALNT7	7	2:115958442-115958624	-	0.60579	0.26169	0.34409	0.958	K2	1.3548	SE
6	ENSOARG00020009661	GALNT7	7	2:115958442-115958624	-	0.55042	0.78049	-0.23007	0.854	K2	1.5112	SE
7	ENSOARG00020009661	GALNT7	7	2:115958442-115958624	-	0.62734	0.36637	0.26097	0.86	K2	1.7651	SE
1	ENSOARG00020009627	PCNX4	8	7:75175964-75176324	+	0.58297	0.81795	-0.23498	0.827	K2	1.569	SE
5	ENSOARG00020009627	PCNX4	8	7:75175964-75176324	+	0.82418	0.37796	0.44623	0.996	K2	1.8379	SE
7	ENSOARG00020009627	PCNX4	8	7:75175964-75176324	+	0.51568	0.76323	-0.24755	0.931	K3	1.6821	SE
1	ENSOARG00020009597	RCE1	7	21:46620024-46620086	+	0.53649	0.66306	-0.12658	0.883	K1	1	SE
2	ENSOARG00020009597	RCE1	7	21:46620024-46620086	+	0.52612	0.21656	0.30955	0.895	K1	0.9905	SE
4	ENSOARG00020009597	RCE1	7	21:46620024-46620086	+	0.74675	0.61741	0.12934	0.813	K1	0.9999	SE
7	ENSOARG00020009597	RCE1	7	21:46620024-46620086	+	0.64568	0.80619	-0.16051	0.882	K1	0.9963	SE
1	ENSOARG00020009589	ATP13A3	33	1:211216014-211216103	+	0.69475	0.33263	0.36211	0.956	K1	0.9407	SE
4	ENSOARG00020009589	ATP13A3	33	1:211216014-211216103	+	0.40081	0.21764	0.18317	0.884	K2	1.0771	SE
5	ENSOARG00020009589	ATP13A3	33	1:211216014-211216103	+	0.5815	0.33174	0.24975	0.986	K2	1.0792	SE
1	ENSOARG00020009529	SETD9	2	16:23676601-23676968	-	0.36111	0.18755	0.17356	0.803	K1	0.9984	SE
5	ENSOARG00020009529	SETD9	2	16:23676601-23676968	-	0.4	0.6183	-0.2183	0.855	K1	0.9592	SE
7	ENSOARG00020009529	SETD9	2	16:23676601-23676968	-	0.25588	0.46278	-0.2069	0.802	K1	0.9628	SE
3	ENSOARG00020009489	SRGAP1	13	3:166870410-166870512	-	0.43419	0.7794	-0.34521	0.944	K1	1	SE
4	ENSOARG00020009489	SRGAP1	13	3:166870410-166870512	-	0.77514	0.54675	0.22839	0.898	K2	1.4703	SE
6	ENSOARG00020009489	SRGAP1	13	3:166870410-166870512	-	0.46675	0.74524	-0.27849	0.849	K1	0.9002	SE
1	ENSOARG00020009439	DNM1	11	3:8314359-8314497	-	0.11302	0.75835	-0.64533	0.999	K1	0.6602	SE
4	ENSOARG00020009439	DNM1	11	3:8314359-8314497	-	0.28296	0.075323	0.20763	0.894	K1	0.9969	SE
7	ENSOARG00020009439	DNM1	11	3:8314359-8314497	-	0.16435	0.29755	-0.13321	0.825	K2	1.2215	SE
1	ENSOARG00020009353	PTPRS	13	5:17506230-17506535	+	0.45626	0.85932	-0.40306	0.986	K1	0.9957	SE
1	ENSOARG00020009353	PTPRS	14	5:17507766-17507959	+	0.45102	0.85544	-0.40441	0.986	K1	0.9911	SE
1	ENSOARG00020009353	PTPRS	16	5:17510801-17510918	+	0.53273	0.85718	-0.32445	0.954	K1	0.9769	SE
1	ENSOARG00020009353	PTPRS	17	5:17512646-17513254	+	0.5275	0.85906	-0.33156	0.957	K1	0.9769	SE
3	ENSOARG00020009353	PTPRS	13	5:17506230-17506535	+	0.70149	0.83899	-0.13749	0.916	K2	0.953	SE
3	ENSOARG00020009353	PTPRS	14	5:17507766-17507959	+	0.70289	0.83801	-0.13511	0.91	K2	0.953	SE
3	ENSOARG00020009353	PTPRS	16	5:17510801-17510918	+	0.70092	0.83664	-0.13572	0.906	K1	0.953	SE
3	ENSOARG00020009353	PTPRS	17	5:17512646-17513254	+	0.70223	0.83599	-0.13377	0.898	K2	0.953	SE
5	ENSOARG00020009353	PTPRS	13	5:17506230-17506535	+	0.62318	0.76751	-0.14433	0.845	K1	0.9483	SE
5	ENSOARG00020009353	PTPRS	14	5:17507766-17507959	+	0.62848	0.75619	-0.12771	0.817	K1	0.9483	SE
5	ENSOARG00020009353	PTPRS	16	5:17510801-17510918	+	0.62957	0.76858	-0.13901	0.846	K1	0.9483	SE
5	ENSOARG00020009353	PTPRS	17	5:17512646-17513254	+	0.6288	0.78025	-0.15145	0.881	K1	0.9483	SE
7	ENSOARG00020009353	PTPRS	13	5:17506230-17506535	+	0.71352	0.58231	0.13121	0.84	K3	1.3148	SE
7	ENSOARG00020009353	PTPRS	14	5:17507766-17507959	+	0.71402	0.58562	0.1284	0.841	K3	1.3148	SE
7	ENSOARG00020009353	PTPRS	16	5:17510801-17510918	+	0.71495	0.58638	0.12856	0.846	K3	1.3148	SE
7	ENSOARG00020009353	PTPRS	17	5:17512646-17513254	+	0.71677	0.58674	0.13002	0.871	K3	1.524	SE
3	ENSOARG00020009174	ensembl	12	8:31161285-31161394	-	0.87638	0.68146	0.19492	0.829	K1	0.818	SE
4	ENSOARG00020009174	ensembl	12	8:31161285-31161394	-	0.88201	0.65305	0.22896	0.877	K1	0.8439	SE
6	ENSOARG00020009174	ensembl	12	8:31161285-31161394	-	0.64607	0.91874	-0.27268	0.961	K1	0.9077	SE
7	ENSOARG00020009174	ensembl	12	8:31161285-31161394	-	0.72113	0.87493	-0.1538	0.804	K1	0.7904	SE
1	ENSOARG00020008995	EIF2AK4	38	7:35685417-35685475	+	0.81923	0.6401	0.17912	0.82	K2	1.4586	SE
2	ENSOARG00020008995	EIF2AK4	38	7:35685417-35685475	+	0.35788	0.95041	-0.59253	1	K1	0.9059	SE
5	ENSOARG00020008995	EIF2AK4	38	7:35685417-35685475	+	0.85411	0.66219	0.19192	0.961	K2	1.1507	SE
5	ENSOARG00020008848	ensembl	3	3:8247908-8247982	+	0.58277	0.86354	-0.28077	0.955	K1	0.9765	SE
6	ENSOARG00020008848	ensembl	3	3:8247908-8247982	+	0.80521	0.56608	0.23913	0.933	K1	0.9847	SE
7	ENSOARG00020008848	ensembl	3	3:8247908-8247982	+	0.83948	0.63134	0.20814	0.892	K2	0.9862	SE
1	ENSOARG00020008744	L3MBTL3	6	8:61505496-61505570	+	0.89884	0.57537	0.32347	0.989	K1	0.978	SE
3	ENSOARG00020008744	L3MBTL3	6	8:61505496-61505570	+	0.64896	0.42791	0.22105	0.82	K1	0.9913	SE
6	ENSOARG00020008744	L3MBTL3	6	8:61505496-61505570	+	0.71679	0.33074	0.38605	0.962	K1	0.9601	SE
1	ENSOARG00020008490	TP53BP1	23	18:55497254-55497403	-	0.92126	0.78917	0.13209	0.808	K1	0.8245	SE
3	ENSOARG00020008490	TP53BP1	23	18:55497254-55497403	-	0.76885	0.93129	-0.16244	0.897	K1	0.8687	SE
4	ENSOARG00020008490	TP53BP1	23	18:55497254-55497403	-	0.80153	0.61349	0.18803	0.846	K1	0.9946	SE
4	ENSOARG00020008439	CD86	6	1:204661368-204661514	+	0.6559	0.35027	0.30562	0.944	K1	0.9626	SE
5	ENSOARG00020008439	CD86	6	1:204661368-204661514	+	0.63699	0.44558	0.19141	0.83	K2	1.524	SE
6	ENSOARG00020008439	CD86	6	1:204661368-204661514	+	0.55139	0.75942	-0.20803	0.816	K2	1.368	SE
2	ENSOARG00020008077	DENND6B	11	3:240718458-240718552	-	0.64404	0.91894	-0.2749	0.969	K1	0.9265	SE
5	ENSOARG00020008077	DENND6B	11	3:240718458-240718552	-	0.64376	0.88003	-0.23627	0.87	K1	0.9888	SE
7	ENSOARG00020008077	DENND6B	11	3:240718458-240718552	-	0.85209	0.70511	0.14698	0.858	K1	0.9391	SE
3	ENSOARG00020008056	SNRPN	5	18:1133366-1133511	+	0.60808	0.92687	-0.31879	0.875	K3	2.1773	SE
4	ENSOARG00020008056	SNRPN	5	18:1133366-1133511	+	0.92013	0.64152	0.27862	0.905	K2	1.4423	SE
5	ENSOARG00020008056	SNRPN	5	18:1133366-1133511	+	0.86969	0.97032	-0.10063	0.967	K2	0.6122	SE
7	ENSOARG00020008056	SNRPN	5	18:1133366-1133511	+	0.75821	0.97425	-0.21604	0.99	K2	0.9434	SE
2	ENSOARG00020008056	SNRPN	6	18:1134719-1134870	+	0.72937	0.87285	-0.14347	0.864	K1	0.8098	SE
4	ENSOARG00020008056	SNRPN	6	18:1134719-1134870	+	0.91907	0.72958	0.18948	0.833	K2	1.4423	SE
7	ENSOARG00020008056	SNRPN	6	18:1134719-1134870	+	0.74722	0.97556	-0.22834	0.993	K2	0.9434	SE
1	ENSOARG00020007839	ensembl	50	3:133718182-133718323	-	0.68912	0.48088	0.20824	0.807	K2	1.5231	SE
4	ENSOARG00020007839	ensembl	50	3:133718182-133718323	-	0.72423	0.4838	0.24043	0.912	K2	1.485	SE
6	ENSOARG00020007839	ensembl	50	3:133718182-133718323	-	0.41195	0.54697	-0.13502	0.825	K2	1.5414	SE
7	ENSOARG00020007839	ensembl	50	3:133718182-133718323	-	0.52444	0.80677	-0.28233	0.838	K2	1.3534	SE
2	ENSOARG00020007664	GSTM5	18	1:91589458-91589553	+	0.94852	0.78529	0.16323	1	K2	0.8476	SE
4	ENSOARG00020007664	GSTM5	18	1:91589458-91589553	+	0.68936	0.80299	-0.11364	0.822	K2	1.2127	SE
5	ENSOARG00020007664	GSTM5	18	1:91589458-91589553	+	0.80273	0.62237	0.18037	0.824	K2	1.1519	SE
7	ENSOARG00020007664	GSTM5	18	1:91589458-91589553	+	0.75308	0.50944	0.24364	0.929	K3	1.2736	SE
2	ENSOARG00020007664	GSTM5	7	1:91504276-91504371	+	0.13764	0.88111	-0.74347	1	K2	0.5316	SE
2	ENSOARG00020007664	GSTM5	8	1:91504459-91504569	+	0.11926	0.93088	-0.81162	1	K3	0.9172	SE
3	ENSOARG00020007664	GSTM5	7	1:91504276-91504371	+	0.98872	0.55822	0.4305	0.934	K3	1.2611	SE
3	ENSOARG00020007664	GSTM5	8	1:91504459-91504569	+	0.82057	0.47608	0.34449	0.904	K3	1.5168	SE
4	ENSOARG00020007664	GSTM5	17	1:91588641-91588741	+	0.68889	0.80309	-0.1142	0.837	K2	1.2127	SE
5	ENSOARG00020007664	GSTM5	7	1:91504276-91504371	+	0.95108	0.77003	0.18105	0.868	K3	1.2462	SE
5	ENSOARG00020007664	GSTM5	17	1:91588641-91588741	+	0.80736	0.62352	0.18385	0.831	K2	1.1519	SE
7	ENSOARG00020007664	GSTM5	8	1:91504459-91504569	+	0.49199	0.82647	-0.33448	0.927	K4	1.419	SE
7	ENSOARG00020007664	GSTM5	17	1:91588641-91588741	+	0.75259	0.51044	0.24215	0.937	K3	1.2736	SE
1	ENSOARG00020007434	ensembl	55	22:54938487-54938568	-	0.69475	0.84709	-0.15234	0.811	K1	0.9928	SE
3	ENSOARG00020007434	ensembl	55	22:54938487-54938568	-	0.91567	0.73319	0.18249	0.894	K1	0.6985	SE
6	ENSOARG00020007434	ensembl	55	22:54938487-54938568	-	0.90566	0.76577	0.13989	0.802	K1	0.9588	SE
4	ENSOARG00020007287	ARHGAP25	5	3:41350636-41350752	-	0.89493	0.68703	0.2079	0.815	K1	0.999	SE
6	ENSOARG00020007287	ARHGAP25	5	3:41350636-41350752	-	0.75339	0.94077	-0.18738	0.961	K1	0.7422	SE
7	ENSOARG00020007287	ARHGAP25	5	3:41350636-41350752	-	0.68249	0.90285	-0.22036	0.907	K1	0.8343	SE
2	ENSOARG00020007192	ADARB1	2	1:288326856-288326992	+	0.95723	0.82676	0.13047	0.931	K1	0.5853	SE
4	ENSOARG00020007192	ADARB1	2	1:288326856-288326992	+	0.97231	0.84727	0.12504	0.965	K3	1.6127	SE
5	ENSOARG00020007192	ADARB1	2	1:288326856-288326992	+	0.95419	0.80624	0.14795	0.918	K2	1.1762	SE
3	ENSOARG00020007179	SLC11A1	2	2:235214876-235215099	+	0.9166	0.76058	0.15602	0.904	K2	0.9398	SE
4	ENSOARG00020007179	SLC11A1	2	2:235214876-235215099	+	0.82103	0.67818	0.14285	0.811	K2	1.1676	SE
6	ENSOARG00020007179	SLC11A1	2	2:235214876-235215099	+	0.70868	0.88745	-0.17877	0.889	K4	1.6438	SE
3	ENSOARG00020007008	CYLD	4	14:20525161-20525812	+	0.68247	0.81648	-0.13401	0.826	K2	1.4167	SE
4	ENSOARG00020007008	CYLD	4	14:20525161-20525812	+	0.78772	0.4728	0.31492	0.914	K1	0.9994	SE
6	ENSOARG00020007008	CYLD	4	14:20525161-20525812	+	0.51013	0.85661	-0.34648	0.985	K1	0.9996	SE
1	ENSOARG00020006820	ensembl	18	1:69943233-69943513	-	0.67453	0.86039	-0.18586	0.88	K1	0.8555	SE
3	ENSOARG00020006820	ensembl	18	1:69943233-69943513	-	0.73758	0.87203	-0.13446	0.817	K1	0.8179	SE
7	ENSOARG00020006820	ensembl	18	1:69943233-69943513	-	0.67512	0.49251	0.18261	0.849	K2	1.1859	SE
1	ENSOARG00020006510	PBX3	7	3:10400763-10400875	-	0.63539	0.42967	0.20572	0.855	K1	0.9984	SE
3	ENSOARG00020006510	PBX3	7	3:10400763-10400875	-	0.43483	0.6807	-0.24587	0.866	K1	0.9987	SE
7	ENSOARG00020006510	PBX3	7	3:10400763-10400875	-	0.31273	0.43362	-0.1209	0.823	K1	0.9979	SE
4	ENSOARG00020006357	SLC22A16	7	8:29997867-29997944	+	0.67124	0.90916	-0.23792	0.926	K2	1.5704	SE
6	ENSOARG00020006357	SLC22A16	7	8:29997867-29997944	+	0.68046	0.90991	-0.22945	0.966	K2	1.5384	SE
7	ENSOARG00020006357	SLC22A16	7	8:29997867-29997944	+	0.72058	0.87502	-0.15444	0.834	K4	2.6386	SE
5	ENSOARG00020006356	MFSD13A	2	22:25705949-25706031	+	0.89933	0.7245	0.17484	0.831	K1	0.7285	SE
6	ENSOARG00020006356	MFSD13A	2	22:25705949-25706031	+	0.95351	0.85133	0.10217	0.829	K1	0.5256	SE
7	ENSOARG00020006356	MFSD13A	2	22:25705949-25706031	+	0.94616	0.84304	0.10312	0.814	K2	1.6657	SE
1	ENSOARG00020006289	HMBOX1	5	2:111712735-111712845	+	0.53818	0.75021	-0.21202	0.823	K2	1.1449	SE
6	ENSOARG00020006289	HMBOX1	5	2:111712735-111712845	+	0.72056	0.93728	-0.21671	0.86	K2	1.3397	SE
7	ENSOARG00020006289	HMBOX1	5	2:111712735-111712845	+	0.9119	0.74305	0.16885	0.829	K3	1.9591	SE
1	ENSOARG00020005935	KCP	20	4:101693093-101693175	-	0.87773	0.54907	0.32866	0.98	K1	0.9975	SE
3	ENSOARG00020005935	KCP	20	4:101693093-101693175	-	0.65702	0.49232	0.1647	0.816	K2	1.1482	SE
6	ENSOARG00020005935	KCP	20	4:101693093-101693175	-	0.40493	0.2076	0.19733	0.931	K4	1.4383	SE
2	ENSOARG00020005932	CSTB	5	1:287128278-287128379	-	0.46803	0.8887	-0.42067	0.994	K1	0.9967	SE
3	ENSOARG00020005932	CSTB	5	1:287128278-287128379	-	0.92888	0.25461	0.67427	1	K1	0.7091	SE
5	ENSOARG00020005932	CSTB	5	1:287128278-287128379	-	0.48267	0.25892	0.22375	0.845	K1	0.9154	SE
7	ENSOARG00020005932	CSTB	5	1:287128278-287128379	-	0.57832	0.13793	0.4404	0.941	K1	0.8443	SE
1	ENSOARG00020005927	DYSF	19	3:99743601-99743642	+	0.11783	0.49977	-0.38194	0.993	K1	0.9997	SE
3	ENSOARG00020005927	DYSF	19	3:99743601-99743642	+	0.51054	0.28555	0.22499	0.851	K1	1	SE
5	ENSOARG00020005927	DYSF	19	3:99743601-99743642	+	0.15791	0.34321	-0.1853	0.896	K1	0.9003	SE
7	ENSOARG00020005927	DYSF	19	3:99743601-99743642	+	0.49527	0.21256	0.28271	0.808	K1	0.9492	SE
1	ENSOARG00020005607	NFASC	24	12:2405317-2405490	+	0.71212	0.98569	-0.27357	1	K5	3.7516	SE
3	ENSOARG00020005607	NFASC	24	12:2405317-2405490	+	0.74561	0.94923	-0.20362	0.945	K5	2.9132	SE
6	ENSOARG00020005607	NFASC	24	12:2405317-2405490	+	0.70398	0.94738	-0.24341	0.998	K5	3.8656	SE
1	ENSOARG00020005491	NT5C	2	11:6951271-6951371	-	0.68834	0.84268	-0.15434	0.855	K2	1.1493	SE
1	ENSOARG00020005491	NT5C	4	11:6950683-6950797	-	0.79425	0.92654	-0.1323	0.873	K2	1.1493	SE
2	ENSOARG00020005491	NT5C	2	11:6951271-6951371	-	0.61399	0.88085	-0.26686	0.936	K1	0.9456	SE
2	ENSOARG00020005491	NT5C	4	11:6950683-6950797	-	0.66089	0.95801	-0.29712	0.999	K2	1.2257	SE
4	ENSOARG00020005491	NT5C	2	11:6951271-6951371	-	0.58397	0.79682	-0.21285	0.808	K1	0.9981	SE
6	ENSOARG00020005491	NT5C	4	11:6950683-6950797	-	0.8855	0.66789	0.21761	0.928	K2	1.2955	SE
1	ENSOARG00020004882	NEO1	28	7:21417083-21417241	+	0.6834	0.88297	-0.19957	0.914	K1	0.9321	SE
2	ENSOARG00020004882	NEO1	28	7:21417083-21417241	+	0.92909	0.56649	0.3626	0.983	K1	0.9811	SE
4	ENSOARG00020004882	NEO1	28	7:21417083-21417241	+	0.82351	0.57726	0.24626	0.926	K2	1.4707	SE
5	ENSOARG00020004882	NEO1	28	7:21417083-21417241	+	0.76504	0.25844	0.5066	0.993	K2	1.4854	SE
1	ENSOARG00020004837	ACRBP	10	3:224554813-224554896	+	0.53935	0.77997	-0.24062	0.895	K1	1	SE
2	ENSOARG00020004837	ACRBP	10	3:224554813-224554896	+	0.86685	0.64851	0.21834	0.91	K1	0.921	SE
6	ENSOARG00020004837	ACRBP	10	3:224554813-224554896	+	0.69964	0.87963	-0.17998	0.846	K1	0.8121	SE
7	ENSOARG00020004837	ACRBP	10	3:224554813-224554896	+	0.91605	0.73969	0.17636	0.856	K1	0.9595	SE
1	ENSOARG00020004591	ensembl	2	7:85542491-85542627	-	0.82217	0.57106	0.25111	0.982	K1	0.9993	SE
2	ENSOARG00020004591	ensembl	2	7:85542491-85542627	-	0.60662	0.34074	0.26588	0.914	K1	0.9612	SE
3	ENSOARG00020004591	ensembl	2	7:85542491-85542627	-	0.6588	0.80697	-0.14818	0.89	K1	0.9753	SE
6	ENSOARG00020004591	ensembl	2	7:85542491-85542627	-	0.70862	0.53793	0.17069	0.867	K1	0.9764	SE
7	ENSOARG00020004591	ensembl	2	7:85542491-85542627	-	0.57905	0.74727	-0.16822	0.909	K1	1	SE
3	ENSOARG00020004385	SERAC1	13	8:89399966-89400128	-	0.71758	0.86623	-0.14865	0.817	K1	0.7649	SE
4	ENSOARG00020004385	SERAC1	13	8:89399966-89400128	-	0.87554	0.7217	0.15385	0.802	K1	0.7128	SE
7	ENSOARG00020004385	SERAC1	13	8:89399966-89400128	-	0.89468	0.76288	0.1318	0.802	K1	0.8358	SE
4	ENSOARG00020004311	DZIP3	29	1:190743526-190743627	+	0.78978	0.94418	-0.1544	0.873	K1	0.5032	SE
6	ENSOARG00020004311	DZIP3	29	1:190743526-190743627	+	0.65132	0.85975	-0.20843	0.84	K3	1.8346	SE
7	ENSOARG00020004311	DZIP3	29	1:190743526-190743627	+	0.84868	0.5883	0.26038	0.852	K1	0.9598	SE
1	ENSOARG00020004206	SSC5D	4	14:66706304-66706417	-	0.79665	0.95153	-0.15488	0.945	K1	0.6431	SE
4	ENSOARG00020004206	SSC5D	4	14:66706304-66706417	-	0.8297	0.94868	-0.11899	0.843	K1	0.6324	SE
6	ENSOARG00020004206	SSC5D	4	14:66706304-66706417	-	0.96607	0.82392	0.14214	0.95	K1	0.5882	SE
3	ENSOARG00020003753	CEP162	26	8:58337568-58337666	+	0.75382	0.91091	-0.15709	0.806	K1	0.9132	SE
4	ENSOARG00020003753	CEP162	26	8:58337568-58337666	+	0.91251	0.79925	0.11326	0.824	K1	0.59	SE
7	ENSOARG00020003753	CEP162	26	8:58337568-58337666	+	0.78484	0.9368	-0.15196	0.851	K1	0.8569	SE
1	ENSOARG00020003658	ACTN1	20	7:84203183-84203248	-	0.57591	0.15689	0.41902	0.967	K2	0.9987	SE
2	ENSOARG00020003658	ACTN1	20	7:84203183-84203248	-	0.1591	0.30436	-0.14526	0.871	K2	1.3438	SE
7	ENSOARG00020003658	ACTN1	20	7:84203183-84203248	-	0.23083	0.37788	-0.14706	0.833	K2	1.3202	SE
1	ENSOARG00020003577	ensembl	4	9:16193281-16193748	+	0.23945	0.42777	-0.18832	0.831	K2	1.3039	SE
5	ENSOARG00020003577	ensembl	4	9:16193281-16193748	+	0.29326	0.5195	-0.22624	0.857	K1	0.9992	SE
7	ENSOARG00020003577	ensembl	4	9:16193281-16193748	+	0.23201	0.59121	-0.3592	0.96	K3	1.3722	SE
1	ENSOARG00020003525	AOAH	14	4:67387204-67387295	+	0.32252	0.78015	-0.45763	0.992	K1	0.8113	SE
4	ENSOARG00020003525	AOAH	14	4:67387204-67387295	+	0.28619	0.6065	-0.32031	0.913	K1	0.9864	SE
6	ENSOARG00020003525	AOAH	14	4:67387204-67387295	+	0.59027	0.10948	0.48079	0.985	K1	0.9599	SE
2	ENSOARG00020003408	CMC2	2	14:7883138-7883250	-	0.5324	0.6707	-0.1383	0.863	K2	1.3855	SE
3	ENSOARG00020003408	CMC2	2	14:7883138-7883250	-	0.74341	0.85176	-0.10836	0.814	K2	1.819	SE
4	ENSOARG00020003408	CMC2	2	14:7883138-7883250	-	0.93656	0.82108	0.11548	0.913	K2	1.5276	SE
4	ENSOARG00020003277	CDK20	3	2:24178452-24178640	-	0.70866	0.4328	0.27586	0.893	K3	1.8154	SE
5	ENSOARG00020003277	CDK20	3	2:24178452-24178640	-	0.60277	0.39836	0.20441	0.845	K2	1.5493	SE
7	ENSOARG00020003277	CDK20	3	2:24178452-24178640	-	0.54429	0.88818	-0.3439	0.847	K3	2.1378	SE
3	ENSOARG00020003216	GPATCH2L	9	7:91472210-91472264	+	0.57002	0.3734	0.19663	0.876	K1	0.9937	SE
4	ENSOARG00020003216	GPATCH2L	9	7:91472210-91472264	+	0.54834	0.72067	-0.17233	0.902	K1	0.9969	SE
5	ENSOARG00020003216	GPATCH2L	9	7:91472210-91472264	+	0.40735	0.65639	-0.24904	0.838	K1	0.9944	SE
7	ENSOARG00020003216	GPATCH2L	9	7:91472210-91472264	+	0.50725	0.26841	0.23884	0.902	K1	0.9985	SE
3	ENSOARG00020003216	GPATCH2L	8	7:91472119-91472158	+	0.43042	0.62874	-0.19832	0.893	K1	0.9937	SE
4	ENSOARG00020003216	GPATCH2L	8	7:91472119-91472158	+	0.44973	0.29372	0.156	0.809	K1	0.9969	SE
7	ENSOARG00020003216	GPATCH2L	8	7:91472119-91472158	+	0.4937	0.73352	-0.23982	0.909	K1	0.9985	SE
2	ENSOARG00020003097	SMARCC2	30	3:175007067-175007132	+	0.18605	0.52699	-0.34094	0.956	K2	0.9565	SE
3	ENSOARG00020003097	SMARCC2	30	3:175007067-175007132	+	0.52788	0.30585	0.22203	0.877	K2	1.1685	SE
7	ENSOARG00020003097	SMARCC2	30	3:175007067-175007132	+	0.32913	0.17019	0.15894	0.932	K2	0.9961	SE
5	ENSOARG00020002964	FGFR1OP2	5	3:201508105-201508218	-	0.67023	0.48924	0.18099	0.841	K1	0.9992	SE
6	ENSOARG00020002964	FGFR1OP2	5	3:201508105-201508218	-	0.60932	0.36792	0.24139	0.904	K1	0.9961	SE
7	ENSOARG00020002964	FGFR1OP2	5	3:201508105-201508218	-	0.70942	0.42754	0.28188	0.919	K1	1	SE
2	ENSOARG00020002857	ensembl	4	3:7789164-7789314	+	0.76308	0.94312	-0.18003	0.965	K1	0.7415	SE
3	ENSOARG00020002857	ensembl	4	3:7789164-7789314	+	0.84538	0.96292	-0.11754	0.89	K1	0.7487	SE
6	ENSOARG00020002857	ensembl	4	3:7789164-7789314	+	0.8215	0.94651	-0.125	0.883	K3	1.182	SE
7	ENSOARG00020002857	ensembl	4	3:7789164-7789314	+	0.89751	0.72233	0.17518	0.898	K3	1.0902	SE
3	ENSOARG00020002807	DCAF17	8	2:149155748-149155853	-	0.82102	0.54002	0.281	0.937	K1	0.9998	SE
4	ENSOARG00020002807	DCAF17	8	2:149155748-149155853	-	0.49573	0.79825	-0.30251	0.867	K2	1.5392	SE
6	ENSOARG00020002807	DCAF17	8	2:149155748-149155853	-	0.68272	0.49483	0.18789	0.814	K1	0.9985	SE
3	ENSOARG00020002786	PPFIBP1	10	3:200767984-200768016	-	0.41203	0.67063	-0.2586	0.964	K2	1.1542	SE
5	ENSOARG00020002786	PPFIBP1	10	3:200767984-200768016	-	0.82479	0.94544	-0.12065	0.949	K1	0.6464	SE
7	ENSOARG00020002786	PPFIBP1	10	3:200767984-200768016	-	0.59753	0.81701	-0.21948	0.941	K1	0.9981	SE
1	ENSOARG00020002667	ensembl	28	3:3212559-3212618	+	0.39899	0.53757	-0.13858	0.8	K3	1.383	SE
5	ENSOARG00020002667	ensembl	28	3:3212559-3212618	+	0.18454	0.34731	-0.16277	0.812	K2	0.9824	SE
6	ENSOARG00020002667	ensembl	28	3:3212559-3212618	+	0.51934	0.30111	0.21823	0.892	K2	1.0143	SE
1	ENSOARG00020002654	CHD1L	4	1:103918897-103919003	+	0.87841	0.74173	0.13668	0.813	K1	0.8177	SE
3	ENSOARG00020002654	CHD1L	4	1:103918897-103919003	+	0.78967	0.93427	-0.1446	0.85	K2	1.2139	SE
7	ENSOARG00020002654	CHD1L	4	1:103918897-103919003	+	0.92167	0.65225	0.26942	0.875	K3	1.7164	SE
1	ENSOARG00020002395	RABL3	3	1:203413899-203414028	-	0.57959	0.84835	-0.26876	0.94	K2	1.0632	SE
5	ENSOARG00020002395	RABL3	3	1:203413899-203414028	-	0.77003	0.93	-0.15997	0.955	K1	0.7578	SE
7	ENSOARG00020002395	RABL3	3	1:203413899-203414028	-	0.89212	0.75575	0.13637	0.814	K1	0.9458	SE
3	ENSOARG00020002106	ensembl	9	2:31465344-31465411	+	0.62401	0.83012	-0.2061	0.83	K3	2.5169	SE
6	ENSOARG00020002106	ensembl	9	2:31465344-31465411	+	0.74313	0.87104	-0.12791	0.841	K3	2.4401	SE
7	ENSOARG00020002106	ensembl	9	2:31465344-31465411	+	0.56481	0.82557	-0.26076	0.903	K4	3.0519	SE
2	ENSOARG00020001970	FBLN1	13	3:236876981-236877112	+	0.60834	0.86261	-0.25428	0.905	K1	0.9966	SE
3	ENSOARG00020001970	FBLN1	13	3:236876981-236877112	+	0.67563	0.99512	-0.3195	1	K1	0.9722	SE
5	ENSOARG00020001970	FBLN1	13	3:236876981-236877112	+	0.90438	0.66509	0.23929	0.95	K1	0.9792	SE
6	ENSOARG00020001970	FBLN1	13	3:236876981-236877112	+	0.99747	0.87859	0.11888	0.996	K2	1.0701	SE
1	ENSOARG00020001812	FNBP1	11	3:6759717-6759812	+	0.25225	0.55954	-0.30729	0.872	K2	1.5445	SE
5	ENSOARG00020001812	FNBP1	11	3:6759717-6759812	+	0.93196	0.58877	0.34318	0.973	K1	0.9567	SE
7	ENSOARG00020001812	FNBP1	11	3:6759717-6759812	+	0.74802	0.39799	0.35002	0.957	K2	1.7369	SE
1	ENSOARG00020001747	TMOD1	2	2:52770307-52770463	-	0.42036	0.79521	-0.37485	0.967	K1	0.971	SE
6	ENSOARG00020001747	TMOD1	2	2:52770307-52770463	-	0.35297	0.84193	-0.48897	0.993	K1	0.9451	SE
7	ENSOARG00020001747	TMOD1	2	2:52770307-52770463	-	0.52598	0.89138	-0.36539	0.962	K1	0.9445	SE
4	ENSOARG00020001691	ensembl	7	1:181883012-181883206	-	0.4878	0.29406	0.19374	0.824	K2	1.9691	SE
5	ENSOARG00020001691	ensembl	7	1:181883012-181883206	-	0.29808	0.89971	-0.60162	0.998	K3	2.0396	SE
7	ENSOARG00020001691	ensembl	7	1:181883012-181883206	-	0.7418	0.9002	-0.15841	0.804	K2	1.4362	SE
1	ENSOARG00020001532	LRCH3	14	1:208340446-208340496	-	0.87523	0.6663	0.20892	0.841	K2	1.3889	SE
4	ENSOARG00020001532	LRCH3	14	1:208340446-208340496	-	0.62952	0.83856	-0.20904	0.879	K2	1.7638	SE
5	ENSOARG00020001532	LRCH3	14	1:208340446-208340496	-	0.52353	0.90761	-0.38408	0.996	K2	1.5074	SE
6	ENSOARG00020001532	LRCH3	14	1:208340446-208340496	-	0.73363	0.52404	0.2096	0.838	K2	1.7426	SE
7	ENSOARG00020001532	LRCH3	14	1:208340446-208340496	-	0.61424	0.75552	-0.14128	0.821	K2	1.8595	SE
1	ENSOARG00020001365	ABI3BP	18	1:181294925-181294996	-	0.61435	0.40106	0.2133	0.833	K3	1.8647	SE
1	ENSOARG00020001365	ABI3BP	24	1:181284861-181284908	-	0.87824	0.65218	0.22606	0.815	K3	1.796	SE
3	ENSOARG00020001365	ABI3BP	18	1:181294925-181294996	-	0.59434	0.91378	-0.31944	0.966	K2	1.4054	SE
4	ENSOARG00020001365	ABI3BP	20	1:181289446-181289487	-	0.95136	0.49885	0.45251	0.855	K4	2.4931	SE
4	ENSOARG00020001365	ABI3BP	21	1:181288536-181288577	-	0.94814	0.58653	0.3616	0.9	K3	2.1769	SE
4	ENSOARG00020001365	ABI3BP	24	1:181284861-181284908	-	0.95646	0.5812	0.37526	0.907	K3	2.0863	SE
4	ENSOARG00020001365	ABI3BP	27	1:181280895-181280927	-	0.92531	0.58686	0.33845	0.851	K3	2.1769	SE
5	ENSOARG00020001365	ABI3BP	20	1:181289446-181289487	-	0.3533	0.91628	-0.56298	0.999	K4	3.1765	SE
5	ENSOARG00020001365	ABI3BP	21	1:181288536-181288577	-	0.25515	0.88864	-0.63349	0.998	K3	2.4239	SE
5	ENSOARG00020001365	ABI3BP	27	1:181280895-181280927	-	0.88662	0.71428	0.17234	0.938	K4	3.1573	SE
6	ENSOARG00020001365	ABI3BP	18	1:181294925-181294996	-	0.4501	0.75071	-0.30061	0.837	K2	1.9821	SE
6	ENSOARG00020001365	ABI3BP	20	1:181289446-181289487	-	0.7505	0.9608	-0.21031	0.839	K2	1.9821	SE
6	ENSOARG00020001365	ABI3BP	21	1:181288536-181288577	-	0.75221	0.957	-0.20479	0.83	K2	1.5722	SE
6	ENSOARG00020001365	ABI3BP	24	1:181284861-181284908	-	0.76604	0.96976	-0.20372	0.845	K2	1.5722	SE
6	ENSOARG00020001365	ABI3BP	27	1:181280895-181280927	-	0.66836	0.96942	-0.30106	0.994	K2	1.5722	SE
2	ENSOARG00020001333	KHK	3	3:35711174-35711308	+	0.93024	0.70194	0.22831	0.956	K1	0.822	SE
3	ENSOARG00020001333	KHK	3	3:35711174-35711308	+	0.49684	0.8212	-0.32436	0.884	K2	0.9517	SE
6	ENSOARG00020001333	KHK	3	3:35711174-35711308	+	0.68274	0.88554	-0.20279	0.829	K1	0.9949	SE
1	ENSOARG00020001251	EPHB6	15	4:114876781-114876936	+	0.94613	0.78479	0.16135	0.945	K1	0.6741	SE
2	ENSOARG00020001251	EPHB6	15	4:114876781-114876936	+	0.88282	0.679	0.20382	0.848	K1	0.8046	SE
6	ENSOARG00020001251	EPHB6	15	4:114876781-114876936	+	0.7936	0.9536	-0.16	0.949	K1	0.6799	SE
3	ENSOARG00020001206	ensembl	4	1:131146184-131146307	-	0.38618	0.92733	-0.54115	0.999	K1	0.9402	SE
5	ENSOARG00020001206	ensembl	4	1:131146184-131146307	-	0.95641	0.64157	0.31484	0.994	K1	0.9178	SE
7	ENSOARG00020001206	ensembl	4	1:131146184-131146307	-	0.55011	0.82202	-0.2719	0.909	K3	1.6208	SE
1	ENSOARG00020001140	PTBP2	10	1:78118625-78118658	+	0.38661	0.6676	-0.28099	0.913	K1	0.9548	SE
3	ENSOARG00020001140	PTBP2	10	1:78118625-78118658	+	0.50329	0.15369	0.3496	0.898	K1	0.8416	SE
6	ENSOARG00020001140	PTBP2	10	1:78118625-78118658	+	0.89241	0.27315	0.61925	1	K1	0.883	SE
3	ENSOARG00020001122	MKNK1	14	1:21778255-21778298	-	0.74501	0.46025	0.28476	0.854	K2	1.0902	SE
4	ENSOARG00020001122	MKNK1	14	1:21778255-21778298	-	0.80398	0.57816	0.22582	0.85	K1	0.9994	SE
5	ENSOARG00020001122	MKNK1	14	1:21778255-21778298	-	0.689	0.91314	-0.22413	0.94	K1	0.9174	SE
4	ENSOARG00020001060	COL5A1	46	3:1623338-1623445	-	0.97881	0.58556	0.39324	0.994	K6	1.6288	SE
4	ENSOARG00020001060	COL5A1	47	3:1620967-1621074	-	0.97907	0.58506	0.39401	0.995	K6	1.6288	SE
6	ENSOARG00020001060	COL5A1	46	3:1623338-1623445	-	0.72576	0.94769	-0.22193	0.864	K6	1.401	SE
6	ENSOARG00020001060	COL5A1	47	3:1620967-1621074	-	0.72671	0.93999	-0.21329	0.85	K6	1.401	SE
7	ENSOARG00020001060	COL5A1	46	3:1623338-1623445	-	0.74128	0.9787	-0.23742	0.931	K3	1.1668	SE
7	ENSOARG00020001060	COL5A1	47	3:1620967-1621074	-	0.74012	0.979	-0.23889	0.923	K3	1.1668	SE
2	ENSOARG00020000881	ACP1	4	2:235242-235270	+	0.82978	0.70131	0.12846	0.986	K2	1.1184	SE
6	ENSOARG00020000881	ACP1	4	2:235242-235270	+	0.47465	0.582	-0.10735	0.886	K3	1.3144	SE
7	ENSOARG00020000881	ACP1	4	2:235242-235270	+	0.50232	0.61933	-0.11701	0.995	K3	1.2696	SE
2	ENSOARG00020000510	P4HA2	13	5:20723961-20724020	+	0.4861	0.95114	-0.46504	1	K1	0.9992	SE
3	ENSOARG00020000510	P4HA2	13	5:20723961-20724020	+	0.30361	0.62904	-0.32543	0.988	K1	0.9655	SE
4	ENSOARG00020000510	P4HA2	13	5:20723961-20724020	+	0.49001	0.33166	0.15836	0.947	K1	0.9994	SE
5	ENSOARG00020000510	P4HA2	13	5:20723961-20724020	+	0.62917	0.44001	0.18916	0.924	K1	0.9922	SE
7	ENSOARG00020000510	P4HA2	13	5:20723961-20724020	+	0.50232	0.64515	-0.14283	0.828	K2	1.0526	SE
3	ENSOARG00020000510	P4HA2	14	5:20724070-20724135	+	0.70595	0.37287	0.33308	0.984	K1	0.9655	SE
4	ENSOARG00020000510	P4HA2	14	5:20724070-20724135	+	0.51042	0.66719	-0.15677	0.947	K1	0.9994	SE
5	ENSOARG00020000510	P4HA2	14	5:20724070-20724135	+	0.37575	0.55895	-0.1832	0.92	K1	0.9922	SE
7	ENSOARG00020000510	P4HA2	14	5:20724070-20724135	+	0.498	0.35085	0.14715	0.822	K2	1.0526	SE
3	ENSOARG00020000287	ST7	9	4:57619940-57620008	-	0.28302	0.50159	-0.21857	0.866	K1	0.9995	SE
5	ENSOARG00020000287	ST7	9	4:57619940-57620008	-	0.50542	0.77172	-0.2663	0.807	K1	0.813	SE
7	ENSOARG00020000287	ST7	9	4:57619940-57620008	-	0.44258	0.63219	-0.1896	0.835	K1	1	SE
5	ENSOARG00020026472	DNAJA3	13	24:3660522-3660638	+	0.10954	0.2415	-0.13196	0.877	K1	0.8584	SE
7	ENSOARG00020026472	DNAJA3	13	24:3660522-3660638	+	0.14157	0.24203	-0.10046	0.924	K1	0.8383	SE
3	ENSOARG00020026470	ensembl	15	24:3576195-3576321	-	0.92159	0.75171	0.16987	0.831	K1	0.9337	SE
6	ENSOARG00020026470	ensembl	15	24:3576195-3576321	-	0.95791	0.82528	0.13262	0.833	K1	0.7995	SE
4	ENSOARG00020026442	ensembl	3	24:2782483-2782660	+	0.55847	0.91419	-0.35572	0.937	K2	1.4839	SE
4	ENSOARG00020026442	ensembl	11	24:2807669-2807779	+	0.81931	0.54882	0.27049	0.879	K3	2.1358	SE
6	ENSOARG00020026442	ensembl	11	24:2807669-2807779	+	0.34622	0.88123	-0.53501	0.998	K2	1.5808	SE
7	ENSOARG00020026442	ensembl	3	24:2782483-2782660	+	0.87889	0.59617	0.28272	0.94	K2	1.5524	SE
3	ENSOARG00020026439	ZNF263	4	24:2764191-2764317	+	0.30246	0.80442	-0.50196	0.957	K1	0.942	SE
5	ENSOARG00020026439	ZNF263	4	24:2764191-2764317	+	0.56325	0.81195	-0.2487	0.909	K1	0.9846	SE
1	ENSOARG00020026435	ULK2	13	11:29470478-29470649	-	0.94525	0.70136	0.24389	0.923	K1	0.9998	SE
4	ENSOARG00020026435	ULK2	13	11:29470478-29470649	-	0.75805	0.92065	-0.1626	0.806	K1	0.9867	SE
4	ENSOARG00020026428	MAPK8	8	25:44669172-44669243	+	0.11368	0.23505	-0.12137	0.807	K2	0.7915	SE
5	ENSOARG00020026428	MAPK8	8	25:44669172-44669243	+	0.3511	0.14223	0.20887	0.849	K1	0.8898	SE
6	ENSOARG00020026382	ensembl	3	25:43622406-43622548	-	0.92651	0.77952	0.14699	0.872	K1	0.6697	SE
7	ENSOARG00020026382	ensembl	3	25:43622406-43622548	-	0.77376	0.94144	-0.16767	0.897	K1	0.6322	SE
1	ENSOARG00020026369	ensembl	10	24:2348942-2348971	+	0.25338	0.56043	-0.30705	0.942	K3	2.2819	SE
1	ENSOARG00020026369	ensembl	34	24:2380557-2380589	+	0.81019	0.52454	0.28565	0.928	K1	0.999	SE
2	ENSOARG00020026369	ensembl	9	24:2347009-2347062	+	0.092656	0.22047	-0.12782	0.8	K2	1.1532	SE
5	ENSOARG00020026369	ensembl	9	24:2347009-2347062	+	0.19896	0.60061	-0.40166	0.963	K1	0.9464	SE
5	ENSOARG00020026369	ensembl	10	24:2348942-2348971	+	0.19993	0.60691	-0.40699	0.968	K1	0.9464	SE
6	ENSOARG00020026369	ensembl	34	24:2380557-2380589	+	0.13273	0.42137	-0.28864	0.957	K1	0.9976	SE
1	ENSOARG00020026364	FAM135A	17	9:3588505-3588660	-	0.87053	0.64593	0.22459	0.927	K1	0.9256	SE
4	ENSOARG00020026364	FAM135A	17	9:3588505-3588660	-	0.67855	0.40548	0.27307	0.894	K1	0.964	SE
1	ENSOARG00020026346	ensembl	14	9:3334390-3334470	-	0.21912	0.40402	-0.1849	0.839	K2	1.6654	SE
3	ENSOARG00020026346	ensembl	15	9:3328224-3328304	-	0.79268	0.55477	0.2379	0.922	K3	1.9323	SE
6	ENSOARG00020026346	ensembl	14	9:3334390-3334470	-	0.44891	0.19339	0.25552	0.873	K4	2.6026	SE
7	ENSOARG00020026346	ensembl	15	9:3328224-3328304	-	0.7642	0.63296	0.13123	0.849	K3	1.9257	SE
4	ENSOARG00020026311	MEIOB	12	24:1365125-1365211	-	0.35069	0.91419	-0.56351	0.995	K1	0.9995	SE
7	ENSOARG00020026311	MEIOB	12	24:1365125-1365211	-	0.50089	0.21968	0.2812	0.906	K2	1.0831	SE
6	ENSOARG00020026307	ensembl	2	24:1945851-1945868	+	0.091204	0.22314	-0.13193	0.832	K1	0.652	SE
7	ENSOARG00020026307	ensembl	2	24:1945851-1945868	+	0.1212	0.29572	-0.17452	0.859	K1	0.8596	SE
6	ENSOARG00020026248	TOM1L2	13	11:28692885-28692971	-	0.076392	0.17845	-0.10206	0.816	K2	1.4332	SE
6	ENSOARG00020026248	TOM1L2	14	11:28688612-28688671	-	0.94321	0.65708	0.28613	0.936	K2	1.4332	SE
7	ENSOARG00020026248	TOM1L2	13	11:28692885-28692971	-	0.072997	0.26037	-0.18737	0.93	K2	1.5699	SE
7	ENSOARG00020026248	TOM1L2	14	11:28688612-28688671	-	0.9683	0.63313	0.33516	1	K2	1.5699	SE
4	ENSOARG00020026225	ensembl	2	24:957449-957620	-	0.95988	0.73001	0.22987	0.905	K1	0.9912	SE
7	ENSOARG00020026225	ensembl	2	24:957449-957620	-	0.59492	0.8659	-0.27098	0.917	K1	0.9582	SE
5	ENSOARG00020026214	ZMIZ1	23	25:36147132-36147389	+	0.94147	0.27116	0.67032	1	K1	0.7563	SE
7	ENSOARG00020026214	ZMIZ1	23	25:36147132-36147389	+	0.59726	0.75871	-0.16144	0.895	K2	0.9985	SE
4	ENSOARG00020026205	ensembl	7	25:34927514-34927516	+	0.42968	0.31716	0.11253	0.933	K3	1.2787	SE
7	ENSOARG00020026205	ensembl	7	25:34927514-34927516	+	0.30015	0.079207	0.22094	1	K3	1.2316	SE
2	ENSOARG00020026136	LRRC71	10	1:113019607-113019753	+	0.68674	0.82405	-0.13731	0.803	K1	0.8345	SE
4	ENSOARG00020026136	LRRC71	10	1:113019607-113019753	+	0.95273	0.79713	0.1556	0.917	K1	0.8884	SE
3	ENSOARG00020026135	CEP43	10	8:96545621-96545689	+	0.82095	0.93399	-0.11305	0.918	K2	1.3256	SE
5	ENSOARG00020026135	CEP43	10	8:96545621-96545689	+	0.95919	0.84769	0.11151	0.863	K2	0.731	SE
3	ENSOARG00020026051	CSNK1D	9	11:12478462-12478526	-	0.97223	0.80721	0.16502	0.995	K2	0.9386	SE
7	ENSOARG00020026051	CSNK1D	9	11:12478462-12478526	-	0.72841	0.89715	-0.16874	0.95	K3	1.6666	SE
1	ENSOARG00020026009	ZMPSTE24	4	1:15463650-15463766	+	0.81437	0.93486	-0.12049	0.827	K1	0.7219	SE
5	ENSOARG00020026009	ZMPSTE24	4	1:15463650-15463766	+	0.9806	0.8765	0.1041	0.884	K0	0	SE
3	ENSOARG00020026000	UEVLD	4	21:26590127-26590290	+	0.71884	0.83014	-0.11131	0.813	K2	1.2563	SE
4	ENSOARG00020026000	UEVLD	4	21:26590127-26590290	+	0.83285	0.49068	0.34217	0.918	K2	1.3406	SE
3	ENSOARG00020025849	ITGB3BP	3	1:40844081-40844216	-	0.79351	0.95659	-0.16308	0.928	K2	1.7786	SE
5	ENSOARG00020025849	ITGB3BP	3	1:40844081-40844216	-	0.89426	0.78769	0.10657	0.824	K2	1.3733	SE
1	ENSOARG00020025799	YTHDF3	3	9:44467392-44467537	+	0.34906	0.10177	0.24729	0.866	K1	0.9991	SE
3	ENSOARG00020025799	YTHDF3	3	9:44467392-44467537	+	0.55846	0.2282	0.33026	0.938	K1	0.9983	SE
1	ENSOARG00020025783	GOLGA4	4	19:11416722-11416820	+	0.47339	0.81087	-0.33748	0.973	K1	0.998	SE
1	ENSOARG00020025783	GOLGA4	12	19:11441037-11441120	+	0.7712	0.8916	-0.1204	0.856	K1	0.739	SE
6	ENSOARG00020025783	GOLGA4	4	19:11416722-11416820	+	0.31072	0.69638	-0.38566	0.974	K1	0.8548	SE
7	ENSOARG00020025783	GOLGA4	12	19:11441037-11441120	+	0.68939	0.48711	0.20228	0.819	K1	0.9849	SE
3	ENSOARG00020025774	MICAL3	35	3:230015670-230015720	-	0.82973	0.21545	0.61428	0.999	K1	0.8349	SE
4	ENSOARG00020025774	MICAL3	16	3:230061860-230061943	-	0.60719	0.43672	0.17047	0.866	K2	1.2802	SE
7	ENSOARG00020025774	MICAL3	16	3:230061860-230061943	-	0.51213	0.75309	-0.24095	0.877	K3	2.118	SE
7	ENSOARG00020025774	MICAL3	35	3:230015670-230015720	-	0.46561	0.2266	0.239	0.901	K1	0.9838	SE
5	ENSOARG00020025755	ensembl	6	3:229957211-229957280	+	0.8749	0.75254	0.12236	0.844	K3	1.413	SE
7	ENSOARG00020025755	ensembl	6	3:229957211-229957280	+	0.86109	0.63895	0.22214	0.954	K4	1.9948	SE
4	ENSOARG00020025754	ANKRD29	2	23:37769643-37769753	+	0.41414	0.87716	-0.46302	0.99	K1	0.9609	SE
6	ENSOARG00020025754	ANKRD29	2	23:37769643-37769753	+	0.50893	0.72724	-0.21832	0.843	K1	0.9999	SE
3	ENSOARG00020025736	NAV2	21	21:25300809-25300853	-	0.53752	0.82719	-0.28968	0.938	K2	1.412	SE
4	ENSOARG00020025736	NAV2	21	21:25300809-25300853	-	0.57643	0.2689	0.30752	0.899	K2	1.4391	SE
4	ENSOARG00020025710	TAMM41	5	19:57722070-57722215	-	0.90373	0.79462	0.10911	0.872	K1	0.7541	SE
5	ENSOARG00020025710	TAMM41	5	19:57722070-57722215	-	0.96605	0.84443	0.12162	0.915	K1	0.6913	SE
6	ENSOARG00020025704	LRRFIP2	5	19:11021263-11021307	+	0.28963	0.10368	0.18595	0.921	K2	1.1132	SE
7	ENSOARG00020025704	LRRFIP2	5	19:11021263-11021307	+	0.33185	0.044451	0.2874	0.995	K3	1.6828	SE
3	ENSOARG00020025675	GFAP	7	11:18445753-18445796	+	0.85671	0.97688	-0.12017	0.945	K2	1.0111	SE
4	ENSOARG00020025675	GFAP	7	11:18445753-18445796	+	0.92035	0.73782	0.18253	0.9	K1	0.7504	SE
3	ENSOARG00020025631	ACBD4	5	11:18256811-18256895	-	0.82189	0.94074	-0.11885	0.977	K3	2.2016	SE
5	ENSOARG00020025631	ACBD4	5	11:18256811-18256895	-	0.82578	0.93683	-0.11106	0.926	K2	0.9199	SE
3	ENSOARG00020025519	ARHGAP17	20	24:23256585-23256632	-	0.49039	0.28897	0.20141	0.833	K2	1.4138	SE
7	ENSOARG00020025519	ARHGAP17	20	24:23256585-23256632	-	0.33044	0.20165	0.12879	0.802	K3	1.7316	SE
2	ENSOARG00020025486	TNS1	25	2:234772692-234772778	-	0.10136	0.29681	-0.19545	0.912	K1	0.9795	SE
5	ENSOARG00020025486	TNS1	25	2:234772692-234772778	-	0.18469	0.35644	-0.17175	0.911	K2	1.4715	SE
4	ENSOARG00020025456	SS18	9	23:35510682-35510774	+	0.51088	0.32995	0.18093	0.936	K2	1.1598	SE
6	ENSOARG00020025456	SS18	9	23:35510682-35510774	+	0.43649	0.27326	0.16323	0.907	K2	1.1462	SE
3	ENSOARG00020025451	LRRC45	5	11:12225645-12225773	+	0.68202	0.92044	-0.23843	0.871	K1	0.9999	SE
6	ENSOARG00020025451	LRRC45	5	11:12225645-12225773	+	0.86942	0.65605	0.21338	0.909	K1	0.971	SE
1	ENSOARG00020025431	PHKA1	20	X:67980504-67980680	-	0.8721	0.47009	0.40201	0.975	K1	0.9993	SE
4	ENSOARG00020025431	PHKA1	29	X:67964127-67964165	-	0.58428	0.81772	-0.23345	0.883	K2	1.4601	SE
6	ENSOARG00020025431	PHKA1	20	X:67980504-67980680	-	0.6074	0.38404	0.22337	0.857	K1	0.9973	SE
7	ENSOARG00020025431	PHKA1	29	X:67964127-67964165	-	0.78109	0.50574	0.27535	0.835	K2	1.5601	SE
1	ENSOARG00020025422	DOCK7	46	1:39855123-39855137	-	0.5018	0.14092	0.36089	0.823	K2	1.0947	SE
3	ENSOARG00020025422	DOCK7	46	1:39855123-39855137	-	0.1223	0.25268	-0.13038	0.879	K2	1.4047	SE
4	ENSOARG00020025422	DOCK7	25	1:39900679-39900771	-	0.28586	0.098012	0.18785	0.914	K1	0.824	SE
7	ENSOARG00020025422	DOCK7	25	1:39900679-39900771	-	0.12629	0.38525	-0.25897	0.875	K1	0.9999	SE
5	ENSOARG00020025416	PPRC1	11	22:25442877-25443600	+	0.97395	0.73343	0.24052	0.991	K1	0.7545	SE
6	ENSOARG00020025416	PPRC1	10	22:25441842-25441909	+	0.57714	0.79287	-0.21573	0.908	K2	1.5155	SE
7	ENSOARG00020025416	PPRC1	10	22:25441842-25441909	+	0.58083	0.93495	-0.35412	0.975	K3	1.9291	SE
7	ENSOARG00020025416	PPRC1	11	22:25442877-25443600	+	0.61747	0.89687	-0.2794	0.91	K3	1.9291	SE
5	ENSOARG00020025368	MTMR14	8	19:18021774-18021844	-	0.68628	0.85772	-0.17144	0.829	K2	1.3871	SE
5	ENSOARG00020025368	MTMR14	9	19:18021098-18021172	-	0.72347	0.95393	-0.23045	0.926	K2	1.3871	SE
6	ENSOARG00020025368	MTMR14	8	19:18021774-18021844	-	0.93161	0.70604	0.22557	0.845	K4	1.3193	SE
6	ENSOARG00020025368	MTMR14	9	19:18021098-18021172	-	0.94057	0.80051	0.14006	0.909	K4	1.3193	SE
2	ENSOARG00020025327	PECR	6	2:232876820-232876930	-	0.52283	0.38566	0.13717	0.849	K1	0.9987	SE
7	ENSOARG00020025327	PECR	6	2:232876820-232876930	-	0.79394	0.94356	-0.14963	0.997	K1	0.8314	SE
1	ENSOARG00020025325	CAMTA2	8	11:36944432-36944585	-	0.80239	0.96453	-0.16214	0.94	K2	1.3896	SE
3	ENSOARG00020025325	CAMTA2	8	11:36944432-36944585	-	0.8725	0.97447	-0.10197	0.904	K2	1.1292	SE
4	ENSOARG00020025313	TNRC6A	5	24:23111283-23111681	+	0.60821	0.44087	0.16733	0.805	K2	1.1641	SE
5	ENSOARG00020025313	TNRC6A	5	24:23111283-23111681	+	0.77688	0.35252	0.42436	0.98	K1	0.8972	SE
1	ENSOARG00020025304	CPNE9	20	19:17988227-17988354	-	0.94196	0.79796	0.14401	0.894	K2	1.099	SE
6	ENSOARG00020025304	CPNE9	20	19:17988227-17988354	-	0.63929	0.80539	-0.16609	0.818	K2	1.0168	SE
4	ENSOARG00020025286	HLA	5	20:8968936-8969214	-	0.93046	0.51271	0.41775	0.986	K1	0.9991	SE
7	ENSOARG00020025286	HLA	5	20:8968936-8969214	-	0.78262	0.9469	-0.16428	0.913	K1	0.8213	SE
3	ENSOARG00020025214	RNF167	6	11:36914156-36914246	+	0.85713	0.98531	-0.12818	0.962	K3	1.0733	SE
4	ENSOARG00020025214	RNF167	6	11:36914156-36914246	+	0.97605	0.86933	0.10672	0.998	K2	1.2227	SE
1	ENSOARG00020025193	PRTFDC1	7	13:26659430-26659476	-	0.93069	0.81389	0.1168	0.826	K1	0.5195	SE
1	ENSOARG00020025193	PRTFDC1	8	13:26655250-26655326	-	0.93453	0.82301	0.11152	0.828	K1	0.5195	SE
7	ENSOARG00020025193	PRTFDC1	7	13:26659430-26659476	-	0.96229	0.85792	0.10437	0.836	K2	1.1157	SE
7	ENSOARG00020025193	PRTFDC1	8	13:26655250-26655326	-	0.67253	0.83233	-0.15979	0.864	K2	1.1157	SE
2	ENSOARG00020025145	ensembl	2	19:17899408-17899556	-	0.63989	0.89829	-0.2584	0.934	K1	0.9207	SE
6	ENSOARG00020025145	ensembl	2	19:17899408-17899556	-	0.92212	0.80839	0.11373	0.87	K1	0.6896	SE
1	ENSOARG00020025090	ensembl	6	X:12130025-12130147	-	0.74833	0.89205	-0.14372	0.909	K2	0.9272	SE
4	ENSOARG00020025090	ensembl	6	X:12130025-12130147	-	0.85857	0.74368	0.11489	0.897	K2	1.1409	SE
4	ENSOARG00020025085	CIDEC	3	19:17865817-17865970	+	0.87557	0.71982	0.15575	0.846	K1	0.9953	SE
7	ENSOARG00020025085	CIDEC	3	19:17865817-17865970	+	0.80253	0.92713	-0.1246	1	K1	0.7367	SE
6	ENSOARG00020025030	HAUS1	4	23:51321015-51321149	+	0.80983	0.98534	-0.17552	0.996	K2	0.813	SE
7	ENSOARG00020025030	HAUS1	4	23:51321015-51321149	+	0.88644	0.74481	0.14163	0.821	K1	0.933	SE
4	ENSOARG00020025023	GOSR2	8	11:17783726-17783866	+	0.87722	0.7548	0.12241	0.891	K2	1.3399	SE
5	ENSOARG00020025023	GOSR2	8	11:17783726-17783866	+	0.92749	0.76449	0.163	0.891	K1	0.9598	SE
3	ENSOARG00020025020	IL17RE	3	19:17848939-17849061	-	0.78052	0.94439	-0.16387	0.885	K2	1.1734	SE
4	ENSOARG00020025020	IL17RE	3	19:17848939-17849061	-	0.84955	0.96163	-0.11208	0.875	K2	1.4946	SE
4	ENSOARG00020025002	ARHGAP21	9	13:26444673-26444702	-	0.50895	0.65412	-0.14518	0.839	K1	0.9999	SE
5	ENSOARG00020025002	ARHGAP21	9	13:26444673-26444702	-	0.18842	0.41308	-0.22467	0.858	K1	0.9569	SE
1	ENSOARG00020024978	ALS2CL	9	19:54760035-54760101	+	0.75145	0.91548	-0.16403	0.954	K2	1.0922	SE
2	ENSOARG00020024978	ALS2CL	9	19:54760035-54760101	+	0.57046	0.12169	0.44876	0.97	K2	1.1211	SE
5	ENSOARG00020024913	MINK1	18	11:36871028-36871138	+	0.44871	0.64059	-0.19188	0.837	K1	0.9905	SE
6	ENSOARG00020024913	MINK1	18	11:36871028-36871138	+	0.45516	0.75798	-0.30282	0.947	K1	0.9992	SE
3	ENSOARG00020024893	SYTL4	8	X:141494140-141494243	-	0.84081	0.67375	0.16706	0.852	K1	0.9982	SE
7	ENSOARG00020024893	SYTL4	8	X:141494140-141494243	-	0.89812	0.69518	0.20293	0.832	K1	0.9902	SE
3	ENSOARG00020024883	WDR17	6	26:7363064-7363247	+	0.77653	0.92365	-0.14712	0.829	K1	0.83	SE
4	ENSOARG00020024883	WDR17	6	26:7363064-7363247	+	0.75724	0.89401	-0.13677	0.814	K1	0.7027	SE
5	ENSOARG00020024883	WDR17	13	26:7375894-7375976	+	0.79755	0.90183	-0.10428	0.8	K1	0.6056	SE
6	ENSOARG00020024883	WDR17	12	26:7374039-7374130	+	0.91779	0.75506	0.16273	0.899	K1	0.7183	SE
7	ENSOARG00020024883	WDR17	12	26:7374039-7374130	+	0.62056	0.85476	-0.23419	0.866	K1	0.9933	SE
7	ENSOARG00020024883	WDR17	13	26:7375894-7375976	+	0.53327	0.85337	-0.32009	0.935	K1	0.9933	SE
1	ENSOARG00020024831	NLRC5	39	14:26697907-26697990	+	0.47484	0.67977	-0.20492	0.805	K1	0.9973	SE
3	ENSOARG00020024831	NLRC5	39	14:26697907-26697990	+	0.91805	0.68239	0.23566	0.952	K1	0.8612	SE
1	ENSOARG00020024774	KSR1	18	11:44387762-44387895	-	0.57905	0.88703	-0.30797	0.801	K1	0.7905	SE
6	ENSOARG00020024774	KSR1	18	11:44387762-44387895	-	0.85673	0.96111	-0.10437	0.843	K1	0.521	SE
4	ENSOARG00020024750	KIAA1217	11	13:26306592-26306696	+	0.48987	0.21591	0.27396	0.904	K2	1.504	SE
6	ENSOARG00020024750	KIAA1217	6	13:26193432-26193630	+	0.73992	0.93095	-0.19103	0.917	K2	1.5156	SE
7	ENSOARG00020024750	KIAA1217	6	13:26193432-26193630	+	0.57617	0.81292	-0.23675	0.81	K2	1.5563	SE
7	ENSOARG00020024750	KIAA1217	11	13:26306592-26306696	+	0.26903	0.52734	-0.25832	0.893	K2	1.7282	SE
3	ENSOARG00020024711	MEI1	18	3:233651666-233651834	+	0.95477	0.7907	0.16407	0.879	K1	0.778	SE
4	ENSOARG00020024711	MEI1	18	3:233651666-233651834	+	0.5253	0.88113	-0.35583	0.967	K2	1.3485	SE
3	ENSOARG00020024664	POLL	3	22:24962003-24962297	-	0.91148	0.71073	0.20075	0.931	K2	1.0862	SE
4	ENSOARG00020024664	POLL	3	22:24962003-24962297	-	0.56538	0.31658	0.2488	0.83	K2	1.394	SE
1	ENSOARG00020024646	PBRM1	27	19:50240281-50240445	+	0.12839	0.26546	-0.13707	0.812	K2	1.4913	SE
5	ENSOARG00020024646	PBRM1	27	19:50240281-50240445	+	0.12939	0.43352	-0.30413	0.979	K2	1.5336	SE
5	ENSOARG00020024646	PBRM1	28	19:50243811-50243966	+	0.19347	0.39538	-0.20191	0.857	K2	1.1031	SE
6	ENSOARG00020024646	PBRM1	9	19:50182145-50182240	+	0.71751	0.50421	0.2133	0.812	K1	0.9216	SE
7	ENSOARG00020024646	PBRM1	9	19:50182145-50182240	+	0.50068	0.87393	-0.37325	0.98	K3	2.1174	SE
7	ENSOARG00020024646	PBRM1	28	19:50243811-50243966	+	0.63654	0.39668	0.23985	0.811	K2	1.8507	SE
5	ENSOARG00020024600	SLC35B3	3	20:50667518-50667811	+	0.72278	0.89913	-0.17636	0.886	K2	1.7155	SE
6	ENSOARG00020024600	SLC35B3	3	20:50667518-50667811	+	0.81555	0.93124	-0.11569	0.806	K2	1.1329	SE
4	ENSOARG00020024586	IFT22	3	24:36099667-36099756	+	0.88984	0.75207	0.13777	0.839	K2	0.9499	SE
5	ENSOARG00020024586	IFT22	3	24:36099667-36099756	+	0.88095	0.69851	0.18244	0.904	K2	0.9535	SE
3	ENSOARG00020024568	ZFAND3	2	20:13432167-13432207	+	0.76899	0.96188	-0.19289	0.835	K1	0.9981	SE
7	ENSOARG00020024568	ZFAND3	2	20:13432167-13432207	+	0.86228	0.96248	-0.10019	0.957	K1	0.6436	SE
4	ENSOARG00020024539	PIGB	3	7:56538036-56538153	-	0.79017	0.8972	-0.10703	0.806	K1	0.7717	SE
5	ENSOARG00020024539	PIGB	3	7:56538036-56538153	-	0.75474	0.90739	-0.15266	0.871	K1	0.7384	SE
2	ENSOARG00020024448	ensembl	5	11:44012724-44012819	-	0.24512	0.66848	-0.42336	0.962	K1	0.8793	SE
5	ENSOARG00020024448	ensembl	5	11:44012724-44012819	-	0.048304	0.22699	-0.17868	0.988	K1	0.6688	SE
3	ENSOARG00020024417	SLC29A1	9	20:19437071-19437149	+	0.82424	0.97736	-0.15312	0.948	K1	0.8386	SE
7	ENSOARG00020024417	SLC29A1	9	20:19437071-19437149	+	0.84976	0.9619	-0.11213	0.975	K2	0.8047	SE
2	ENSOARG00020024407	IDH3G	3	X:89045097-89045108	+	0.40966	0.90523	-0.49557	0.999	K1	0.975	SE
3	ENSOARG00020024407	IDH3G	3	X:89045097-89045108	+	0.98953	0.87853	0.111	0.993	K2	0.767	SE
2	ENSOARG00020024375	PSMG2	2	23:48537445-48537616	+	0.97826	0.85055	0.12771	0.867	K1	0.7091	SE
4	ENSOARG00020024375	PSMG2	2	23:48537445-48537616	+	0.95801	0.84827	0.10974	0.984	K1	0.6726	SE
1	ENSOARG00020024372	SLC15A4	4	17:56227342-56227419	+	0.58551	0.84013	-0.25462	0.915	K1	0.9984	SE
3	ENSOARG00020024372	SLC15A4	4	17:56227342-56227419	+	0.85208	0.72202	0.13006	0.831	K1	0.9323	SE
4	ENSOARG00020024364	TMEM128	3	6:115343098-115343256	+	0.88592	0.73344	0.15249	0.889	K1	0.8462	SE
5	ENSOARG00020024364	TMEM128	3	6:115343098-115343256	+	0.92766	0.73937	0.1883	0.963	K1	0.8068	SE
1	ENSOARG00020024356	ensembl	18	19:17828284-17828322	-	0.61245	0.76913	-0.15669	0.898	K1	0.9985	SE
2	ENSOARG00020024356	ensembl	7	19:17836491-17836535	-	0.66102	0.91999	-0.25897	0.983	K1	0.9206	SE
2	ENSOARG00020024356	ensembl	18	19:17828284-17828322	-	0.61405	0.85339	-0.23934	0.889	K1	0.9994	SE
5	ENSOARG00020024356	ensembl	7	19:17836491-17836535	-	0.71613	0.89597	-0.17985	0.961	K2	1.2012	SE
4	ENSOARG00020024327	RNF8	3	20:12881170-12881910	+	0.90883	0.79727	0.11155	0.848	K2	1.1036	SE
6	ENSOARG00020024327	RNF8	3	20:12881170-12881910	+	0.81346	0.96805	-0.15459	0.837	K2	1.3566	SE
2	ENSOARG00020024308	AFAP1L1	12	5:63435911-63436060	+	0.6524	0.90278	-0.25039	0.943	K1	0.9114	SE
5	ENSOARG00020024308	AFAP1L1	12	5:63435911-63436060	+	0.7168	0.91567	-0.19887	0.956	K1	0.8342	SE
1	ENSOARG00020024267	FBXO17	3	14:51553515-51553610	-	0.94883	0.81197	0.13686	0.918	K1	0.7245	SE
1	ENSOARG00020024267	FBXO17	4	14:51552853-51552988	-	0.95084	0.81438	0.13646	0.925	K1	0.7245	SE
2	ENSOARG00020024267	FBXO17	4	14:51552853-51552988	-	0.78133	0.96575	-0.18442	0.837	K1	0.912	SE
6	ENSOARG00020024267	FBXO17	3	14:51553515-51553610	-	0.8746	0.7149	0.1597	0.861	K2	0.946	SE
3	ENSOARG00020024247	NEB	145	2:169757212-169757304	+	0.36841	0.14946	0.21896	0.876	K3	2.253	SE
7	ENSOARG00020024247	NEB	145	2:169757212-169757304	+	0.11809	0.37394	-0.25585	0.914	K3	2.3446	SE
3	ENSOARG00020024245	OSBPL10	8	19:6634879-6635356	-	0.66759	0.88668	-0.21909	0.907	K1	0.8861	SE
3	ENSOARG00020024245	OSBPL10	9	19:6620687-6620873	-	0.62855	0.89996	-0.27142	0.929	K1	0.9195	SE
4	ENSOARG00020024245	OSBPL10	8	19:6634879-6635356	-	0.88882	0.57899	0.30984	0.966	K2	1.671	SE
4	ENSOARG00020024245	OSBPL10	9	19:6620687-6620873	-	0.91451	0.7201	0.19442	0.88	K2	1.671	SE
2	ENSOARG00020024238	ensembl	13	21:14069464-14069590	-	0.20338	0.39026	-0.18688	0.842	K2	1.3991	SE
4	ENSOARG00020024238	ensembl	13	21:14069464-14069590	-	0.65104	0.48652	0.16452	0.803	K3	1.87	SE
5	ENSOARG00020024201	DOCK1	37	22:50311782-50311929	+	0.96885	0.85247	0.11638	0.827	K0	0	SE
6	ENSOARG00020024201	DOCK1	37	22:50311782-50311929	+	0.7821	0.45909	0.32301	0.923	K1	0.9945	SE
5	ENSOARG00020024179	PLCB4	31	13:2197503-2197591	+	0.60716	0.75219	-0.14503	0.806	K1	0.9614	SE
6	ENSOARG00020024179	PLCB4	28	13:2114410-2114574	+	0.21309	0.45942	-0.24633	0.875	K2	1.1756	SE
6	ENSOARG00020024179	PLCB4	31	13:2197503-2197591	+	0.30128	0.59688	-0.29561	0.882	K2	1.381	SE
7	ENSOARG00020024179	PLCB4	28	13:2114410-2114574	+	0.084739	0.20272	-0.11798	0.835	K2	1.3442	SE
6	ENSOARG00020024177	PATJ	48	1:39311626-39311659	+	0.75827	0.92176	-0.16349	0.822	K3	1.9656	SE
7	ENSOARG00020024177	PATJ	48	1:39311626-39311659	+	0.68788	0.90547	-0.21759	0.92	K3	2.2547	SE
3	ENSOARG00020024098	C6orf89	3	20:12452459-12452761	+	0.64914	0.48678	0.16236	0.92	K2	1.0847	SE
7	ENSOARG00020024098	C6orf89	3	20:12452459-12452761	+	0.62336	0.39532	0.22804	0.841	K3	1.0803	SE
1	ENSOARG00020024076	IRAK2	4	19:17679800-17679946	-	0.90165	0.76802	0.13363	0.802	K1	0.8089	SE
6	ENSOARG00020024076	IRAK2	4	19:17679800-17679946	-	0.7141	0.89435	-0.18026	0.81	K1	0.9757	SE
5	ENSOARG00020024075	NOTCH4	25	20:29022235-29022316	+	0.9444	0.72763	0.21676	0.934	K1	0.6842	SE
7	ENSOARG00020024075	NOTCH4	25	20:29022235-29022316	+	0.64861	0.85296	-0.20434	0.908	K1	0.9131	SE
5	ENSOARG00020024031	ensembl	5	X:53649811-53649927	-	0.95608	0.83792	0.11817	0.817	K1	0.7703	SE
7	ENSOARG00020024031	ensembl	5	X:53649811-53649927	-	0.86767	0.98619	-0.11852	0.909	K1	0.8452	SE
4	ENSOARG00020024024	EDNRA	5	17:11873396-11873594	-	0.94482	0.82951	0.11531	0.845	K2	0.9046	SE
7	ENSOARG00020024024	EDNRA	5	17:11873396-11873594	-	0.76615	0.9222	-0.15605	0.871	K1	0.6293	SE
4	ENSOARG00020024000	CSNK1G1	10	7:46862914-46863024	+	0.41904	0.87041	-0.45136	0.992	K1	0.9999	SE
6	ENSOARG00020024000	CSNK1G1	10	7:46862914-46863024	+	0.8171	0.48422	0.33288	0.942	K1	0.9973	SE
1	ENSOARG00020023982	RAB6A	4	15:56296991-56297096	-	0.62863	0.37962	0.24901	0.828	K1	0.999	SE
7	ENSOARG00020023982	RAB6A	4	15:56296991-56297096	-	0.50059	0.33972	0.16087	0.907	K2	1.3	SE
4	ENSOARG00020023948	KCNAB2	4	12:50924118-50924159	-	0.19672	0.43389	-0.23718	0.91	K1	0.9796	SE
6	ENSOARG00020023948	KCNAB2	4	12:50924118-50924159	-	0.26394	0.69591	-0.43197	0.982	K2	0.9803	SE
[truncated: 9,571 more rows]
