# Supplementary material for: Deciphering the role of alternative splicing as a potential regulator in fat-tail development of sheep: a comprehensive RNA-seq based study
Source: Sci Rep. 2024 Jan 29;14:2361. doi: 10.1038/s41598-024-52855-1 (PMC10825154; doi:10.1038/s41598-024-52855-1)
Supplement: Supplementary file 3 — Supplementary Information 3. [file 41598_2024_52855_MOESM3_ESM.xlsx]

## Sheet: rMATS
Supplementary File S3: List of the common DAS events in different studies by rMATS along with results of functional enrichment analysis.
Study	Id	Exon Cordination	Gene	FDR	IncLevelDifference	Type	Common in		Negative IncLevelDifference or delta PSI means the exon is more skipped in Fat-tailed
2	ENSOARG00020000397	76613316_76613436:76612119_76612182:76613674_76613797	HNRNPA2B1	0.00722956	-0.127	SE	5	1
3	ENSOARG00020000397	76613316_76613436:76612119_76612182:76613674_76613797	HNRNPA2B1	3.14201e-06	-0.471	SE	5
4	ENSOARG00020000397	76613316_76613436:76612119_76612182:76613674_76613797	HNRNPA2B1	0.000763889	0.297	SE	5
6	ENSOARG00020000397	76613316_76613436:76612119_76612182:76613674_76613797	HNRNPA2B1	8.02163e-10	-0.159	SE	5
7	ENSOARG00020000397	76613316_76613436:76612119_76612182:76613674_76613797	HNRNPA2B1	4.89096e-06	-0.288	SE	5
2	ENSOARG00020009337	69557858_69558087:69556412_69556485:69567069_69567289	CTNNBL1	1.72829e-08	0.054	SE	5	1
5	ENSOARG00020009337	69557858_69558087:69556412_69556485:69567069_69567289	CTNNBL1	1.08859e-06	-0.023	SE	5
6	ENSOARG00020009337	69557858_69558087:69556412_69556485:69567069_69567289	CTNNBL1	1.11996e-10	-0.033	SE	5
3	ENSOARG00020009337	69557858_69558087:69556412_69556485:69567069_69567289	CTNNBL1	0.00410944	-0.067	SE	5
4	ENSOARG00020009337	69557858_69558087:69556412_69556485:69567069_69567289	CTNNBL1	0.00178492	-0.08	SE	5
4	ENSOARG00020021879	45816771_45816865:45816531_45816651:45817073_45817162	DRAP1	5.54502e-07	0.106	SE	5	1
5	ENSOARG00020021879	45816771_45816865:45816531_45816651:45817073_45817162	DRAP1	0.00599332	-0.02	SE	5
6	ENSOARG00020021879	45816771_45816865:45816531_45816651:45817073_45817162	DRAP1	9.44935e-05	-0.023	SE	5
7	ENSOARG00020021879	45816771_45816865:45816531_45816651:45817073_45817162	DRAP1	0.0076385	-0.054	SE	5
3	ENSOARG00020021879	45816771_45816865:45816531_45816651:45817073_45817162	DRAP1	3.40048e-06	-0.109	SE	5
7	ENSOARG00020026205	34929596_34929618:34927280_34927391:34929974_34930058	NA	0	-0.021	SE	5	1
5	ENSOARG00020026205	34929596_34929618:34927280_34927391:34929974_34930058	NA	0	-0.027	SE	5
3	ENSOARG00020026205	34929596_34929618:34927280_34927391:34929974_34930058	NA	0.000583966	-0.027	SE	5
2	ENSOARG00020026205	34929596_34929618:34927280_34927391:34929974_34930058	NA	1.37411e-05	0.017	SE	5
1	ENSOARG00020026205	34929596_34929618:34927280_34927391:34929974_34930058	NA	0.00485046	-0.007	SE	5
7	ENSOARG00020000189	20854161_20854281:20851084_20851172:20854452_20854604	AKR1A1	1.03278e-05	-0.044	SE	4	1
6	ENSOARG00020000189	20854161_20854281:20851084_20851172:20854452_20854604	AKR1A1	0.000175663	-0.036	SE	4
4	ENSOARG00020000189	20854161_20854281:20851084_20851172:20854452_20854604	AKR1A1	0.000872429	0.062	SE	4
3	ENSOARG00020000189	20854161_20854281:20851084_20851172:20854452_20854604	AKR1A1	0.000702801	-0.038	SE	4
7	ENSOARG00020000439	173565073_173565263:173563738_173563851:173565541_173565817	OS9	5.86365e-07	-0.031	SE	4	1
6	ENSOARG00020000439	173565073_173565263:173563738_173563851:173565541_173565817	OS9	0.0110559	-0.034	SE	4
4	ENSOARG00020000439	173565073_173565263:173563738_173563851:173565541_173565817	OS9	2.4395e-08	0.051	SE	4
3	ENSOARG00020000439	173565073_173565263:173563738_173563851:173565541_173565817	OS9	0.00153247	-0.042	SE	4
4	ENSOARG00020000898	234652727_234652850:234652133_234652330:234654790_234654912	PACSIN2	1.34995e-10	0.155	SE	4	1
3	ENSOARG00020000898	234652727_234652850:234652133_234652330:234654790_234654912	PACSIN2	0.00226094	-0.082	SE	4
7	ENSOARG00020000898	234652727_234652850:234652133_234652330:234654790_234654912	PACSIN2	3.4825e-10	-0.094	SE	4
6	ENSOARG00020000898	234652727_234652850:234652133_234652330:234654790_234654912	PACSIN2	5.18461e-10	-0.101	SE	4
4	ENSOARG00020004341	175011495_175011639:175011120_175011294:175012503_175012531	MYL6	0.0166394	0.008	SE	4	1
6	ENSOARG00020004341	175011495_175011639:175011120_175011294:175012503_175012531	MYL6	0	-0.032	SE	4
7	ENSOARG00020004341	175011495_175011639:175011120_175011294:175012503_175012531	MYL6	0	-0.037	SE	4
3	ENSOARG00020004341	175011495_175011639:175011120_175011294:175012503_175012531	MYL6	0	-0.057	SE	4
7	ENSOARG00020004378	63484590_63484793:63482585_63482671:63485647_63486647	HM13	0.00349298	0.031	SE	4	4
6	ENSOARG00020004378	63484590_63484793:63482585_63482671:63485647_63486647	HM13	0.0012416	0.041	SE	4
3	ENSOARG00020004378	63484590_63484793:63482585_63482671:63485647_63486647	HM13	0.016526	0.05	SE	4
2	ENSOARG00020004378	63484590_63484793:63482585_63482671:63485647_63486647	HM13	0.000103793	0.063	SE	4
4	ENSOARG00020005332	14938040_14938181:14937711_14937919:14938340_14938460	MAF1	9.22881e-07	0.047	SE	4	1
6	ENSOARG00020005332	14938040_14938181:14937711_14937919:14938340_14938460	MAF1	0.0151193	-0.021	SE	4
7	ENSOARG00020005332	14938040_14938181:14937711_14937919:14938340_14938460	MAF1	2.13638e-08	-0.086	SE	4
3	ENSOARG00020005332	14938040_14938181:14937711_14937919:14938340_14938460	MAF1	2.01994e-06	-0.088	SE	4
2	ENSOARG00020006888	63832570_63832709:63830426_63830518:63833664_63833780	NA	0.000237375	0.122	SE	4	3
6	ENSOARG00020006888	63832570_63832709:63830426_63830518:63833664_63833780	NA	0	0.097	SE	4
4	ENSOARG00020006888	63832570_63832709:63830426_63830518:63833664_63833780	NA	1.12612e-05	0.06	SE	4
3	ENSOARG00020006888	63832570_63832709:63830426_63830518:63833664_63833780	NA	0.00508268	-0.047	SE	4
7	ENSOARG00020008156	99584321_99584438:99579761_99579812:99586549_99586666	NA	1.85463e-07	-0.076	SE	4	1
6	ENSOARG00020008156	99584321_99584438:99579761_99579812:99586549_99586666	NA	0.00224526	-0.042	SE	4
4	ENSOARG00020008156	99584321_99584438:99579761_99579812:99586549_99586666	NA	0.000117692	-0.044	SE	4
3	ENSOARG00020008156	99584321_99584438:99579761_99579812:99586549_99586666	NA	0.00297262	0.046	SE	4
3	ENSOARG00020011771	683183_683253:680994_681114:687032_687136	TXNL4A	5.33957e-05	0.337	SE	4	3
4	ENSOARG00020011771	683183_683253:680994_681114:687032_687136	TXNL4A	0.00218322	-0.257	SE	4
6	ENSOARG00020011771	683183_683253:680994_681114:687032_687136	TXNL4A	0.000287301	0.219	SE	4
7	ENSOARG00020011771	683183_683253:680994_681114:687032_687136	TXNL4A	7.03299e-14	0.356	SE	4
7	ENSOARG00020012577	18510845_18511037:18508860_18509202:18512796_18512969	PLIN1	0	-0.045	SE	4	1
5	ENSOARG00020012577	18510845_18511037:18508860_18509202:18512796_18512969	PLIN1	0.00314264	-0.006	SE	4
4	ENSOARG00020012577	18510845_18511037:18508860_18509202:18512796_18512969	PLIN1	0	0.028	SE	4
3	ENSOARG00020012577	18510845_18511037:18508860_18509202:18512796_18512969	PLIN1	0.000392338	-0.012	SE	4
1	ENSOARG00020014040	1545943_1546049:1545732_1545856:1548010_1548170	NTHL1	0.0139945	0.065	SE	4	3
4	ENSOARG00020014040	1545943_1546049:1545732_1545856:1548010_1548170	NTHL1	0.00160626	0.056	SE	4
6	ENSOARG00020014040	1545943_1546049:1545732_1545856:1548010_1548170	NTHL1	0.000661834	0.031	SE	4
2	ENSOARG00020014040	1545943_1546049:1545732_1545856:1548010_1548170	NTHL1	0.000390231	-0.106	SE	4
4	ENSOARG00020014193	59003100_59003247:59001846_59001993:59004543_59005633	PRDX6	0.0148714	0.014	SE	4	1
1	ENSOARG00020014193	59003100_59003247:59001846_59001993:59004543_59005633	PRDX6	0.0150336	-0.017	SE	4
7	ENSOARG00020014193	59003100_59003247:59001846_59001993:59004543_59005633	PRDX6	2.78026e-08	-0.024	SE	4
2	ENSOARG00020014193	59003100_59003247:59001846_59001993:59004543_59005633	PRDX6	0.00456129	-0.029	SE	4
4	ENSOARG00020014711	23175237_23175438:23173961_23174081:23178571_23178647	PPP1R1B	0	0.054	SE	4	1
6	ENSOARG00020014711	23175237_23175438:23173961_23174081:23178571_23178647	PPP1R1B	1.64347e-06	-0.017	SE	4
7	ENSOARG00020014711	23175237_23175438:23173961_23174081:23178571_23178647	PPP1R1B	2.47693e-07	-0.026	SE	4
3	ENSOARG00020014711	23175237_23175438:23173961_23174081:23178571_23178647	PPP1R1B	8.72929e-09	-0.044	SE	4
3	ENSOARG00020014906	32680767_32680885:32680058_32680287:32681176_32681324	MCAM	0.0027893	-0.202	SE	4	1
4	ENSOARG00020014906	32680767_32680885:32680058_32680287:32681176_32681324	MCAM	0.000282914	0.205	SE	4
6	ENSOARG00020014906	32680767_32680885:32680058_32680287:32681176_32681324	MCAM	0.0188123	-0.167	SE	4
7	ENSOARG00020014906	32680767_32680885:32680058_32680287:32681176_32681324	MCAM	5.67263e-07	-0.213	SE	4
2	ENSOARG00020015686	60895162_60895236:60895454_60895771:60894455_60894630:60898323_60898399	NA	3.368e-05	0.064	MXE	4	3
4	ENSOARG00020015686	60895162_60895236:60895454_60895771:60894455_60894630:60898323_60898399	NA	0	-0.068	MXE	4
6	ENSOARG00020015686	60895162_60895236:60895454_60895771:60894455_60894630:60898323_60898399	NA	0.0288688	0.016	MXE	4
7	ENSOARG00020015686	60895162_60895236:60895454_60895771:60894455_60894630:60898323_60898399	NA	1.15114e-10	0.062	MXE	4
7	ENSOARG00020015974	45948820_45948909:45948059_45948236:45949491_45949747	DAZAP1	6.36872e-07	0.048	SE	4	3
6	ENSOARG00020015974	45948820_45948909:45948059_45948236:45949491_45949747	DAZAP1	0.0164903	0.03	SE	4
4	ENSOARG00020015974	45948820_45948909:45948059_45948236:45949491_45949747	DAZAP1	0.000759047	-0.039	SE	4
3	ENSOARG00020015974	45948820_45948909:45948059_45948236:45949491_45949747	DAZAP1	0.00798364	0.055	SE	4
3	ENSOARG00020015996	40537867_40538215:40535685_40535817:40539629_40539911	BTNL9	9.64074e-07	-0.131	SE	4	1
4	ENSOARG00020015996	40537867_40538215:40535685_40535817:40539629_40539911	BTNL9	0.0208663	0.103	SE	4
6	ENSOARG00020015996	40537867_40538215:40535685_40535817:40539629_40539911	BTNL9	0.0164903	-0.092	SE	4
7	ENSOARG00020015996	40537867_40538215:40535685_40535817:40539629_40539911	BTNL9	0.00068965	-0.175	SE	4
2	ENSOARG00020018311	525763_525891:521964_522079:526122_526224	MCRIP2	0.000818037	0.168	SE	4	1
1	ENSOARG00020018311	525763_525891:521964_522079:526122_526224	MCRIP2	0.0012455	-0.034	SE	4
6	ENSOARG00020018311	525763_525891:521964_522079:526122_526224	MCRIP2	6.75889e-06	-0.07	SE	4
7	ENSOARG00020018311	525763_525891:521964_522079:526122_526224	MCRIP2	0.00683459	-0.071	SE	4
7	ENSOARG00020019526	54064986_54065172:54064686_54064832:54065351_54065646	LIPE	0	-0.027	SE	4	1
4	ENSOARG00020019526	54064986_54065172:54064686_54064832:54065351_54065646	LIPE	1.2559e-11	0.018	SE	4
3	ENSOARG00020019526	54064986_54065172:54064686_54064832:54065351_54065646	LIPE	1.14692e-09	-0.05	SE	4
2	ENSOARG00020019526	54064986_54065172:54064686_54064832:54065351_54065646	LIPE	0.00400051	-0.037	SE	4
4	ENSOARG00020020830	53753118_53753343:53726816_53726878:53796162_53796639	CYSTM1	7.02347e-10	0.102	SE	4	1
6	ENSOARG00020020830	53753118_53753343:53726816_53726878:53796162_53796639	CYSTM1	0.0376646	-0.031	SE	4
3	ENSOARG00020020830	53753118_53753343:53726816_53726878:53796162_53796639	CYSTM1	0.000546192	-0.038	SE	4
7	ENSOARG00020020830	53753118_53753343:53726816_53726878:53796162_53796639	CYSTM1	0	-0.057	SE	4
1	ENSOARG00020021458	88600221_88600384:88600898_88601037:88599936_88600146:88601431_88601490	RPL10	0.0336012	-0.004	MXE	4	3
3	ENSOARG00020021458	88600221_88600384:88600898_88601037:88599936_88600146:88601431_88601490	RPL10	0	0.045	MXE	4
6	ENSOARG00020021458	88600221_88600384:88600898_88601037:88599936_88600146:88601431_88601490	RPL10	1.31939e-08	0.011	MXE	4
7	ENSOARG00020021458	88600221_88600384:88600898_88601037:88599936_88600146:88601431_88601490	RPL10	0.0397302	0.014	MXE	4
7	ENSOARG00020021785	127879631_127879976:127877053_127877155:127884031_127884208	ADD1	0	-0.121	SE	4	1
6	ENSOARG00020021785	127879631_127879976:127877053_127877155:127884031_127884208	ADD1	7.36063e-07	-0.157	SE	4
4	ENSOARG00020021785	127879631_127879976:127877053_127877155:127884031_127884208	ADD1	0.00277928	0.154	SE	4
3	ENSOARG00020021785	127879631_127879976:127877053_127877155:127884031_127884208	ADD1	2.7655e-07	-0.1	SE	4
3	ENSOARG00020021785	127879724_127879976:127877053_127877155:127884031_127884208	ADD1	9.64074e-07	-0.065	SE	4	1
4	ENSOARG00020021785	127879724_127879976:127877053_127877155:127884031_127884208	ADD1	9.27573e-05	0.121	SE	4
6	ENSOARG00020021785	127879724_127879976:127877053_127877155:127884031_127884208	ADD1	1.2348e-06	-0.09	SE	4
7	ENSOARG00020021785	127879724_127879976:127877053_127877155:127884031_127884208	ADD1	1.33962e-13	-0.078	SE	4
7	ENSOARG00020021785	127884031_127884208:127879631_127879976:127884790_127884889	ADD1	2.94956e-06	-0.045	SE	4	1
6	ENSOARG00020021785	127884031_127884208:127879631_127879976:127884790_127884889	ADD1	0.0494984	-0.034	SE	4
4	ENSOARG00020021785	127884031_127884208:127879631_127879976:127884790_127884889	ADD1	6.34612e-07	0.048	SE	4
3	ENSOARG00020021785	127884031_127884208:127879631_127879976:127884790_127884889	ADD1	0.0121608	-0.039	SE	4
6	ENSOARG00020021879	45816750_45816865:45816531_45816651:45817073_45817162	DRAP1	5.22381e-06	-0.054	SE	4	1
5	ENSOARG00020021879	45816750_45816865:45816531_45816651:45817073_45817162	DRAP1	0.0192969	-0.036	SE	4
4	ENSOARG00020021879	45816750_45816865:45816531_45816651:45817073_45817162	DRAP1	0.000124408	0.271	SE	4
3	ENSOARG00020021879	45816750_45816865:45816531_45816651:45817073_45817162	DRAP1	0.00213037	-0.328	SE	4
7	ENSOARG00020023291	50790930_50791055:50788665_50788770:50793829_50794024	RPL22	6.19983e-07	-0.015	SE	4	1
6	ENSOARG00020023291	50790930_50791055:50788665_50788770:50793829_50794024	RPL22	3.55299e-06	-0.011	SE	4
4	ENSOARG00020023291	50790930_50791055:50788665_50788770:50793829_50794024	RPL22	0.0326605	0.011	SE	4
3	ENSOARG00020023291	50790930_50791055:50788665_50788770:50793829_50794024	RPL22	0.00148476	-0.014	SE	4
4	ENSOARG00020024011	16655192_16655312:16652887_16653005:16655766_16655900	SMG1	1.86686e-11	0.051	SE	4	1
7	ENSOARG00020024011	16655192_16655312:16652887_16653005:16655766_16655900	SMG1	8.63088e-05	-0.027	SE	4
6	ENSOARG00020024011	16655192_16655312:16652887_16653005:16655766_16655900	SMG1	7.65499e-05	-0.028	SE	4
3	ENSOARG00020024011	16655192_16655312:16652887_16653005:16655766_16655900	SMG1	8.13152e-10	-0.043	SE	4
4	ENSOARG00020024568	13432166_13432207:13328598_13328707:13564643_13564826	ZFAND3	0.00517659	0.065	SE	4	1
7	ENSOARG00020024568	13432166_13432207:13328598_13328707:13564643_13564826	ZFAND3	0.0198136	-0.053	SE	4
6	ENSOARG00020024568	13432166_13432207:13328598_13328707:13564643_13564826	ZFAND3	1.60383e-05	-0.096	SE	4
3	ENSOARG00020024568	13432166_13432207:13328598_13328707:13564643_13564826	ZFAND3	0.000132768	-0.145	SE	4
4	ENSOARG00020025852	50659326_50659545:50655319_50655568:50660560_50660634	ALAS1	0.00302959	0.045	SE	4	1
2	ENSOARG00020025852	50659326_50659545:50655319_50655568:50660560_50660634	ALAS1	0.00252962	-0.031	SE	4
3	ENSOARG00020025852	50659326_50659545:50655319_50655568:50660560_50660634	ALAS1	0.0171759	-0.032	SE	4
1	ENSOARG00020025852	50659326_50659545:50655319_50655568:50660560_50660634	ALAS1	0.000545843	-0.06	SE	4
4	ENSOARG00020026217	28327238_28327452:28322552_28322637:28328535_28328695	NA	1.99486e-05	0.088	SE	4	1
3	ENSOARG00020026217	28327238_28327452:28322552_28322637:28328535_28328695	NA	0.0480387	-0.043	SE	4
7	ENSOARG00020026217	28327238_28327452:28322552_28322637:28328535_28328695	NA	6.64686e-06	-0.072	SE	4
6	ENSOARG00020026217	28327238_28327452:28322552_28322637:28328535_28328695	NA	3.45454e-09	-0.083	SE	4
7	ENSOARG00020000274	17751549_17751573:17751193_17751258:17751845_17751890	PPIH	0.000176828	-0.048	SE	3	0
6	ENSOARG00020000274	17751549_17751573:17751193_17751258:17751845_17751890	PPIH	5.09444e-05	-0.057	SE	3
3	ENSOARG00020000274	17751549_17751573:17751193_17751258:17751845_17751890	PPIH	0.0411074	-0.089	SE	3
3	ENSOARG00020001116	76559357_76559845:76551758_76551843:76561804_76561920	RWDD3	0.0455572	-0.301	SE	3	0
5	ENSOARG00020001116	76559357_76559845:76551758_76551843:76561804_76561920	RWDD3	0.00539251	-0.34	SE	3
7	ENSOARG00020001116	76559357_76559845:76551758_76551843:76561804_76561920	RWDD3	0.000991554	-0.247	SE	3
3	ENSOARG00020002396	94555312_94555480:94613979_94614147:94541071_94541167:94623165_94623306	AASS	0.000475349	-0.583	MXE	3	0
4	ENSOARG00020002396	94555312_94555480:94613979_94614147:94541071_94541167:94623165_94623306	AASS	6.81499e-05	-0.325	MXE	3
7	ENSOARG00020002396	94555312_94555480:94613979_94614147:94541071_94541167:94623165_94623306	AASS	0.048646	-0.116	MXE	3
7	ENSOARG00020003793	37607889_37607961:37607287_37607360:37608457_37608571	HNRNPK	8.35275e-09	0.049	SE	3	3
6	ENSOARG00020003793	37607889_37607961:37607287_37607360:37608457_37608571	HNRNPK	0.0438284	0.003	SE	3
3	ENSOARG00020003793	37607889_37607961:37607287_37607360:37608457_37608571	HNRNPK	0.0198884	0.025	SE	3
7	ENSOARG00020003926	13107169_13107221:13103936_13104087:13109114_13109232	MRPL4	0.0148644	0.052	SE	3	3
6	ENSOARG00020003926	13107169_13107221:13103936_13104087:13109114_13109232	MRPL4	0.00818771	0.035	SE	3
4	ENSOARG00020003926	13107169_13107221:13103936_13104087:13109114_13109232	MRPL4	0.0248872	0.033	SE	3
3	ENSOARG00020008695	68983442_68983490:68981818_68981948:68986254_68986267	RPN2	0.000554552	0.084	SE	3	3
7	ENSOARG00020008695	68983442_68983490:68981818_68981948:68986254_68986267	RPN2	1.24337e-09	0.06	SE	3
4	ENSOARG00020008695	68983442_68983490:68981818_68981948:68986254_68986267	RPN2	0.0250874	0.025	SE	3
6	ENSOARG00020009738	52946116_52946185:52850554_52850659:52946705_52946913	ATXN7L1	0.00615384	-0.075	SE	3	0
3	ENSOARG00020009738	52946116_52946185:52850554_52850659:52946705_52946913	ATXN7L1	0.00624407	-0.079	SE	3
7	ENSOARG00020009738	52946116_52946185:52850554_52850659:52946705_52946913	ATXN7L1	0.000720627	-0.114	SE	3
6	ENSOARG00020012046	30884299_30884459:30883610_30883724:30887941_30888042	NDUFB9	0	-0.079	SE	3	0
7	ENSOARG00020012046	30884299_30884459:30883610_30883724:30887941_30888042	NDUFB9	2.61466e-10	-0.142	SE	3
3	ENSOARG00020012046	30884299_30884459:30883610_30883724:30887941_30888042	NDUFB9	0	-0.155	SE	3
6	ENSOARG00020012046	30884299_30884492:30883610_30883724:30887941_30888062	NDUFB9	6.9064e-10	-0.04	SE	3	0
7	ENSOARG00020012046	30884299_30884492:30883610_30883724:30887941_30888062	NDUFB9	0	-0.089	SE	3
3	ENSOARG00020012046	30884299_30884492:30883610_30883724:30887941_30888062	NDUFB9	0	-0.098	SE	3
3	ENSOARG00020013189	30622937_30622970:30663189_30663222:30622750_30622798:30663639_30663753	NA	0	-0.837	MXE	3	0
5	ENSOARG00020013189	30622937_30622970:30663189_30663222:30622750_30622798:30663639_30663753	NA	0	-0.152	MXE	3
7	ENSOARG00020013189	30622937_30622970:30663189_30663222:30622750_30622798:30663639_30663753	NA	3.89702e-05	-0.633	MXE	3
1	ENSOARG00020013189	30663003_30663051:30663189_30663222:30662551_30662841:30663639_30663753	NA	2.58968e-06	-0.069	MXE	3	0
2	ENSOARG00020013189	30663003_30663051:30663189_30663222:30662551_30662841:30663639_30663753	NA	1.69666e-08	-0.102	MXE	3
7	ENSOARG00020013189	30663003_30663051:30663189_30663222:30662551_30662841:30663639_30663753	NA	0	-0.235	MXE	3
7	ENSOARG00020013805	265045454_265045556:265033488_265033560:265046712_265046840	NA	2.67529e-07	0.022	SE	3	3
6	ENSOARG00020013805	265045454_265045556:265033488_265033560:265046712_265046840	NA	4.46978e-09	0.023	SE	3
3	ENSOARG00020013805	265045454_265045556:265033488_265033560:265046712_265046840	NA	0.0134206	0.022	SE	3
7	ENSOARG00020013805	265045457_265045556:265033488_265033560:265046712_265046840	NA	8.82652e-07	0.026	SE	3	3
6	ENSOARG00020013805	265045457_265045556:265033488_265033560:265046712_265046840	NA	7.91101e-10	0.041	SE	3
3	ENSOARG00020013805	265045457_265045556:265033488_265033560:265046712_265046840	NA	0.0313969	0.023	SE	3
7	ENSOARG00020014847	294540_294634:292717_292823:296116_296158	NA	1.20938e-09	0.143	SE	3	3
3	ENSOARG00020014847	294540_294634:292717_292823:296116_296158	NA	0.00886203	0.094	SE	3
6	ENSOARG00020014847	294540_294634:292717_292823:296116_296158	NA	0.032042	0.055	SE	3
6	ENSOARG00020016355	48692411_48692562:48691790_48691991:48692695_48692783	USF2	0.0323842	-0.047	SE	3	0
7	ENSOARG00020016355	48692411_48692562:48691790_48691991:48692695_48692783	USF2	5.08349e-08	-0.051	SE	3
3	ENSOARG00020016355	48692411_48692562:48691790_48691991:48692695_48692783	USF2	0.00499077	-0.054	SE	3
3	ENSOARG00020017206	18686524_18686704:18686013_18686175:18686817_18687030	APBA3	0.0241398	-0.194	SE	3	0
6	ENSOARG00020017206	18686524_18686704:18686013_18686175:18686817_18687030	APBA3	0.000914008	-0.137	SE	3
7	ENSOARG00020017206	18686524_18686704:18686013_18686175:18686817_18687030	APBA3	0.0326087	-0.085	SE	3
7	ENSOARG00020017576	107612107_107612307:107611670_107611754:107612884_107613071	FHL1	5.00642e-10	-0.04	SE	3	0
6	ENSOARG00020017576	107612107_107612307:107611670_107611754:107612884_107613071	FHL1	1.06472e-05	-0.038	SE	3
1	ENSOARG00020017576	107612107_107612307:107611670_107611754:107612884_107613071	FHL1	0.000171595	-0.03	SE	3
7	ENSOARG00020019366	79153161_79153254:79151103_79151276:79154322_79154475	SMTN	0.00300154	0.047	SE	3	3
6	ENSOARG00020019366	79153161_79153254:79151103_79151276:79154322_79154475	SMTN	0.00378732	0.06	SE	3
3	ENSOARG00020019366	79153161_79153254:79151103_79151276:79154322_79154475	SMTN	0.000356584	0.083	SE	3
6	ENSOARG00020023501	45756528_45756560:45737328_45737346:45846626_45846740	GNG2	0.000333264	0.028	SE	3	3
4	ENSOARG00020023501	45756528_45756560:45737328_45737346:45846626_45846740	GNG2	0.00349934	0.038	SE	3
3	ENSOARG00020023501	45756528_45756560:45737328_45737346:45846626_45846740	GNG2	0.0171759	0.051	SE	3
6	ENSOARG00020023619	261539121_261539358:261537932_261538205:261539694_261539822	PINK1	0.0110559	-0.015	SE	3	0
7	ENSOARG00020023619	261539121_261539358:261537932_261538205:261539694_261539822	PINK1	0.0296323	-0.028	SE	3
3	ENSOARG00020023619	261539121_261539358:261537932_261538205:261539694_261539822	PINK1	0.00448605	-0.039	SE	3
3	ENSOARG00020026268	28778118_28778231:28776744_28776903:28779915_28779996	ATPAF2	0.0058993	0.224	SE	3	3
6	ENSOARG00020026268	28778118_28778231:28776744_28776903:28779915_28779996	ATPAF2	6.71816e-10	0.297	SE	3
7	ENSOARG00020026268	28778118_28778231:28776744_28776903:28779915_28779996	ATPAF2	0.00374924	0.244	SE	3

## Sheet: GO_KEEG
Supplementary File S3: List of the common DAS events in different studies by rMATS along with results of functional enrichment analysis.
BP	Overlap	P-value	Adjusted P-value	Odds Ratio	Combined Score	Genes				KEGG	Overlap	P-value	Adjusted P-value	Odds Ratio	Combined Score	Genes
RNA Splicing, Via Transesterification Reactions With Bulged Adenosine As Nucleophile (GO:0000377)	5/180	3.21872e-05	0.00862535	15.7016	162.416	HNRNPK;HNRNPA2B1;PPIH;TXNL4A;CTNNBL1				Spliceosome	4/150	0.000248055	0.0148833	14.6709	121.795	HNRNPK;PPIH;TXNL4A;CTNNBL1
mRNA Splicing, Via Spliceosome (GO:0000398)	5/211	6.85692e-05	0.00862535	13.3178	127.687	HNRNPK;HNRNPA2B1;PPIH;TXNL4A;CTNNBL1				Apelin signaling pathway	3/137	0.00277098	0.0827665	11.6801	68.7788	LIPE;GNG2;PLIN1
mRNA Processing (GO:0006397)	5/214	7.33032e-05	0.00862535	13.1247	124.959	HNRNPK;HNRNPA2B1;PPIH;TXNL4A;CTNNBL1				Ribosome	3/158	0.00413833	0.0827665	10.0869	55.3516	MRPL4;RPL10;RPL22
Gene Expression (GO:0010467)	5/296	0.000332484	0.0293418	9.38717	75.1811	SMG1;HNRNPK;RPL10;RPL22;HNRNPA2B1				Regulation of lipolysis in adipocytes	2/55	0.00568433	0.0852649	19.2608	99.579	LIPE;PLIN1
Retrograde Protein Transport, ER To Cytosol (GO:0030970)	2/17	0.000546846	0.0386073	68.1846	512.158	OS9;HM13				Thermogenesis	3/232	0.0118758	0.142509	6.80188	30.1545	NDUFB9;LIPE;PLIN1
Regulation Of mRNA Splicing, Via Spliceosome (GO:0048024)	3/94	0.000941668	0.0509029	17.2366	120.102	DAZAP1;HNRNPK;PRDX6				mRNA surveillance pathway	2/98	0.017213	0.17213	10.6106	43.1011	DAZAP1;SMG1
Positive Regulation Of mRNA Splicing, Via Spliceosome (GO:0048026)	2/23	0.00100941	0.0509029	48.6886	335.873	DAZAP1;PRDX6				Dopaminergic synapse	2/132	0.029976	0.254688	7.82209	27.4349	GNG2;PPP1R1B
Positive Regulation Of mRNA Processing (GO:0050685)	2/28	0.00149838	0.0661159	39.3156	255.684	DAZAP1;PRDX6				Retrograde endocannabinoid signaling	2/148	0.0369513	0.254688	6.95926	22.9527	NDUFB9;GNG2
Positive Regulation Of RNA Splicing (GO:0033120)	2/36	0.00247154	0.0969394	30.0528	180.404	DAZAP1;PRDX6				Amyotrophic lateral sclerosis	3/364	0.038308	0.254688	4.2859	13.981	NDUFB9;PINK1;HNRNPA2B1
Macromolecule Biosynthetic Process (GO:0009059)	3/183	0.00622319	0.11917	8.675	44.0644	ALAS1;RPL10;RPL22				Protein processing in endoplasmic reticulum	2/171	0.0479477	0.254688	6.00516	18.2415	RPN2;OS9
mRNA Transport (GO:0051028)	2/58	0.00630293	0.11917	18.2262	92.3474	SMG1;HNRNPA2B1				Alcoholism	2/186	0.0556837	0.254688	5.51143	15.9174	GNG2;PPP1R1B
Muscle Organ Development (GO:0007517)	2/58	0.00630293	0.11917	18.2262	92.3474	SMTN;FHL1				Ascorbate and aldarate metabolism	1/30	0.0597482	0.254688	17.181	48.4096	AKR1A1
mRNA Export From Nucleus (GO:0006406)	2/62	0.00717328	0.11917	17.0077	83.9736	SMG1;HNRNPA2B1				Base excision repair	1/33	0.0655278	0.254688	15.568	42.4271	NTHL1
RNA Export From Nucleus (GO:0006405)	2/65	0.00785974	0.11917	16.1954	78.4828	SMG1;HNRNPA2B1				Pentose and glucuronate interconversions	1/34	0.0674467	0.254688	15.0955	40.7037	AKR1A1
Regulation Of Protein Targeting (GO:1903533)	1/5	0.010209	0.11917	124.719	571.772	PINK1				cAMP signaling pathway	2/216	0.0723486	0.254688	4.73161	12.4264	LIPE;PPP1R1B
Plasma Membrane Raft Assembly (GO:0044854)	1/5	0.010209	0.11917	124.719	571.772	PACSIN2				Various types of N-glycan biosynthesis	1/39	0.0769833	0.254688	13.1059	33.6058	RPN2
TORC2 Signaling (GO:0038203)	1/5	0.010209	0.11917	124.719	571.772	PINK1				Glycine, serine and threonine metabolism	1/40	0.0788792	0.254688	12.7692	32.4318	ALAS1
Adenylate Cyclase-Activating Dopamine Receptor Signaling Pathway (GO:0007191)	1/5	0.010209	0.11917	124.719	571.772	GNG2				Coronavirus disease	2/232	0.0818208	0.254688	4.39889	11.0114	RPL10;RPL22
Response To Bile Acid (GO:1903412)	1/5	0.010209	0.11917	124.719	571.772	ALAS1				Porphyrin and chlorophyll metabolism	1/43	0.084544	0.254688	11.8554	29.2885	ALAS1
Response To Catecholamine (GO:0071869)	1/5	0.010209	0.11917	124.719	571.772	GNG2				Pyruvate metabolism	1/47	0.0920444	0.254688	10.8223	25.8164	AKR1A1
Positive Regulation Of Autophagy Of Mitochondrion In Response To Mitochondrial Depolarization (GO:1904925)	1/5	0.010209	0.11917	124.719	571.772	PINK1				Parkinson disease	2/249	0.0922816	0.254688	4.0926	9.7523	NDUFB9;PINK1
Embryonic Brain Development (GO:1990403)	1/5	0.010209	0.11917	124.719	571.772	RPL10				Cocaine addiction	1/49	0.095772	0.254688	10.3703	24.3265	PPP1R1B
Positive Regulation Of Protein Modification By Small Protein Conjugation Or Removal (GO:1903322)	2/79	0.011434	0.11917	13.2414	59.2046	RWDD3;PINK1				N-Glycan biosynthesis	1/50	0.0976302	0.254688	10.1582	23.6337	RPN2
Translation (GO:0006412)	3/234	0.0121527	0.11917	6.74231	29.735	MRPL4;RPL10;RPL22				Glutathione metabolism	1/57	0.110534	0.273593	8.88527	19.5692	PRDX6
G-quadruplex DNA Unwinding (GO:0044806)	1/6	0.0122385	0.11917	99.77	439.304	HNRNPA2B1				Glycerolipid metabolism	1/61	0.117826	0.273593	8.29125	17.7312	AKR1A1
Positive Regulation Of Mitophagy In Response To Mitochondrial Depolarization (GO:0098779)	1/6	0.0122385	0.11917	99.77	439.304	PINK1				Lysine degradation	1/63	0.121451	0.273593	8.02298	16.9144	AASS
Cellular Response To Monoamine Stimulus (GO:0071868)	1/6	0.0122385	0.11917	99.77	439.304	GNG2				Glycolysis / Gluconeogenesis	1/67	0.128656	0.273593	7.53523	15.4518	AKR1A1
Cellular Response To Prostaglandin E Stimulus (GO:0071380)	1/6	0.0122385	0.11917	99.77	439.304	GNG2				Mitophagy	1/68	0.130448	0.273593	7.42239	15.1178	PINK1
Vascular Wound Healing (GO:0061042)	1/6	0.0122385	0.11917	99.77	439.304	MCAM				Amphetamine addiction	1/69	0.132237	0.273593	7.31287	14.7951	PPP1R1B
Peptidyl-Serine Autophosphorylation (GO:0036289)	1/7	0.014264	0.11917	83.1375	353.335	PINK1				PPAR signaling pathway	1/74	0.141126	0.282253	6.81027	13.3352	PLIN1
Regulation Of Establishment Of Protein Localization To Mitochondrion (GO:1903747)	1/7	0.014264	0.11917	83.1375	353.335	PINK1				GABAergic synapse	1/89	0.167265	0.320046	5.64517	10.0945	GNG2
Protein Retention In ER Lumen (GO:0006621)	1/7	0.014264	0.11917	83.1375	353.335	OS9				Morphine addiction	1/91	0.170691	0.320046	5.51917	9.75733	GNG2
Proton-Transporting ATP Synthase Complex Assembly (GO:0043461)	1/7	0.014264	0.11917	83.1375	353.335	ATPAF2				Circadian entrainment	1/97	0.180887	0.32219	5.17266	8.84463	GNG2
Mitochondrial Proton-Transporting ATP Synthase Complex Assembly (GO:0033615)	1/7	0.014264	0.11917	83.1375	353.335	ATPAF2				Aldosterone synthesis and secretion	1/98	0.182574	0.32219	5.11907	8.70548	LIPE
Regulation Of Mitophagy (GO:1901524)	1/7	0.014264	0.11917	83.1375	353.335	PINK1				Serotonergic synapse	1/113	0.207482	0.339106	4.43013	6.96733	GNG2
Depyrimidination (GO:0045008)	1/7	0.014264	0.11917	83.1375	353.335	NTHL1				Cholinergic synapse	1/113	0.207482	0.339106	4.43013	6.96733	GNG2
Negative Regulation Of Cell Cycle G2/M Phase Transition (GO:1902750)	1/7	0.014264	0.11917	83.1375	353.335	FHL1				Glutamatergic synapse	1/114	0.209116	0.339106	4.39071	6.87088	GNG2
Regulation Of Oxidative Stress-Induced Cell Death (GO:1903201)	1/7	0.014264	0.11917	83.1375	353.335	PINK1				AMPK signaling pathway	1/120	0.21885	0.345553	4.16807	6.33283	LIPE
Cytoplasmic Translation (GO:0002181)	2/93	0.0155927	0.11917	11.1964	46.5877	RPL10;RPL22				Relaxin signaling pathway	1/129	0.233233	0.35055	3.87324	5.63834	GNG2
Muscle Contraction (GO:0006936)	2/94	0.0159112	0.11917	11.0741	45.855	MYL6;SMTN				Vascular smooth muscle contraction	1/133	0.239542	0.35055	3.75511	5.36615	MYL6
Positive Regulation Of ATP Biosynthetic Process (GO:2001171)	1/8	0.0162855	0.11917	71.2571	293.4	PINK1				Oxidative phosphorylation	1/133	0.239542	0.35055	3.75511	5.36615	NDUFB9
Negative Regulation Of Oxidative Stress-Induced Neuron Death (GO:1903204)	1/8	0.0162855	0.11917	71.2571	293.4	PINK1				Insulin signaling pathway	1/137	0.245801	0.351144	3.64393	5.11329	LIPE
Negative Regulation Of Retrograde Protein Transport, ER To Cytosol (GO:1904153)	1/8	0.0162855	0.11917	71.2571	293.4	OS9				Pathways of neurodegeneration	2/475	0.254431	0.355019	2.11265	2.89164	NDUFB9;PINK1
Nucleic Acid Transport (GO:0050657)	1/8	0.0162855	0.11917	71.2571	293.4	HNRNPA2B1				Oxytocin signaling pathway	1/154	0.271844	0.364464	3.23627	4.21534	MYL6
Regulation Of Cellular Response To Oxidative Stress (GO:1900407)	1/9	0.0183029	0.11917	62.3469	249.431	PINK1				Non-alcoholic fatty liver disease	1/155	0.273348	0.364464	3.2151	4.17001	NDUFB9
Positive Regulation Of ATP Metabolic Process (GO:1903580)	1/9	0.0183029	0.11917	62.3469	249.431	PINK1				JAK-STAT signaling pathway	1/162	0.283794	0.370166	3.07422	3.87201	FHL1
Cellular Response To Prostaglandin Stimulus (GO:0071379)	1/9	0.0183029	0.11917	62.3469	249.431	GNG2				Tight junction	1/169	0.294093	0.375437	2.94509	3.60438	MYL6
Negative Regulation Of Protein Exit From Endoplasmic Reticulum (GO:0070862)	1/9	0.0183029	0.11917	62.3469	249.431	OS9				Chemokine signaling pathway	1/192	0.326925	0.402022	2.58743	2.89281	GNG2
Myelin Maintenance (GO:0043217)	1/9	0.0183029	0.11917	62.3469	249.431	PRDX6				Kaposi sarcoma-associated herpesvirus infection	1/193	0.328318	0.402022	2.57383	2.86666	GNG2
Positive Regulation Of Protein Sumoylation (GO:0033235)	1/9	0.0183029	0.11917	62.3469	249.431	RWDD3				Viral carcinogenesis	1/203	0.342096	0.402466	2.44517	2.62285	HNRNPK
Negative Regulation Of Transcription By RNA Polymerase I (GO:0016479)	1/9	0.0183029	0.11917	62.3469	249.431	MAF1				Diabetic cardiomyopathy	1/203	0.342096	0.402466	2.44517	2.62285	NDUFB9
Regulation Of RNA Splicing (GO:0043484)	2/102	0.0185588	0.11917	10.1841	40.6021	HNRNPK;PRDX6				Human immunodeficiency virus 1 infection	1/212	0.35426	0.408762	2.33981	2.42808	GNG2
Protein Localization To Endosome (GO:0036010)	1/10	0.0203163	0.11917	55.4167	215.922	PACSIN2				Human cytomegalovirus infection	1/225	0.371444	0.420503	2.20257	2.18133	GNG2
Muscle Filament Sliding (GO:0030049)	1/10	0.0203163	0.11917	55.4167	215.922	MYL6				Ras signaling pathway	1/232	0.380511	0.42279	2.13506	2.06298	GNG2
Regulation Of Low-Density Lipoprotein Particle Clearance (GO:0010988)	1/10	0.0203163	0.11917	55.4167	215.922	HNRNPK				Prion disease	1/273	0.431112	0.470304	1.80947	1.52246	NDUFB9
Angiogenesis Involved In Wound Healing (GO:0060055)	1/10	0.0203163	0.11917	55.4167	215.922	MCAM				Huntington disease	1/306	0.468889	0.498209	1.61098	1.22014	NDUFB9
Response To Prostaglandin E (GO:0034695)	1/10	0.0203163	0.11917	55.4167	215.922	GNG2				MicroRNAs in cancer	1/310	0.473299	0.498209	1.58981	1.18922	HNRNPK
Positive Regulation Of Cellular Respiration (GO:1901857)	1/10	0.0203163	0.11917	55.4167	215.922	PINK1				PI3K-Akt signaling pathway	1/354	0.519505	0.537419	1.38853	0.909318	GNG2
Negative Regulation Of Autophagosome Assembly (GO:1902902)	1/10	0.0203163	0.11917	55.4167	215.922	PINK1				Alzheimer disease	1/369	0.534333	0.54339	1.33091	0.834128	NDUFB9
Erythrocyte Development (GO:0048821)	1/11	0.0223256	0.11917	49.8725	189.616	ALAS1				Pathways in cancer	1/531	0.668583	0.668583	0.916462	0.368963	GNG2
Maintenance Of Protein Localization In Endoplasmic Reticulum (GO:0035437)	1/11	0.0223256	0.11917	49.8725	189.616	OS9
Cell Part Morphogenesis (GO:0032990)	1/11	0.0223256	0.11917	49.8725	189.616	PACSIN2
Regulation Of Response To Oxidative Stress (GO:1902882)	1/11	0.0223256	0.11917	49.8725	189.616	PINK1
Base-Excision Repair, AP Site Formation (GO:0006285)	1/11	0.0223256	0.11917	49.8725	189.616	NTHL1
Regulation Of Retrograde Protein Transport, ER To Cytosol (GO:1904152)	1/12	0.024331	0.11917	45.3364	168.47	OS9
Triglyceride Catabolic Process (GO:0019433)	1/12	0.024331	0.11917	45.3364	168.47	LIPE
Pyrimidine Deoxyribonucleotide Catabolic Process (GO:0009223)	1/12	0.024331	0.11917	45.3364	168.47	NTHL1
Actin-Myosin Filament Sliding (GO:0033275)	1/12	0.024331	0.11917	45.3364	168.47	MYL6
Myelination In Peripheral Nervous System (GO:0022011)	1/12	0.024331	0.11917	45.3364	168.47	PRDX6
Positive Regulation Of Purine Nucleotide Biosynthetic Process (GO:1900373)	1/12	0.024331	0.11917	45.3364	168.47	PINK1
Regulation Of Monooxygenase Activity (GO:0032768)	1/12	0.024331	0.11917	45.3364	168.47	HM13
Primary miRNA Processing (GO:0031053)	1/12	0.024331	0.11917	45.3364	168.47	HNRNPA2B1
Organonitrogen Compound Biosynthetic Process (GO:1901566)	2/123	0.0263146	0.11917	8.40771	30.5842	ALAS1;AKR1A1
Ether Lipid Metabolic Process (GO:0046485)	1/13	0.0263323	0.11917	41.5562	151.138	LIPE
Membrane Protein Intracellular Domain Proteolysis (GO:0031293)	1/13	0.0263323	0.11917	41.5562	151.138	HM13
Glomerular Filtration (GO:0003094)	1/13	0.0263323	0.11917	41.5562	151.138	MCAM
Plasma Membrane Tubulation (GO:0097320)	1/13	0.0263323	0.11917	41.5562	151.138	PACSIN2
Signal Peptide Processing (GO:0006465)	1/13	0.0263323	0.11917	41.5562	151.138	HM13
Regulation Of ATP Biosynthetic Process (GO:2001169)	1/14	0.0283296	0.125004	38.3577	136.701	PINK1
Smooth Muscle Contraction (GO:0006939)	1/14	0.0283296	0.125004	38.3577	136.701	SMTN
Positive Regulation Of Potassium Ion Transport (GO:0043268)	1/15	0.0303229	0.128964	35.6161	124.509	FHL1
Renal Filtration (GO:0097205)	1/15	0.0303229	0.128964	35.6161	124.509	MCAM
Endoplasmic Reticulum To Cytosol Transport (GO:1903513)	1/15	0.0303229	0.128964	35.6161	124.509	OS9
Protein Localization To Mitochondrion (GO:0070585)	1/16	0.0323122	0.131598	33.24	114.09	PINK1
Mitophagy (GO:0000423)	1/16	0.0323122	0.131598	33.24	114.09	PINK1
Negative Regulation Of Phosphatase Activity (GO:0010923)	1/16	0.0323122	0.131598	33.24	114.09	PPP1R1B
Regulation Of Protein Sumoylation (GO:0033233)	1/17	0.0342976	0.131598	31.1609	105.096	RWDD3
DNA Modification (GO:0006304)	1/17	0.0342976	0.131598	31.1609	105.096	NTHL1
Regulation Of Telomere Maintenance Via Telomere Lengthening (GO:1904356)	1/17	0.0342976	0.131598	31.1609	105.096	HNRNPA2B1
Negative Regulation Of Oxidative Stress-Induced Intrinsic Apoptotic Signaling Pathway (GO:1902176)	1/17	0.0342976	0.131598	31.1609	105.096	PINK1
Regulation Of Aerobic Respiration (GO:1903715)	1/17	0.0342976	0.131598	31.1609	105.096	PINK1
Regulation Of Oxidative Phosphorylation (GO:0002082)	1/17	0.0342976	0.131598	31.1609	105.096	PINK1
Positive Regulation Of Transferase Activity (GO:0051347)	2/143	0.0347094	0.131747	7.20786	24.2238	PINK1;HNRNPA2B1
Maintenance Of Protein Localization In Organelle (GO:0072595)	1/18	0.0362789	0.133708	29.3265	97.2618	PINK1
Glycerolipid Catabolic Process (GO:0046503)	1/18	0.0362789	0.133708	29.3265	97.2618	PRDX6
protein-RNA Complex Assembly (GO:0022618)	2/150	0.0378634	0.133708	6.86452	22.4728	RPL10;TXNL4A
Cellular Response To Catecholamine Stimulus (GO:0071870)	1/19	0.0382563	0.133708	27.6958	90.3839	GNG2
Positive Regulation Of Mitochondrial Fission (GO:0090141)	1/19	0.0382563	0.133708	27.6958	90.3839	PINK1
Heme Biosynthetic Process (GO:0006783)	1/19	0.0382563	0.133708	27.6958	90.3839	ALAS1
Negative Regulation Of Protein Dephosphorylation (GO:0035308)	1/19	0.0382563	0.133708	27.6958	90.3839	PPP1R1B
Regulation Of Autophagy Of Mitochondrion (GO:1903146)	1/19	0.0382563	0.133708	27.6958	90.3839	PINK1
Regulation Of Cellular Component Organization (GO:0051128)	2/153	0.0392478	0.134398	6.72712	21.7815	PINK1;PACSIN2
Cell Projection Organization (GO:0030030)	1/20	0.0402298	0.134398	26.2368	84.3028	PACSIN2
Negative Regulation Of Phosphoprotein Phosphatase Activity (GO:0032515)	1/20	0.0402298	0.134398	26.2368	84.3028	PPP1R1B
Regulation Of Membrane Depolarization (GO:0003254)	1/20	0.0402298	0.134398	26.2368	84.3028	FHL1
Peptide Biosynthetic Process (GO:0043043)	2/158	0.0415976	0.134398	6.50986	20.6995	RPL10;RPL22
Peptidyl-Serine Phosphorylation (GO:0018105)	2/158	0.0415976	0.134398	6.50986	20.6995	SMG1;PINK1
Porphyrin-Containing Compound Biosynthetic Process (GO:0006779)	1/21	0.0421993	0.134398	24.9237	78.8924	ALAS1
Negative Regulation Of Reactive Oxygen Species Metabolic Process (GO:2000378)	1/21	0.0421993	0.134398	24.9237	78.8924	PINK1
Lipid Catabolic Process (GO:0016042)	1/21	0.0421993	0.134398	24.9237	78.8924	LIPE
Protein Autophosphorylation (GO:0046777)	2/162	0.043515	0.134398	6.34583	19.892	SMG1;PINK1
Mitochondrion Organization (GO:0007005)	2/162	0.043515	0.134398	6.34583	19.892	ATPAF2;PINK1
Membrane Protein Ectodomain Proteolysis (GO:0006509)	1/22	0.0441648	0.134398	23.7357	74.0513	HM13
Protein Peptidyl-Prolyl Isomerization (GO:0000413)	1/22	0.0441648	0.134398	23.7357	74.0513	PPIH
Negative Regulation Of Macroautophagy (GO:0016242)	1/22	0.0441648	0.134398	23.7357	74.0513	PINK1
Ribosomal Large Subunit Assembly (GO:0000027)	1/22	0.0441648	0.134398	23.7357	74.0513	RPL10
Peptidyl-Serine Modification (GO:0018209)	2/166	0.0454651	0.135689	6.18981	19.1315	SMG1;PINK1
Protein N-linked Glycosylation Via Asparagine (GO:0018279)	1/23	0.0461264	0.135689	22.6557	69.6972	RPN2
Negative Regulation Of Oxidative Stress-Induced Cell Death (GO:1903202)	1/23	0.0461264	0.135689	22.6557	69.6972	PINK1
Diacylglycerol Metabolic Process (GO:0046339)	1/23	0.0461264	0.135689	22.6557	69.6972	LIPE
Protein Exit From Endoplasmic Reticulum (GO:0032527)	1/24	0.0480841	0.136885	21.6696	65.7629	OS9
Regulation Of Proteolysis Involved In Protein Catabolic Process (GO:1903050)	1/24	0.0480841	0.136885	21.6696	65.7629	PINK1
RNA Splicing, Via Transesterification Reactions (GO:0000375)	1/24	0.0480841	0.136885	21.6696	65.7629	TXNL4A
Acylglycerol Catabolic Process (GO:0046464)	1/24	0.0480841	0.136885	21.6696	65.7629	LIPE
Positive Regulation Of Peptidase Activity (GO:0010952)	1/25	0.0500379	0.139082	20.7656	62.1925	PINK1
Activation Of Protein Kinase B Activity (GO:0032148)	1/25	0.0500379	0.139082	20.7656	62.1925	PINK1
Positive Regulation Of Release Of Cytochrome C From Mitochondria (GO:0090200)	1/25	0.0500379	0.139082	20.7656	62.1925	PINK1
Regulation Of Potassium Ion Transmembrane Transporter Activity (GO:1901016)	1/26	0.0519878	0.140429	19.934	58.9398	FHL1
Regulation Of Transcription By RNA Polymerase III (GO:0006359)	1/26	0.0519878	0.140429	19.934	58.9398	MAF1
Peptidyl-Proline Modification (GO:0018208)	1/27	0.0539337	0.140429	19.1663	55.9657	PPIH
Glycerophospholipid Catabolic Process (GO:0046475)	1/27	0.0539337	0.140429	19.1663	55.9657	PRDX6
Myeloid Cell Development (GO:0061515)	1/27	0.0539337	0.140429	19.1663	55.9657	ALAS1
Regulation Of Mitochondrial Fission (GO:0090140)	1/27	0.0539337	0.140429	19.1663	55.9657	PINK1
Positive Regulation Of Ubiquitin-Protein Transferase Activity (GO:0051443)	1/27	0.0539337	0.140429	19.1663	55.9657	PINK1
Regulation Of Peptidase Activity (GO:0052547)	1/27	0.0539337	0.140429	19.1663	55.9657	PINK1
RNA Processing (GO:0006396)	2/183	0.0541029	0.140429	5.60363	16.345	HNRNPK;HNRNPA2B1
Regulation Of Apoptotic Process (GO:0042981)	4/705	0.0554481	0.140747	2.96997	8.59005	PINK1;HNRNPK;RPL10;CTNNBL1
Phospholipid Catabolic Process (GO:0009395)	1/28	0.0558758	0.140747	18.4556	53.2374	PRDX6
Negative Regulation Of G2/M Transition Of Mitotic Cell Cycle (GO:0010972)	1/28	0.0558758	0.140747	18.4556	53.2374	FHL1
Nuclear-Transcribed mRNA Catabolic Process, Nonsense-Mediated Decay (GO:0000184)	1/28	0.0558758	0.140747	18.4556	53.2374	SMG1
Protein Modification Process (GO:0036211)	4/711	0.0568677	0.140747	2.94384	8.44008	LIPE;SMG1;PINK1;RPN2
Phosphorylation (GO:0016310)	3/429	0.057367	0.140747	3.6199	10.3467	LIPE;SMG1;PINK1
Regulation Of Protein Modification By Small Protein Conjugation Or Removal (GO:1903320)	1/29	0.0578139	0.140747	17.7955	50.7266	PINK1
TOR Signaling (GO:0031929)	1/29	0.0578139	0.140747	17.7955	50.7266	PINK1
Positive Regulation Of Viral Genome Replication (GO:0045070)	1/29	0.0578139	0.140747	17.7955	50.7266	PPIH
Modification-Dependent Protein Catabolic Process (GO:0019941)	2/192	0.058894	0.141551	5.33576	15.111	PINK1;OS9
Regulation Of Potassium Ion Transport (GO:0043266)	1/30	0.0597482	0.141551	17.181	48.4096	FHL1
DNA Geometric Change (GO:0032392)	1/30	0.0597482	0.141551	17.181	48.4096	HNRNPA2B1
Positive Regulation Of Protein Targeting To Mitochondrion (GO:1903955)	1/30	0.0597482	0.141551	17.181	48.4096	PINK1
miRNA Processing (GO:0035196)	1/32	0.0636052	0.146749	16.071	44.2765	HNRNPA2B1
Regulation Of Transcription By RNA Polymerase I (GO:0006356)	1/32	0.0636052	0.146749	16.071	44.2765	MAF1
Regulation Of Ubiquitin-Protein Transferase Activity (GO:0051438)	1/32	0.0636052	0.146749	16.071	44.2765	PINK1
Negative Regulation Of G1/S Transition Of Mitotic Cell Cycle (GO:2000134)	1/32	0.0636052	0.146749	16.071	44.2765	FHL1
Regulation Of Potassium Ion Transmembrane Transport (GO:1901379)	1/33	0.0655278	0.149234	15.568	42.4271	FHL1
Positive Regulation Of Establishment Of Protein Localization To Mitochondrion (GO:1903749)	1/33	0.0655278	0.149234	15.568	42.4271	PINK1
Membrane Protein Proteolysis (GO:0033619)	1/34	0.0674467	0.150213	15.0955	40.7037	HM13
Mitochondrial Electron Transport, NADH To Ubiquinone (GO:0006120)	1/34	0.0674467	0.150213	15.0955	40.7037	NDUFB9
Negative Regulation Of JNK Cascade (GO:0046329)	1/34	0.0674467	0.150213	15.0955	40.7037	PINK1
Regulation Of G2/M Transition Of Mitotic Cell Cycle (GO:0010389)	1/35	0.0693617	0.150213	14.6507	39.0943	FHL1
Regulation Of mRNA Processing (GO:0050684)	1/35	0.0693617	0.150213	14.6507	39.0943	HNRNPK
Positive Regulation Of Telomere Maintenance Via Telomere Lengthening (GO:1904358)	1/35	0.0693617	0.150213	14.6507	39.0943	HNRNPA2B1
Negative Regulation Of Cell Cycle G1/S Phase Transition (GO:1902807)	1/35	0.0693617	0.150213	14.6507	39.0943	FHL1
Skeletal Muscle Organ Development (GO:0060538)	1/35	0.0693617	0.150213	14.6507	39.0943	MYL6
Negative Regulation Of Organelle Assembly (GO:1902116)	1/36	0.0712728	0.151956	14.2314	37.5886	PINK1
Base-Excision Repair (GO:0006284)	1/36	0.0712728	0.151956	14.2314	37.5886	NTHL1
Mitochondrion Disassembly (GO:0061726)	1/37	0.0731801	0.151956	13.8354	36.1773	PINK1
Muscle Tissue Development (GO:0060537)	1/37	0.0731801	0.151956	13.8354	36.1773	MYL6
Negative Regulation Of Stress-Activated MAPK Cascade (GO:0032873)	1/37	0.0731801	0.151956	13.8354	36.1773	PINK1
Regulation Of Phosphoprotein Phosphatase Activity (GO:0043666)	1/37	0.0731801	0.151956	13.8354	36.1773	PPP1R1B
Regulation Of Cellular Component Biogenesis (GO:0044087)	1/37	0.0731801	0.151956	13.8354	36.1773	PINK1
Regulation Of Telomere Maintenance (GO:0032204)	1/38	0.0750836	0.153532	13.4608	34.8521	SMG1
Negative Regulation Of Apoptotic Process (GO:0043066)	3/482	0.075669	0.153532	3.21064	8.28789	PINK1;HNRNPK;RPL10
Regulation Of Protein Targeting To Mitochondrion (GO:1903214)	1/39	0.0769833	0.153532	13.1059	33.6058	PINK1
Regulation Of Receptor-Mediated Endocytosis (GO:0048259)	1/39	0.0769833	0.153532	13.1059	33.6058	HNRNPK
Negative Regulation Of Mitochondrion Organization (GO:0010823)	1/39	0.0769833	0.153532	13.1059	33.6058	PINK1
RNA Transport (GO:0050658)	1/39	0.0769833	0.153532	13.1059	33.6058	HNRNPA2B1
Regulation Of Mitochondrial Membrane Potential (GO:0051881)	1/39	0.0769833	0.153532	13.1059	33.6058	PINK1
Negative Regulation Of Mitotic Cell Cycle Phase Transition (GO:1901991)	1/40	0.0788792	0.154691	12.7692	32.4318	FHL1
Positive Regulation Of Monoatomic Ion Transport (GO:0043270)	1/40	0.0788792	0.154691	12.7692	32.4318	FHL1
Regulation Of Autophagosome Assembly (GO:2000785)	1/40	0.0788792	0.154691	12.7692	32.4318	PINK1
Regulation Of Release Of Cytochrome C From Mitochondria (GO:0090199)	1/41	0.0807713	0.155805	12.4494	31.3243	PINK1
Regulation Of Amide Metabolic Process (GO:0034248)	1/41	0.0807713	0.155805	12.4494	31.3243	RPL10
Positive Regulation Of Viral Process (GO:0048524)	1/41	0.0807713	0.155805	12.4494	31.3243	PPIH
Protein Phosphorylation (GO:0006468)	3/500	0.0824136	0.157723	3.0915	7.71639	LIPE;SMG1;PINK1
Skeletal Muscle Tissue Development (GO:0007519)	1/42	0.0826595	0.157723	12.1451	30.2781	MYL6
Regulation Of Chromosome Organization (GO:0033044)	1/43	0.084544	0.159594	11.8554	29.2885	SMG1
Positive Regulation Of Receptor-Mediated Endocytosis (GO:0048260)	1/43	0.084544	0.159594	11.8554	29.2885	HNRNPK
Establishment Of Protein Localization To Mitochondrion (GO:0072655)	1/44	0.0864248	0.159727	11.5791	28.3511	PINK1
Phosphatidylinositol Phosphate Biosynthetic Process (GO:0046854)	1/44	0.0864248	0.159727	11.5791	28.3511	SMG1
Cellular Response To Ketone (GO:1901655)	1/44	0.0864248	0.159727	11.5791	28.3511	GNG2
Regulation Of Transport (GO:0051049)	1/44	0.0864248	0.159727	11.5791	28.3511	PINK1
Regulation Of Cellular Metabolic Process (GO:0031323)	1/45	0.0883017	0.161505	11.3153	27.4623	PINK1
Triglyceride Metabolic Process (GO:0006641)	1/45	0.0883017	0.161505	11.3153	27.4623	LIPE
Negative Regulation Of Cellular Metabolic Process (GO:0031324)	1/46	0.0901749	0.164081	11.0633	26.6184	PINK1
Regulation Of Intrinsic Apoptotic Signaling Pathway (GO:2001242)	1/48	0.09391	0.170001	10.5915	25.0533	PINK1
Erythrocyte Differentiation (GO:0030218)	1/49	0.095772	0.171612	10.3703	24.3265	ALAS1
Autophagy Of Mitochondrion (GO:0000422)	1/49	0.095772	0.171612	10.3703	24.3265	PINK1
Regulation Of Mitochondrion Organization (GO:0010821)	1/50	0.0976302	0.173183	10.1582	23.6337	PINK1
Ribosome Assembly (GO:0042255)	1/50	0.0976302	0.173183	10.1582	23.6337	RPL10
Cellular Component Assembly (GO:0022607)	2/260	0.0992502	0.175113	3.91592	9.04621	PPIH;ADD1
Positive Regulation Of Telomere Maintenance (GO:0032206)	1/52	0.101335	0.175113	9.75882	22.3411	HNRNPA2B1
Regulation Of Proteasomal Protein Catabolic Process (GO:0061136)	1/53	0.103183	0.175113	9.57067	21.7374	PINK1
Cellular Response To Alcohol (GO:0097306)	1/53	0.103183	0.175113	9.57067	21.7374	GNG2
NADH Dehydrogenase Complex Assembly (GO:0010257)	1/53	0.103183	0.175113	9.57067	21.7374	NDUFB9
Proton Motive Force-Driven Mitochondrial ATP Synthesis (GO:0042776)	1/53	0.103183	0.175113	9.57067	21.7374	NDUFB9
Mitochondrial Respiratory Chain Complex I Assembly (GO:0032981)	1/53	0.103183	0.175113	9.57067	21.7374	NDUFB9
Mitochondrial Transport (GO:0006839)	1/53	0.103183	0.175113	9.57067	21.7374	PINK1
Regulation Of Macromolecule Biosynthetic Process (GO:0010556)	1/53	0.103183	0.175113	9.57067	21.7374	RPL10
Ribosomal Large Subunit Biogenesis (GO:0042273)	1/54	0.105026	0.177388	9.38962	21.16	RPL10
Nucleotide-Excision Repair (GO:0006289)	1/56	0.108702	0.180998	9.04727	20.0772	NTHL1
Peptide Metabolic Process (GO:0006518)	1/56	0.108702	0.180998	9.04727	20.0772	HM13
Regulation Of Reactive Oxygen Species Metabolic Process (GO:2000377)	1/56	0.108702	0.180998	9.04727	20.0772	PINK1
Post-Transcriptional Regulation Of Gene Expression (GO:0010608)	1/57	0.110534	0.183185	8.88527	19.5692	RPL10
Positive Regulation Of Mitochondrion Organization (GO:0010822)	1/58	0.112362	0.183629	8.72895	19.0817	PINK1
Response To Organic Cyclic Compound (GO:0014070)	1/58	0.112362	0.183629	8.72895	19.0817	ALAS1
Selective Autophagy (GO:0061912)	1/58	0.112362	0.183629	8.72895	19.0817	PINK1
Positive Regulation Of Protein Binding (GO:0032092)	1/59	0.114187	0.184055	8.57802	18.6136	ADD1
Aerobic Respiration (GO:0009060)	1/59	0.114187	0.184055	8.57802	18.6136	NDUFB9
Positive Regulation Of Proteolysis (GO:0045862)	1/59	0.114187	0.184055	8.57802	18.6136	PINK1
Proton Motive Force-Driven ATP Synthesis (GO:0015986)	1/60	0.116009	0.186141	8.4322	18.1637	NDUFB9
Negative Regulation Of Intrinsic Apoptotic Signaling Pathway (GO:2001243)	1/61	0.117826	0.187354	8.29125	17.7312	PINK1
Negative Regulation Of Autophagy (GO:0010507)	1/61	0.117826	0.187354	8.29125	17.7312	PINK1
Spliceosomal Complex Assembly (GO:0000245)	1/62	0.11964	0.18854	8.15492	17.3151	TXNL4A
Glycerophospholipid Metabolic Process (GO:0006650)	1/62	0.11964	0.18854	8.15492	17.3151	PRDX6
Oxidative Phosphorylation (GO:0006119)	1/63	0.121451	0.190543	8.02298	16.9144	NDUFB9
Protein N-linked Glycosylation (GO:0006487)	1/64	0.123257	0.190833	7.89524	16.5285	RPN2
Positive Regulation Of Macroautophagy (GO:0016239)	1/64	0.123257	0.190833	7.89524	16.5285	PINK1
Negative Regulation Of Cell Death (GO:0060548)	1/64	0.123257	0.190833	7.89524	16.5285	PINK1
Regulation Of Endocytosis (GO:0030100)	1/66	0.12686	0.195553	7.65154	15.7979	PACSIN2
Regulation Of Viral Genome Replication (GO:0045069)	1/67	0.128656	0.197459	7.53523	15.4518	PPIH
Aerobic Electron Transport Chain (GO:0019646)	1/68	0.130448	0.199343	7.42239	15.1178	NDUFB9
Cellular Response To Calcium Ion (GO:0071277)	1/69	0.132237	0.200341	7.31287	14.7951	ADD1
Regulation Of Monoatomic Ion Transmembrane Transporter Activity (GO:0032412)	1/69	0.132237	0.200341	7.31287	14.7951	FHL1
Mitochondrial ATP Synthesis Coupled Electron Transport (GO:0042775)	1/70	0.134022	0.200465	7.20652	14.4833	NDUFB9
Positive Regulation Of Protein Polymerization (GO:0032273)	1/70	0.134022	0.200465	7.20652	14.4833	PINK1
Regulation Of Cellular Biosynthetic Process (GO:0031326)	1/70	0.134022	0.200465	7.20652	14.4833	RPL10
Cellular Response To Hypoxia (GO:0071456)	1/72	0.137581	0.204059	7.00282	13.8904	PINK1
Plasma Membrane Organization (GO:0007009)	1/72	0.137581	0.204059	7.00282	13.8904	PACSIN2
Cellular Response To Decreased Oxygen Levels (GO:0036294)	1/73	0.139355	0.204969	6.90521	13.6083	PINK1
Ubiquitin-Dependent ERAD Pathway (GO:0030433)	1/73	0.139355	0.204969	6.90521	13.6083	OS9
Negative Regulation Of Neuron Apoptotic Process (GO:0043524)	1/74	0.141126	0.206712	6.81027	13.3352	PINK1
Embryonic Organ Development (GO:0048568)	1/77	0.146417	0.213576	6.54046	12.5661	RPL10
Proteolysis Involved In Protein Catabolic Process (GO:0051603)	1/78	0.148174	0.215249	6.45519	12.3253	HM13
Positive Regulation Of Endocytosis (GO:0045807)	1/79	0.149927	0.216903	6.37212	12.0918	HNRNPK
Macromolecule Modification (GO:0043412)	1/81	0.153423	0.219264	6.21219	11.6451	RPN2
Activation Of Protein Kinase Activity (GO:0032147)	1/81	0.153423	0.219264	6.21219	11.6451	PINK1
Negative Regulation Of NF-kappaB Transcription Factor Activity (GO:0032088)	1/81	0.153423	0.219264	6.21219	11.6451	RWDD3
Negative Regulation Of Apoptotic Signaling Pathway (GO:2001234)	1/82	0.155165	0.22086	6.13519	11.4315	PINK1
Negative Regulation Of DNA-templated Transcription (GO:0045892)	4/1025	0.15683	0.222333	2.00524	3.7149	DRAP1;HNRNPK;RPL10;MAF1
Positive Regulation Of Protein Ubiquitination (GO:0031398)	1/84	0.15864	0.222879	5.98675	11.0223	PINK1
mRNA Metabolic Process (GO:0016071)	1/85	0.160372	0.222879	5.91518	10.8263	HNRNPA2B1
Establishment Of Protein Localization To Organelle (GO:0072594)	1/85	0.160372	0.222879	5.91518	10.8263	PINK1
Cellular Respiration (GO:0045333)	1/85	0.160372	0.222879	5.91518	10.8263	NDUFB9
Nuclear-Transcribed mRNA Catabolic Process (GO:0000956)	1/85	0.160372	0.222879	5.91518	10.8263	SMG1
Negative Regulation Of Neuron Death (GO:1901215)	1/88	0.165547	0.227095	5.71034	10.2701	PINK1
ERAD Pathway (GO:0036503)	1/89	0.167265	0.227095	5.64517	10.0945	OS9
Cellular Response To Chemical Stress (GO:0062197)	1/89	0.167265	0.227095	5.64517	10.0945	PINK1
Positive Regulation Of Peptidyl-Serine Phosphorylation (GO:0033138)	1/89	0.167265	0.227095	5.64517	10.0945	PINK1
Regulation Of Vesicle-Mediated Transport (GO:0060627)	1/89	0.167265	0.227095	5.64517	10.0945	PACSIN2
Sensory Perception Of Mechanical Stimulus (GO:0050954)	1/89	0.167265	0.227095	5.64517	10.0945	NDUFB9
Mitochondrial Respiratory Chain Complex Assembly (GO:0033108)	1/90	0.16898	0.228544	5.58146	9.9237	NDUFB9
Regulation Of RNA Metabolic Process (GO:0051252)	1/91	0.170691	0.229613	5.51917	9.75733	PRDX6
Protein Modification By Small Protein Conjugation (GO:0032446)	2/364	0.171071	0.229613	2.77617	4.90182	PINK1;OS9
Sensory Perception Of Sound (GO:0007605)	1/92	0.172399	0.230182	5.45824	9.59528	NDUFB9
Ubiquitin-Dependent Protein Catabolic Process (GO:0006511)	2/367	0.173263	0.230182	2.75293	4.82574	PINK1;OS9
Positive Regulation Of Protein Kinase B Signaling (GO:0051897)	1/93	0.174104	0.230182	5.39864	9.43739	PINK1
Regulation Of Peptidyl-Serine Phosphorylation (GO:0033135)	1/93	0.174104	0.230182	5.39864	9.43739	PINK1
T Cell Receptor Signaling Pathway (GO:0050852)	1/95	0.177502	0.2338	5.28324	9.13353	BTNL9
Regulation Of Protein Metabolic Process (GO:0051246)	1/96	0.179196	0.234283	5.22737	8.98727	RPL10
Regulation Of Macroautophagy (GO:0016241)	1/96	0.179196	0.234283	5.22737	8.98727	PINK1
Phosphatidylinositol Biosynthetic Process (GO:0006661)	1/98	0.182574	0.236076	5.11907	8.70548	SMG1
Mitochondrial Translation (GO:0032543)	1/98	0.182574	0.236076	5.11907	8.70548	MRPL4
RNA Splicing (GO:0008380)	1/98	0.182574	0.236076	5.11907	8.70548	TXNL4A
Negative Regulation Of Programmed Cell Death (GO:0043069)	2/381	0.183553	0.236475	2.64935	4.49131	HNRNPK;RPL10
Regulation Of Organelle Organization (GO:0033043)	1/100	0.185939	0.238678	5.01515	8.43717	PINK1
Hemopoiesis (GO:0030097)	1/101	0.187616	0.239958	4.96475	8.3078	PINK1
Mitochondrial Gene Expression (GO:0140053)	1/103	0.190961	0.243354	4.86691	8.05809	MRPL4
Lysosomal Transport (GO:0007041)	1/105	0.194291	0.245824	4.77284	7.8198	PINK1
Regulation Of Neuron Apoptotic Process (GO:0043523)	1/105	0.194291	0.245824	4.77284	7.8198	PINK1
Regulation Of G1/S Transition Of Mitotic Cell Cycle (GO:2000045)	1/106	0.195952	0.24616	4.72714	7.70471	FHL1
Response To Calcium Ion (GO:0051592)	1/106	0.195952	0.24616	4.72714	7.70471	ADD1
Regulation Of Cellular Response To Stress (GO:0080135)	1/107	0.197609	0.246487	4.68231	7.59221	PINK1
Positive Regulation Of Autophagy (GO:0010508)	1/107	0.197609	0.246487	4.68231	7.59221	PINK1
Negative Regulation Of Developmental Process (GO:0051093)	1/109	0.200913	0.247418	4.59514	7.37466	PINK1
Cellular Response To Salt (GO:1902075)	1/109	0.200913	0.247418	4.59514	7.37466	ADD1
Cellular Response To Oxygen-Containing Compound (GO:1901701)	2/406	0.20215	0.247418	2.48223	3.96845	GNG2;ADD1
Regulation Of JNK Cascade (GO:0046328)	1/110	0.20256	0.247418	4.55275	7.26946	PINK1
Adenylate Cyclase-Activating G Protein-Coupled Receptor Signaling Pathway (GO:0007189)	1/110	0.20256	0.247418	4.55275	7.26946	GNG2
Response To Lipid (GO:0033993)	1/110	0.20256	0.247418	4.55275	7.26946	ALAS1
RNA Metabolic Process (GO:0016070)	1/111	0.204204	0.247711	4.51114	7.16655	HNRNPK
Cytoskeleton Organization (GO:0007010)	1/111	0.204204	0.247711	4.51114	7.16655	PACSIN2
Regulation Of Protein Ubiquitination (GO:0031396)	1/113	0.207482	0.249969	4.43013	6.96733	PINK1
Positive Regulation Of Cellular Component Organization (GO:0051130)	1/113	0.207482	0.249969	4.43013	6.96733	ADD1
Response To Endoplasmic Reticulum Stress (GO:0034976)	1/114	0.209116	0.251081	4.39071	6.87088	OS9
Organelle Organization (GO:0006996)	2/418	0.21116	0.252676	2.40915	3.74656	PINK1;PACSIN2
Protein Processing (GO:0016485)	1/117	0.213998	0.254347	4.27651	6.59348	HM13
Cellular Response To Oxidative Stress (GO:0034599)	1/117	0.213998	0.254347	4.27651	6.59348	PINK1
Regulation Of Protein Binding (GO:0043393)	1/118	0.215618	0.255414	4.23974	6.50481	ADD1
Regulation Of Protein-Containing Complex Assembly (GO:0043254)	1/119	0.217236	0.256469	4.2036	6.41794	PINK1
Regulation Of Protein Catabolic Process (GO:0042176)	1/122	0.222069	0.261301	4.09876	6.16768	PINK1
Protein Ubiquitination (GO:0016567)	2/434	0.223239	0.261805	2.31802	3.4759	PINK1;OS9
Negative Regulation Of Growth (GO:0045926)	1/124	0.225275	0.262449	4.03171	6.009	FHL1
Regulation Of DNA Metabolic Process (GO:0051052)	1/124	0.225275	0.262449	4.03171	6.009	SMG1
Negative Regulation Of Cell Growth (GO:0030308)	1/125	0.226873	0.263441	3.99899	5.93197	FHL1
Positive Regulation Of Intracellular Protein Transport (GO:0090316)	1/126	0.228468	0.263559	3.9668	5.85643	PINK1
Protein-Containing Complex Organization (GO:0043933)	1/126	0.228468	0.263559	3.9668	5.85643	PPIH
Antigen Receptor-Mediated Signaling Pathway (GO:0050851)	1/134	0.241112	0.277239	3.72669	5.3012	BTNL9
Cellular Response To Metal Ion (GO:0071248)	1/135	0.242678	0.278134	3.69869	5.23743	ADD1
Regulation Of Protein Kinase B Signaling (GO:0051896)	1/136	0.244241	0.27902	3.67111	5.1748	PINK1
Protein Localization To Organelle (GO:0033365)	1/137	0.245801	0.279896	3.64393	5.11329	PACSIN2
Protein Glycosylation (GO:0006486)	1/147	0.261228	0.296507	3.39264	4.55414	RPN2
Negative Regulation Of DNA-binding Transcription Factor Activity (GO:0043433)	1/149	0.264277	0.299005	3.34645	4.45332	RWDD3
Cellular Response To Organic Cyclic Compound (GO:0071407)	1/152	0.268826	0.303181	3.27947	4.30821	GNG2
Regulation Of Cytokine Production (GO:0001817)	1/167	0.291165	0.327329	2.98087	3.678	BTNL9
Positive Regulation Of I-kappaB kinase/NF-kappaB Signaling (GO:0043123)	1/175	0.302805	0.339334	2.84267	3.39604	PINK1
Positive Regulation Of Hydrolase Activity (GO:0051345)	1/176	0.304247	0.339871	2.82629	3.36304	PINK1
Negative Regulation Of Macromolecule Metabolic Process (GO:0010605)	1/186	0.318507	0.354678	2.67216	3.05725	PINK1
Endocytosis (GO:0006897)	1/189	0.322729	0.358249	2.62912	2.97339	PACSIN2
Transcription By RNA Polymerase II (GO:0006366)	1/192	0.326925	0.36177	2.58743	2.89281	DRAP1
Regulation Of Programmed Cell Death (GO:0043067)	1/195	0.331096	0.36524	2.54704	2.81536	PINK1
DNA-templated Transcription (GO:0006351)	1/199	0.336618	0.369026	2.49508	2.71665	DRAP1
Anterograde Trans-Synaptic Signaling (GO:0098916)	1/199	0.336618	0.369026	2.49508	2.71665	APBA3
Regulation Of Translation (GO:0006417)	1/202	0.340731	0.372378	2.45746	2.64586	RPL10
Protein Stabilization (GO:0050821)	1/208	0.348881	0.380108	2.38551	2.51199	PINK1
Positive Regulation Of Protein Modification Process (GO:0031401)	1/225	0.371444	0.403445	2.20257	2.18133	PINK1
Regulation Of Cell Growth (GO:0001558)	1/227	0.374048	0.405027	2.18285	2.14656	FHL1
Negative Regulation Of Intracellular Signal Transduction (GO:1902532)	1/231	0.379224	0.408128	2.14446	2.07933	PINK1
Positive Regulation Of Phosphorylation (GO:0042327)	1/231	0.379224	0.408128	2.14446	2.07933	PINK1
Regulation Of I-kappaB kinase/NF-kappaB Signaling (GO:0043122)	1/232	0.380511	0.408269	2.13506	2.06298	PINK1
Positive Regulation Of Developmental Process (GO:0051094)	1/233	0.381796	0.408406	2.12575	2.04682	PINK1
Regulation Of Autophagy (GO:0010506)	1/241	0.391982	0.418035	2.05406	1.92371	PINK1
Positive Regulation Of Programmed Cell Death (GO:0043068)	1/245	0.397013	0.422125	2.01998	1.86603	CTNNBL1
Regulation Of Gene Expression (GO:0010468)	3/1127	0.409125	0.433698	1.32293	1.18235	BTNL9;PINK1;PRDX6
Regulation Of Protein Phosphorylation (GO:0001932)	1/265	0.421566	0.445484	1.86506	1.611	PINK1
Positive Regulation Of Signal Transduction (GO:0009967)	1/266	0.422768	0.445484	1.85792	1.59955	RWDD3
Positive Regulation Of Apoptotic Process (GO:0043065)	1/270	0.427551	0.449183	1.82993	1.55486	CTNNBL1
Chemical Synaptic Transmission (GO:0007268)	1/273	0.431112	0.45158	1.80947	1.52246	APBA3
DNA Metabolic Process (GO:0006259)	1/288	0.448598	0.468506	1.71359	1.37366	NTHL1
DNA Repair (GO:0006281)	1/291	0.452032	0.470699	1.6956	1.34631	NTHL1
Negative Regulation Of Transcription By RNA Polymerase II (GO:0000122)	2/763	0.46718	0.485042	1.29371	0.984566	DRAP1;RPL10
Proteasome-Mediated Ubiquitin-Dependent Protein Catabolic Process (GO:0043161)	1/319	0.48309	0.50009	1.5441	1.12342	OS9
Protein-Containing Complex Assembly (GO:0065003)	1/328	0.492703	0.50855	1.50092	1.06242	PPIH
Proteolysis (GO:0006508)	1/330	0.494815	0.509241	1.49164	1.04948	HM13
Negative Regulation Of Gene Expression (GO:0010629)	1/336	0.501101	0.514211	1.46448	1.01188	PINK1
Positive Regulation Of Protein Phosphorylation (GO:0001934)	1/377	0.542059	0.554628	1.30206	0.797358	PINK1
DNA Damage Response (GO:0006974)	1/384	0.548716	0.559817	1.27781	0.766908	SMG1
Regulation Of Transcription By RNA Polymerase II (GO:0006357)	4/2028	0.608522	0.619044	0.957964	0.475842	DRAP1;HNRNPK;RPL10;USF2
Negative Regulation Of Nucleic Acid-Templated Transcription (GO:1903507)	1/456	0.611933	0.620725	1.07165	0.526321	HNRNPK
Positive Regulation Of Intracellular Signal Transduction (GO:1902533)	1/525	0.664365	0.67198	0.927242	0.379171	PINK1
Negative Regulation Of Cellular Process (GO:0048523)	1/537	0.672749	0.678516	0.905924	0.359092	FHL1
Positive Regulation Of Transcription By RNA Polymerase II (GO:0045944)	1/938	0.860747	0.865652	0.507524	0.0761054	USF2
Regulation Of DNA-templated Transcription (GO:0006355)	2/1922	0.915098	0.917698	0.481811	0.042748	HNRNPK;USF2
Positive Regulation Of DNA-templated Transcription (GO:0045893)	1/1243	0.928172	0.928172	0.376751	0.0280825	USF2
