# Supplementary material for: Deciphering the role of alternative splicing as a potential regulator in fat-tail development of sheep: a comprehensive RNA-seq based study
Source: Sci Rep. 2024 Jan 29;14:2361. doi: 10.1038/s41598-024-52855-1 (PMC10825154; doi:10.1038/s41598-024-52855-1)
Supplement: Supplementary file 4 — Supplementary Information 4. [file 41598_2024_52855_MOESM4_ESM.xlsx]

## Sheet: Whippet
Supplementary File S4: List of the common DAS events in different studies by Whippet along with results of functional enrichment analysis.
Study	Gene	Gene name	Node	Coord	Strand	Psi_A	Psi_B	DeltaPsi	Probability	Complexity	Entropy	Type	Common in			Gene name
3	ENSOARG00020000287	ST7	9	4:57619940-57620008	-	0.28302	0.50159	-0.21857	0.866	K1	0.9995	SE	3	0	Negative IncLevelDifference or delta PSI means the exon is more skipped in Fat-tailed	RBM42
5	ENSOARG00020000287	ST7	9	4:57619940-57620008	-	0.50542	0.77172	-0.2663	0.807	K1	0.813	SE	3			SNRPN
7	ENSOARG00020000287	ST7	9	4:57619940-57620008	-	0.44258	0.63219	-0.1896	0.835	K1	1	SE	3			TXNL4A
3	ENSOARG00020000397	HNRNPA2B1	12	4:76613317-76613436	+	0.5659	0.936	-0.3701	0.976	K1	0.9887	SE	4	1		NT5C3A
4	ENSOARG00020000397	HNRNPA2B1	12	4:76613317-76613436	+	0.73443	0.43835	0.29609	0.972	K1	0.9999	SE	4			BRD8
6	ENSOARG00020000397	HNRNPA2B1	12	4:76613317-76613436	+	0.74382	0.8976	-0.15379	0.986	K1	0.8926	SE	4			LRCH3
7	ENSOARG00020000397	HNRNPA2B1	12	4:76613317-76613436	+	0.62718	0.93869	-0.31151	0.918	K2	0.922	SE	4			PARD3
2	ENSOARG00020000510	P4HA2	13	5:20723961-20724020	+	0.4861	0.95114	-0.46504	1	K1	0.9992	SE	5	2		BANP
3	ENSOARG00020000510	P4HA2	13	5:20723961-20724020	+	0.30361	0.62904	-0.32543	0.988	K1	0.9655	SE	5			DYRK1B
4	ENSOARG00020000510	P4HA2	13	5:20723961-20724020	+	0.49001	0.33166	0.15836	0.947	K1	0.9994	SE	5			TRAFD1
5	ENSOARG00020000510	P4HA2	13	5:20723961-20724020	+	0.62917	0.44001	0.18916	0.924	K1	0.9922	SE	5			PPIP5K1
7	ENSOARG00020000510	P4HA2	13	5:20723961-20724020	+	0.50232	0.64515	-0.14283	0.828	K2	1.0526	SE	5			SLMAP
1	ENSOARG00020000603	PRPF40B	5	3:146552609-146552636	-	0.86001	0.56826	0.29174	0.887	K1	0.9364	SE	3	3		EPB41
6	ENSOARG00020000603	PRPF40B	5	3:146552609-146552636	-	0.90167	0.57019	0.33148	0.982	K1	0.9993	SE	3			CARS1
7	ENSOARG00020000603	PRPF40B	5	3:146552609-146552636	-	0.90154	0.6609	0.24063	0.96	K1	0.9715	SE	3			TCF7L2
1	ENSOARG00020000622	ensembl	2	3:91679529-91679996	-	0.31726	0.47707	-0.15982	0.827	K3	2.5711	SE	3	0		NMRAL1
2	ENSOARG00020000622	ensembl	2	3:91679529-91679996	-	0.77465	0.93628	-0.16163	0.877	K1	0.5761	SE	3			HERC4
6	ENSOARG00020000622	ensembl	2	3:91679529-91679996	-	0.40208	0.79865	-0.39657	0.922	K3	1.9396	SE	3			ITGA7
2	ENSOARG00020001182	BPGM	2	4:107114799-107115460	+	0.55936	0.26207	0.29729	0.938	K1	0.9889	SE	4	1		WNK1
3	ENSOARG00020001182	BPGM	2	4:107114799-107115460	+	0.807	0.94832	-0.14131	0.837	K1	0.9278	SE	4			LTBP1
4	ENSOARG00020001182	BPGM	2	4:107114799-107115460	+	0.81938	0.93773	-0.11835	0.818	K1	0.813	SE	4			RP9
7	ENSOARG00020001182	BPGM	2	4:107114799-107115460	+	0.68174	0.90541	-0.22368	0.896	K1	0.9991	SE	4			P4HA2
2	ENSOARG00020001199	ensembl	14	2:13633118-13633296	-	0.25584	0.072252	0.18359	0.89	K1	0.6636	SE	3	3		CLINT1
5	ENSOARG00020001199	ensembl	14	2:13633118-13633296	-	0.37169	0.22125	0.15044	0.896	K2	1.0602	SE	3			SLC22A17
6	ENSOARG00020001199	ensembl	14	2:13633118-13633296	-	0.39461	0.24187	0.15274	0.806	K2	0.9928	SE	3			MAT2B
1	ENSOARG00020001532	LRCH3	14	1:208340446-208340496	-	0.87523	0.6663	0.20892	0.841	K2	1.3889	SE	5	2		CSTB
4	ENSOARG00020001532	LRCH3	14	1:208340446-208340496	-	0.62952	0.83856	-0.20904	0.879	K2	1.7638	SE	5			AGAP1
5	ENSOARG00020001532	LRCH3	14	1:208340446-208340496	-	0.52353	0.90761	-0.38408	0.996	K2	1.5074	SE	5			GSTM5
6	ENSOARG00020001532	LRCH3	14	1:208340446-208340496	-	0.73363	0.52404	0.2096	0.838	K2	1.7426	SE	5			ACBD4
7	ENSOARG00020001532	LRCH3	14	1:208340446-208340496	-	0.61424	0.75552	-0.14128	0.821	K2	1.8595	SE	5			GPATCH8
2	ENSOARG00020001676	WBP1	3	3:102629680-102629781	+	0.37492	0.039135	0.33579	1	K1	0.9488	SE	4	3		WNK4
3	ENSOARG00020001676	WBP1	3	3:102629680-102629781	+	0.5187	0.13426	0.38445	0.957	K1	0.9224	SE	4			RABEP1
4	ENSOARG00020001676	WBP1	3	3:102629680-102629781	+	0.21033	0.41332	-0.20299	0.918	K2	0.9936	SE	4			PRRC2C
7	ENSOARG00020001676	WBP1	3	3:102629680-102629781	+	0.20033	0.094897	0.10544	0.805	K2	1.0082	SE	4			ZMYND11
1	ENSOARG00020001747	TMOD1	2	2:52770307-52770463	-	0.42036	0.79521	-0.37485	0.967	K1	0.971	SE	3	0		RALGAPB
6	ENSOARG00020001747	TMOD1	2	2:52770307-52770463	-	0.35297	0.84193	-0.48897	0.993	K1	0.9451	SE	3			LSM14A
7	ENSOARG00020001747	TMOD1	2	2:52770307-52770463	-	0.52598	0.89138	-0.36539	0.962	K1	0.9445	SE	3			HIF3A
1	ENSOARG00020001760	LTBP1	26	3:96937530-96937655	-	0.80761	0.53445	0.27316	0.832	K2	1.4405	SE	5	3		TULP2
3	ENSOARG00020001760	LTBP1	26	3:96937530-96937655	-	0.4633	0.5641	-0.1008	0.806	K2	1.3559	SE	5			MCAM
5	ENSOARG00020001760	LTBP1	26	3:96937530-96937655	-	0.64039	0.4173	0.2231	0.948	K2	1.3689	SE	5			STRN3
6	ENSOARG00020001760	LTBP1	26	3:96937530-96937655	-	0.40312	0.65527	-0.25215	0.839	K2	1.3554	SE	5			FLNB
7	ENSOARG00020001760	LTBP1	26	3:96937530-96937655	-	0.5676	0.42242	0.14519	0.839	K2	1.4942	SE	5			CLK1
2	ENSOARG00020001863	TNK2	15	1:208668683-208668778	-	0.78703	0.95847	-0.17144	0.919	K1	0.9099	SE	3	0		TRIP12
4	ENSOARG00020001863	TNK2	15	1:208668683-208668778	-	0.73573	0.86021	-0.12448	0.949	K1	0.8901	SE	3			CDKAL1
5	ENSOARG00020001863	TNK2	15	1:208668683-208668778	-	0.54908	0.86351	-0.31443	0.944	K1	0.9526	SE	3			EBF3
3	ENSOARG00020002106	ensembl	9	2:31465344-31465411	+	0.62401	0.83012	-0.2061	0.83	K3	2.5169	SE	3	0		COL12A1
6	ENSOARG00020002106	ensembl	9	2:31465344-31465411	+	0.74313	0.87104	-0.12791	0.841	K3	2.4401	SE	3			TMEM241
7	ENSOARG00020002106	ensembl	9	2:31465344-31465411	+	0.56481	0.82557	-0.26076	0.903	K4	3.0519	SE	3			NEDD4L
3	ENSOARG00020002786	PPFIBP1	10	3:200767984-200768016	-	0.41203	0.67063	-0.2586	0.964	K2	1.1542	SE	3	0		ARHGAP17
5	ENSOARG00020002786	PPFIBP1	10	3:200767984-200768016	-	0.82479	0.94544	-0.12065	0.949	K1	0.6464	SE	3			HNRNPH3
7	ENSOARG00020002786	PPFIBP1	10	3:200767984-200768016	-	0.59753	0.81701	-0.21948	0.941	K1	0.9981	SE	3			P4HA1
2	ENSOARG00020002857	ensembl	4	3:7789164-7789314	+	0.76308	0.94312	-0.18003	0.965	K1	0.7415	SE	4	1		CFAP70
3	ENSOARG00020002857	ensembl	4	3:7789164-7789314	+	0.84538	0.96292	-0.11754	0.89	K1	0.7487	SE	4			CAMK2G
6	ENSOARG00020002857	ensembl	4	3:7789164-7789314	+	0.8215	0.94651	-0.125	0.883	K3	1.182	SE	4			TTC13
7	ENSOARG00020002857	ensembl	4	3:7789164-7789314	+	0.89751	0.72233	0.17518	0.898	K3	1.0902	SE	4			NTPCR
5	ENSOARG00020002964	FGFR1OP2	5	3:201508105-201508218	-	0.67023	0.48924	0.18099	0.841	K1	0.9992	SE	3	3		WBP1
6	ENSOARG00020002964	FGFR1OP2	5	3:201508105-201508218	-	0.60932	0.36792	0.24139	0.904	K1	0.9961	SE	3			MAP4K4
7	ENSOARG00020002964	FGFR1OP2	5	3:201508105-201508218	-	0.70942	0.42754	0.28188	0.919	K1	1	SE	3			DNM1
2	ENSOARG00020003040	MAP4K4	27	3:106281518-106281709	-	0.59468	0.94433	-0.34965	0.999	K1	0.9701	SE	4	0		POLR1D
3	ENSOARG00020003040	MAP4K4	27	3:106281518-106281709	-	0.49042	0.67337	-0.18295	0.878	K1	0.9989	SE	4			BPGM
6	ENSOARG00020003040	MAP4K4	27	3:106281518-106281709	-	0.52844	0.68855	-0.16011	0.893	K1	0.9966	SE	4			HNRNPA2B1
7	ENSOARG00020003040	MAP4K4	27	3:106281518-106281709	-	0.42848	0.57086	-0.14239	0.833	K2	1.2978	SE	4			PPIP5K2
1	ENSOARG00020003577	ensembl	4	9:16193281-16193748	+	0.23945	0.42777	-0.18832	0.831	K2	1.3039	SE	3	0		PTPRS
5	ENSOARG00020003577	ensembl	4	9:16193281-16193748	+	0.29326	0.5195	-0.22624	0.857	K1	0.9992	SE	3			TCOF1
7	ENSOARG00020003577	ensembl	4	9:16193281-16193748	+	0.23201	0.59121	-0.3592	0.96	K3	1.3722	SE	3			SEC31A
3	ENSOARG00020003633	SMOX	6	13:53014062-53014151	-	0.56776	0.31587	0.25189	0.861	K1	0.9734	SE	3	3		ADD1
6	ENSOARG00020003633	SMOX	6	13:53014062-53014151	-	0.35489	0.18211	0.17279	0.845	K1	0.9974	SE	3			DLGAP4
7	ENSOARG00020003633	SMOX	6	13:53014062-53014151	-	0.51859	0.2227	0.29589	0.892	K1	0.949	SE	3			NEO1
2	ENSOARG00020003796	ensembl	2	13:53409254-53409440	-	0.10479	0.86321	-0.75841	1	K0	0	SE	5	1		MAP3K7
3	ENSOARG00020003796	ensembl	2	13:53409254-53409440	-	0.8079	0.92523	-0.11734	0.962	K3	0.8432	SE	5			MED23
4	ENSOARG00020003796	ensembl	2	13:53409254-53409440	-	0.91426	0.77129	0.14297	0.971	K3	1.222	SE	5			CEP43
6	ENSOARG00020003796	ensembl	2	13:53409254-53409440	-	0.74393	0.94474	-0.2008	0.928	K2	0.9646	SE	5			WDR27
7	ENSOARG00020003796	ensembl	2	13:53409254-53409440	-	0.6816	0.9313	-0.2497	0.972	K2	1.1579	SE	5			ARHGEF6
2	ENSOARG00020003920	SPTAN1	22	3:8034511-8034570	-	0.037222	0.14598	-0.10875	0.846	K1	0.8257	SE	3	0		MBNL3
4	ENSOARG00020003920	SPTAN1	22	3:8034511-8034570	-	0.11893	0.22932	-0.11039	0.896	K1	0.8174	SE	3			DOCK11
7	ENSOARG00020003920	SPTAN1	22	3:8034511-8034570	-	0.20956	0.34303	-0.13348	0.829	K1	0.9925	SE	3			TUFT1
2	ENSOARG00020004474	AGAP1	16	1:5177406-5177564	-	0.84373	0.072707	0.77102	1	K2	1.3264	SE	4	1		ARHGEF11
3	ENSOARG00020004474	AGAP1	16	1:5177406-5177564	-	0.70821	0.85617	-0.14796	0.875	K2	1.1421	SE	4			TNK2
6	ENSOARG00020004474	AGAP1	16	1:5177406-5177564	-	0.57576	0.91049	-0.33473	0.972	K2	1.3009	SE	4			ATP13A3
7	ENSOARG00020004474	AGAP1	16	1:5177406-5177564	-	0.62277	0.81259	-0.18981	0.84	K2	1.2917	SE	4			U2SURP
1	ENSOARG00020004591	ensembl	2	7:85542491-85542627	-	0.82217	0.57106	0.25111	0.982	K1	0.9993	SE	5	3		ADARB1
2	ENSOARG00020004591	ensembl	2	7:85542491-85542627	-	0.60662	0.34074	0.26588	0.914	K1	0.9612	SE	5			ITGB3BP
3	ENSOARG00020004591	ensembl	2	7:85542491-85542627	-	0.6588	0.80697	-0.14818	0.89	K1	0.9753	SE	5			CEPT1
6	ENSOARG00020004591	ensembl	2	7:85542491-85542627	-	0.70862	0.53793	0.17069	0.867	K1	0.9764	SE	5			ENPP2
7	ENSOARG00020004591	ensembl	2	7:85542491-85542627	-	0.57905	0.74727	-0.16822	0.909	K1	1	SE	5			ARSG
3	ENSOARG00020004854	STRN3	9	18:40428672-40428812	-	0.28772	0.097873	0.18985	0.963	K3	1.5898	SE	4	3		MLX
5	ENSOARG00020004854	STRN3	9	18:40428672-40428812	-	0.10069	0.2982	-0.19751	0.939	K2	1.4314	SE	4			PGAP3
6	ENSOARG00020004854	STRN3	9	18:40428672-40428812	-	0.25679	0.14056	0.11623	0.804	K3	1.1645	SE	4			XYLT2
7	ENSOARG00020004854	STRN3	9	18:40428672-40428812	-	0.40612	0.21049	0.19563	0.819	K2	1.8789	SE	4			NDEL1
1	ENSOARG00020004882	NEO1	28	7:21417083-21417241	+	0.6834	0.88297	-0.19957	0.914	K1	0.9321	SE	4	3		ABR
2	ENSOARG00020004882	NEO1	28	7:21417083-21417241	+	0.92909	0.56649	0.3626	0.983	K1	0.9811	SE	4			NT5C
4	ENSOARG00020004882	NEO1	28	7:21417083-21417241	+	0.82351	0.57726	0.24626	0.926	K2	1.4707	SE	4			NFASC
5	ENSOARG00020004882	NEO1	28	7:21417083-21417241	+	0.76504	0.25844	0.5066	0.993	K2	1.4854	SE	4			HSD11B1
1	ENSOARG00020005385	ensembl	15	1:286538405-286538446	-	0.11739	0.24511	-0.12772	0.808	K1	0.8707	SE	3	0		TBC1D14
2	ENSOARG00020005385	ensembl	15	1:286538405-286538446	-	0.22701	0.32926	-0.10225	0.832	K1	0.9065	SE	3			JCAD
5	ENSOARG00020005385	ensembl	15	1:286538405-286538446	-	0.21374	0.51671	-0.30298	0.93	K1	0.9712	SE	3			GPCPD1
1	ENSOARG00020005456	CALU	9	4:101565258-101565451	+	0.13971	0.31942	-0.17971	0.888	K2	1.1577	SE	3	0		SMOX
3	ENSOARG00020005456	CALU	9	4:101565258-101565451	+	0.28917	0.39389	-0.10471	0.961	K2	0.9912	SE	3			SNX21
7	ENSOARG00020005456	CALU	9	4:101565258-101565451	+	0.24897	0.48233	-0.23337	0.964	K2	1.1413	SE	3			ZC3H18
1	ENSOARG00020005456	CALU	10	4:101565525-101565718	+	0.88637	0.698	0.18837	0.869	K2	1.1577	SE	3	3		SIRT2
3	ENSOARG00020005456	CALU	10	4:101565525-101565718	+	0.71354	0.60681	0.10672	0.971	K2	0.9912	SE	3			PIH1D2
7	ENSOARG00020005456	CALU	10	4:101565525-101565718	+	0.75039	0.52235	0.22805	0.977	K2	1.1413	SE	3			CADM1
1	ENSOARG00020005491	NT5C	2	11:6951271-6951371	-	0.68834	0.84268	-0.15434	0.855	K2	1.1493	SE	3	0		SLC37A4
2	ENSOARG00020005491	NT5C	2	11:6951271-6951371	-	0.61399	0.88085	-0.26686	0.936	K1	0.9456	SE	3			GIT2
4	ENSOARG00020005491	NT5C	2	11:6951271-6951371	-	0.58397	0.79682	-0.21285	0.808	K1	0.9981	SE	3			TM6SF1
1	ENSOARG00020005607	NFASC	23	12:2404064-2404186	+	0.80959	0.97921	-0.16962	0.976	K5	3.7516	SE	3	0		PPP2R5C
3	ENSOARG00020005607	NFASC	23	12:2404064-2404186	+	0.78718	0.94832	-0.16114	0.915	K5	2.9132	SE	3			BRPF1
6	ENSOARG00020005607	NFASC	23	12:2404064-2404186	+	0.78324	0.95043	-0.16718	1	K5	3.8656	SE	3			TRNAU1AP
1	ENSOARG00020005607	NFASC	24	12:2405317-2405490	+	0.71212	0.98569	-0.27357	1	K5	3.7516	SE	3	0		HP1BP3
3	ENSOARG00020005607	NFASC	24	12:2405317-2405490	+	0.74561	0.94923	-0.20362	0.945	K5	2.9132	SE	3			INVS
6	ENSOARG00020005607	NFASC	24	12:2405317-2405490	+	0.70398	0.94738	-0.24341	0.998	K5	3.8656	SE	3			TMOD1
2	ENSOARG00020005741	U2SURP	29	1:268615330-268615506	-	0.77513	0.89851	-0.12339	0.844	K1	0.7061	SE	3	0		BAG6
6	ENSOARG00020005741	U2SURP	29	1:268615330-268615506	-	0.78352	0.8874	-0.10388	0.803	K2	1.169	SE	3			SLC22A6
7	ENSOARG00020005741	U2SURP	29	1:268615330-268615506	-	0.73173	0.91093	-0.1792	0.908	K1	0.9755	SE	3			EHBP1L1
2	ENSOARG00020005932	CSTB	5	1:287128278-287128379	-	0.46803	0.8887	-0.42067	0.994	K1	0.9967	SE	4	3		NAP1L4
3	ENSOARG00020005932	CSTB	5	1:287128278-287128379	-	0.92888	0.25461	0.67427	1	K1	0.7091	SE	4			MFSD13A
5	ENSOARG00020005932	CSTB	5	1:287128278-287128379	-	0.48267	0.25892	0.22375	0.845	K1	0.9154	SE	4			TCF4
7	ENSOARG00020005932	CSTB	5	1:287128278-287128379	-	0.57832	0.13793	0.4404	0.941	K1	0.8443	SE	4			TEF
1	ENSOARG00020005935	KCP	20	4:101693093-101693175	-	0.87773	0.54907	0.32866	0.98	K1	0.9975	SE	3	3		MAPK8IP3
3	ENSOARG00020005935	KCP	20	4:101693093-101693175	-	0.65702	0.49232	0.1647	0.816	K2	1.1482	SE	3			TSC2
6	ENSOARG00020005935	KCP	20	4:101693093-101693175	-	0.40493	0.2076	0.19733	0.931	K4	1.4383	SE	3			ITGAL
2	ENSOARG00020006302	RP9	4	4:70541415-70541506	+	0.63005	0.84452	-0.21447	0.927	K3	1.9135	SE	5	1		DUSP11
3	ENSOARG00020006302	RP9	4	4:70541415-70541506	+	0.6724	0.88037	-0.20796	0.883	K1	0.9994	SE	5			PRPF40B
4	ENSOARG00020006302	RP9	4	4:70541415-70541506	+	0.91664	0.58242	0.33422	0.976	K3	1.7298	SE	5			PFKM
6	ENSOARG00020006302	RP9	4	4:70541415-70541506	+	0.58104	0.82769	-0.24665	0.831	K1	0.9934	SE	5			ATP23
7	ENSOARG00020006302	RP9	4	4:70541415-70541506	+	0.62431	0.95327	-0.32896	0.998	K1	0.9879	SE	5			KIDINS220
5	ENSOARG00020006356	MFSD13A	2	22:25705949-25706031	+	0.89933	0.7245	0.17484	0.831	K1	0.7285	SE	3	3		PPFIBP1
6	ENSOARG00020006356	MFSD13A	2	22:25705949-25706031	+	0.95351	0.85133	0.10217	0.829	K1	0.5256	SE	3			FGFR1OP2
7	ENSOARG00020006356	MFSD13A	2	22:25705949-25706031	+	0.94616	0.84304	0.10312	0.814	K2	1.6657	SE	3			SPTAN1
4	ENSOARG00020006357	SLC22A16	7	8:29997867-29997944	+	0.67124	0.90916	-0.23792	0.926	K2	1.5704	SE	3	0		XPNPEP1
6	ENSOARG00020006357	SLC22A16	7	8:29997867-29997944	+	0.68046	0.90991	-0.22945	0.966	K2	1.5384	SE	3			NAA35
7	ENSOARG00020006357	SLC22A16	7	8:29997867-29997944	+	0.72058	0.87502	-0.15444	0.834	K4	2.6386	SE	3			CALU
1	ENSOARG00020006364	NT5C3A	3	4:70591902-70591956	+	0.91576	0.68789	0.22787	0.939	K2	1.7044	SE	6	4		KCP
3	ENSOARG00020006364	NT5C3A	3	4:70591902-70591956	+	0.84004	0.59913	0.24091	0.878	K2	1.5652	SE	6			LMBR1
4	ENSOARG00020006364	NT5C3A	3	4:70591902-70591956	+	0.34419	0.55501	-0.21082	0.826	K2	1.5561	SE	6			DMTF1
5	ENSOARG00020006364	NT5C3A	3	4:70591902-70591956	+	0.38702	0.5428	-0.15578	0.874	K2	1.9061	SE	6			ST7
6	ENSOARG00020006364	NT5C3A	3	4:70591902-70591956	+	0.59472	0.36376	0.23095	0.926	K2	1.8381	SE	6			BTNL9
7	ENSOARG00020006364	NT5C3A	3	4:70591902-70591956	+	0.80976	0.51622	0.29354	0.954	K2	1.4911	SE	6			APBB3
1	ENSOARG00020006660	ITGA7	5	3:175454005-175454136	+	0.97762	0.85646	0.12116	0.891	K1	0.8913	SE	5	3		UBA1
2	ENSOARG00020006660	ITGA7	5	3:175454005-175454136	+	0.91338	0.36816	0.54523	1	K1	0.9449	SE	5			PTPN13
3	ENSOARG00020006660	ITGA7	5	3:175454005-175454136	+	0.62275	0.72837	-0.10562	0.867	K2	1.1044	SE	5			HGFAC
4	ENSOARG00020006660	ITGA7	5	3:175454005-175454136	+	0.90451	0.67962	0.22489	0.954	K1	0.9241	SE	5			CAMK2D
7	ENSOARG00020006660	ITGA7	5	3:175454005-175454136	+	0.55564	0.96566	-0.41002	1	K1	0.9971	SE	5			ANK2
4	ENSOARG00020007030	KIDINS220	25	3:18812655-18812768	-	0.90625	0.75284	0.15341	0.886	K2	1.7454	SE	3	3		BDH2
5	ENSOARG00020007030	KIDINS220	25	3:18812655-18812768	-	0.902	0.57826	0.32374	0.983	K2	0.9727	SE	3			NUMB
7	ENSOARG00020007030	KIDINS220	25	3:18812655-18812768	-	0.89637	0.7524	0.14396	0.866	K3	2.0317	SE	3			LIMK2
3	ENSOARG00020007038	HERC4	17	25:25403455-25403478	-	0.27941	0.57538	-0.29598	0.879	K2	1.195	SE	5	1		SLC22A16
4	ENSOARG00020007038	HERC4	17	25:25403455-25403478	-	0.61057	0.24556	0.36501	0.851	K2	0.994	SE	5			L3MBTL3
5	ENSOARG00020007038	HERC4	17	25:25403455-25403478	-	0.39025	0.66531	-0.27505	0.883	K1	0.9987	SE	5			MAP3K4
6	ENSOARG00020007038	HERC4	17	25:25403455-25403478	-	0.31738	0.57231	-0.25494	0.929	K2	1.2561	SE	5			RPS6KA2
7	ENSOARG00020007038	HERC4	17	25:25403455-25403478	-	0.30998	0.66116	-0.35118	0.966	K1	0.9879	SE	5			FBXO32
2	ENSOARG00020007192	ADARB1	2	1:288326856-288326992	+	0.95723	0.82676	0.13047	0.931	K1	0.5853	SE	3	3		C9H8orf76
4	ENSOARG00020007192	ADARB1	2	1:288326856-288326992	+	0.97231	0.84727	0.12504	0.965	K3	1.6127	SE	3			ANKRD46
5	ENSOARG00020007192	ADARB1	2	1:288326856-288326992	+	0.95419	0.80624	0.14795	0.918	K2	1.1762	SE	3			AKAP4
2	ENSOARG00020007664	GSTM5	18	1:91589458-91589553	+	0.94852	0.78529	0.16323	1	K2	0.8476	SE	4	3
4	ENSOARG00020007664	GSTM5	18	1:91589458-91589553	+	0.68936	0.80299	-0.11364	0.822	K2	1.2127	SE	4
5	ENSOARG00020007664	GSTM5	18	1:91589458-91589553	+	0.80273	0.62237	0.18037	0.824	K2	1.1519	SE	4
7	ENSOARG00020007664	GSTM5	18	1:91589458-91589553	+	0.75308	0.50944	0.24364	0.929	K3	1.2736	SE	4
3	ENSOARG00020007703	ensembl	3	2:207104322-207104512	+	0.22409	0.48667	-0.26258	0.828	K1	0.9731	SE	4	1
4	ENSOARG00020007703	ensembl	3	2:207104322-207104512	+	0.62362	0.28931	0.33431	0.915	K1	0.9213	SE	4
6	ENSOARG00020007703	ensembl	3	2:207104322-207104512	+	0.25471	0.8426	-0.58789	0.999	K1	0.7165	SE	4
7	ENSOARG00020007703	ensembl	3	2:207104322-207104512	+	0.2649	0.64998	-0.38507	0.927	K1	0.9971	SE	4
3	ENSOARG00020008056	SNRPN	5	18:1133366-1133511	+	0.60808	0.92687	-0.31879	0.875	K3	2.1773	SE	6	3
4	ENSOARG00020008056	SNRPN	5	18:1133366-1133511	+	0.92013	0.64152	0.27862	0.905	K2	1.4423	SE	6
5	ENSOARG00020008056	SNRPN	5	18:1133366-1133511	+	0.86969	0.97032	-0.10063	0.967	K2	0.6122	SE	6
7	ENSOARG00020008056	SNRPN	5	18:1133366-1133511	+	0.75821	0.97425	-0.21604	0.99	K2	0.9434	SE	6
3	ENSOARG00020008074	ensembl	19	21:51444754-51444794	-	0.86527	0.622	0.24327	0.892	K2	0.9937	SE	3	3
5	ENSOARG00020008074	ensembl	19	21:51444754-51444794	-	0.92623	0.80173	0.12451	0.86	K2	1.1907	SE	3
7	ENSOARG00020008074	ensembl	19	21:51444754-51444794	-	0.96092	0.80908	0.15183	0.922	K1	0.7703	SE	3
3	ENSOARG00020008074	ensembl	9	21:51453146-51453166	-	0.40164	0.71856	-0.31692	0.808	K3	2.2057	SE	3	0
6	ENSOARG00020008074	ensembl	9	21:51453146-51453166	-	0.79653	0.9139	-0.11737	0.887	K2	1.2275	SE	3
7	ENSOARG00020008074	ensembl	9	21:51453146-51453166	-	0.35623	0.61803	-0.2618	0.891	K4	2.7081	SE	3
3	ENSOARG00020008115	HNRNPH3	2	25:25697113-25697251	+	0.66294	0.79978	-0.13684	0.942	K1	0.9695	SE	4	1
4	ENSOARG00020008115	HNRNPH3	2	25:25697113-25697251	+	0.7802	0.60184	0.17836	0.919	K1	0.9954	SE	4
6	ENSOARG00020008115	HNRNPH3	2	25:25697113-25697251	+	0.68948	0.89245	-0.20297	0.964	K2	1.0999	SE	4
7	ENSOARG00020008115	HNRNPH3	2	25:25697113-25697251	+	0.69282	0.87046	-0.17764	0.995	K1	0.9424	SE	4
3	ENSOARG00020008154	ensembl	4	18:1133366-1133511	+	0.60037	0.90821	-0.30784	0.904	K2	1.0701	SE	6
4	ENSOARG00020008154	ensembl	4	18:1133366-1133511	+	0.90078	0.70501	0.19578	0.891	K1	0.7927	SE	6
1	ENSOARG00020008744	L3MBTL3	6	8:61505496-61505570	+	0.89884	0.57537	0.32347	0.989	K1	0.978	SE	3	3
3	ENSOARG00020008744	L3MBTL3	6	8:61505496-61505570	+	0.64896	0.42791	0.22105	0.82	K1	0.9913	SE	3
6	ENSOARG00020008744	L3MBTL3	6	8:61505496-61505570	+	0.71679	0.33074	0.38605	0.962	K1	0.9601	SE	3
1	ENSOARG00020008782	PPIP5K1	26	18:55622610-55622735	-	0.88485	0.68026	0.20459	0.878	K4	1.9081	SE	5	2
2	ENSOARG00020008782	PPIP5K1	26	18:55622610-55622735	-	0.85775	0.43033	0.42741	0.986	K3	2.0261	SE	5
3	ENSOARG00020008782	PPIP5K1	26	18:55622610-55622735	-	0.75325	0.88018	-0.12692	0.825	K3	1.9988	SE	5
5	ENSOARG00020008782	PPIP5K1	26	18:55622610-55622735	-	0.78035	0.91924	-0.13889	0.891	K2	1.4992	SE	5
7	ENSOARG00020008782	PPIP5K1	26	18:55622610-55622735	-	0.72229	0.87119	-0.1489	0.879	K3	1.9498	SE	5
3	ENSOARG00020008829	MAP3K7	12	8:52634956-52635036	+	0.67564	0.43765	0.23798	0.87	K1	0.9987	SE	4	4
4	ENSOARG00020008829	MAP3K7	12	8:52634956-52635036	+	0.78121	0.54396	0.23725	0.894	K1	0.9977	SE	4
6	ENSOARG00020008829	MAP3K7	12	8:52634956-52635036	+	0.77979	0.2329	0.5469	0.992	K1	0.9117	SE	4
7	ENSOARG00020008829	MAP3K7	12	8:52634956-52635036	+	0.57181	0.24763	0.32418	0.898	K1	0.9982	SE	4
5	ENSOARG00020008918	DMTF1	13	4:37534851-37535060	-	0.56266	0.8961	-0.33344	0.98	K1	0.985	SE	3	0
6	ENSOARG00020008918	DMTF1	13	4:37534851-37535060	-	0.57111	0.75894	-0.18782	0.849	K2	1.2278	SE	3
7	ENSOARG00020008918	DMTF1	13	4:37534851-37535060	-	0.4983	0.74186	-0.24356	0.9	K1	0.9978	SE	3
2	ENSOARG00020009238	DUSP11	4	3:101930957-101931032	-	0.88182	0.65042	0.2314	0.92	K1	0.8832	SE	3	3
3	ENSOARG00020009238	DUSP11	4	3:101930957-101931032	-	0.90454	0.73658	0.16796	0.888	K1	0.9764	SE	3
6	ENSOARG00020009238	DUSP11	4	3:101930957-101931032	-	0.9064	0.6033	0.3031	0.955	K2	0.9997	SE	3
1	ENSOARG00020009265	ensembl	7	2:247884322-247884393	+	0.9578	0.7012	0.2566	0.974	K1	0.7685	SE	3	3
3	ENSOARG00020009265	ensembl	7	2:247884322-247884393	+	0.8671	0.50215	0.36495	0.938	K1	0.9323	SE	3
6	ENSOARG00020009265	ensembl	7	2:247884322-247884393	+	0.92751	0.60786	0.31965	0.989	K1	0.9641	SE	3
2	ENSOARG00020009344	ensembl	14	8:62256670-62256816	-	0.31341	0.075706	0.2377	0.958	K3	1.8786	SE	4	1
3	ENSOARG00020009344	ensembl	14	8:62256670-62256816	-	0.30752	0.58338	-0.27586	0.924	K4	2.3456	SE	4
6	ENSOARG00020009344	ensembl	14	8:62256670-62256816	-	0.25368	0.57375	-0.32007	0.881	K3	1.9652	SE	4
7	ENSOARG00020009344	ensembl	14	8:62256670-62256816	-	0.35669	0.81918	-0.46249	0.998	K3	2.2702	SE	4
3	ENSOARG00020009344	ensembl	13	8:62258707-62258769	-	0.31018	0.57541	-0.26523	0.943	K4	2.3456	SE	3	0
6	ENSOARG00020009344	ensembl	13	8:62258707-62258769	-	0.28327	0.58999	-0.30672	0.87	K3	2.0363	SE	3
7	ENSOARG00020009344	ensembl	13	8:62258707-62258769	-	0.35936	0.81946	-0.4601	0.996	K3	2.2702	SE	3
1	ENSOARG00020009353	PTPRS	13	5:17506230-17506535	+	0.45626	0.85932	-0.40306	0.986	K1	0.9957	SE	4	1
3	ENSOARG00020009353	PTPRS	13	5:17506230-17506535	+	0.70149	0.83899	-0.13749	0.916	K2	0.953	SE	4
5	ENSOARG00020009353	PTPRS	13	5:17506230-17506535	+	0.62318	0.76751	-0.14433	0.845	K1	0.9483	SE	4
7	ENSOARG00020009353	PTPRS	13	5:17506230-17506535	+	0.71352	0.58231	0.13121	0.84	K3	1.3148	SE	4
1	ENSOARG00020009353	PTPRS	14	5:17507766-17507959	+	0.45102	0.85544	-0.40441	0.986	K1	0.9911	SE	4	1
3	ENSOARG00020009353	PTPRS	14	5:17507766-17507959	+	0.70289	0.83801	-0.13511	0.91	K2	0.953	SE	4
5	ENSOARG00020009353	PTPRS	14	5:17507766-17507959	+	0.62848	0.75619	-0.12771	0.817	K1	0.9483	SE	4
7	ENSOARG00020009353	PTPRS	14	5:17507766-17507959	+	0.71402	0.58562	0.1284	0.841	K3	1.3148	SE	4
1	ENSOARG00020009353	PTPRS	16	5:17510801-17510918	+	0.53273	0.85718	-0.32445	0.954	K1	0.9769	SE	4	1
3	ENSOARG00020009353	PTPRS	16	5:17510801-17510918	+	0.70092	0.83664	-0.13572	0.906	K1	0.953	SE	4
5	ENSOARG00020009353	PTPRS	16	5:17510801-17510918	+	0.62957	0.76858	-0.13901	0.846	K1	0.9483	SE	4
7	ENSOARG00020009353	PTPRS	16	5:17510801-17510918	+	0.71495	0.58638	0.12856	0.846	K3	1.3148	SE	4
1	ENSOARG00020009353	PTPRS	17	5:17512646-17513254	+	0.5275	0.85906	-0.33156	0.957	K1	0.9769	SE	4	1
3	ENSOARG00020009353	PTPRS	17	5:17512646-17513254	+	0.70223	0.83599	-0.13377	0.898	K2	0.953	SE	4
5	ENSOARG00020009353	PTPRS	17	5:17512646-17513254	+	0.6288	0.78025	-0.15145	0.881	K1	0.9483	SE	4
7	ENSOARG00020009353	PTPRS	17	5:17512646-17513254	+	0.71677	0.58674	0.13002	0.871	K3	1.524	SE	4
3	ENSOARG00020009439	DNM1	10	3:8316085-8316223	-	0.94433	0.75188	0.19246	0.925	K2	0.9077	SE	4	3
4	ENSOARG00020009439	DNM1	10	3:8316085-8316223	-	0.71866	0.9622	-0.24354	0.96	K1	0.9969	SE	4
6	ENSOARG00020009439	DNM1	10	3:8316085-8316223	-	0.9526	0.74783	0.20477	0.98	K1	0.7794	SE	4
7	ENSOARG00020009439	DNM1	10	3:8316085-8316223	-	0.87208	0.70129	0.17079	0.891	K2	1.0982	SE	4
1	ENSOARG00020009589	ATP13A3	33	1:211216014-211216103	+	0.69475	0.33263	0.36211	0.956	K1	0.9407	SE	3	3
4	ENSOARG00020009589	ATP13A3	33	1:211216014-211216103	+	0.40081	0.21764	0.18317	0.884	K2	1.0771	SE	3
5	ENSOARG00020009589	ATP13A3	33	1:211216014-211216103	+	0.5815	0.33174	0.24975	0.986	K2	1.0792	SE	3
3	ENSOARG00020009826	CEPT1	6	1:93143997-93144081	+	0.44604	0.20051	0.24554	0.928	K2	1.4401	SE	3	3
6	ENSOARG00020009826	CEPT1	6	1:93143997-93144081	+	0.29841	0.16179	0.13661	0.84	K2	1.3163	SE	3
7	ENSOARG00020009826	CEPT1	6	1:93143997-93144081	+	0.5324	0.10782	0.42457	0.98	K2	1.6986	SE	3
1	ENSOARG00020010340	FLNB	31	19:45164384-45164455	-	0.84744	0.68517	0.16227	0.865	K1	0.9284	SE	4	3
4	ENSOARG00020010340	FLNB	31	19:45164384-45164455	-	0.94512	0.81876	0.12635	0.964	K1	0.8158	SE	4
6	ENSOARG00020010340	FLNB	31	19:45164384-45164455	-	0.88551	0.76967	0.11584	0.892	K1	0.8006	SE	4
7	ENSOARG00020010340	FLNB	31	19:45164384-45164455	-	0.71745	0.83181	-0.11436	0.909	K1	0.8925	SE	4
1	ENSOARG00020010730	ensembl	17	19:60215911-60216051	-	0.35404	0.49718	-0.14314	0.813	K2	1.5093	SE	4	0
5	ENSOARG00020010730	ensembl	17	19:60215911-60216051	-	0.55775	0.80568	-0.24792	0.897	K1	0.9971	SE	4
6	ENSOARG00020010730	ensembl	17	19:60215911-60216051	-	0.49564	0.73781	-0.24217	0.868	K3	2.0955	SE	4
7	ENSOARG00020010730	ensembl	17	19:60215911-60216051	-	0.48435	0.70223	-0.21788	0.85	K2	1.346	SE	4
1	ENSOARG00020010739	ensembl	8	13:59827482-59827526	-	0.69786	0.54106	0.1568	0.819	K2	1.6741	SE	4	3
2	ENSOARG00020010739	ensembl	8	13:59827482-59827526	-	0.53776	0.81375	-0.27599	0.996	K2	1.6965	SE	4
3	ENSOARG00020010739	ensembl	8	13:59827482-59827526	-	0.87237	0.58888	0.28348	0.917	K1	0.9992	SE	4
6	ENSOARG00020010739	ensembl	8	13:59827482-59827526	-	0.81346	0.67206	0.1414	0.832	K2	1.6115	SE	4
3	ENSOARG00020010858	SEC31A	25	6:107972660-107972698	-	0.17662	0.054992	0.12163	0.886	K2	1.4384	SE	4	3
4	ENSOARG00020010858	SEC31A	25	6:107972660-107972698	-	0.13422	0.31304	-0.17882	0.9	K3	2.1057	SE	4
6	ENSOARG00020010858	SEC31A	25	6:107972660-107972698	-	0.24896	0.054262	0.1947	0.915	K3	1.8137	SE	4
7	ENSOARG00020010858	SEC31A	25	6:107972660-107972698	-	0.29627	0.0099186	0.28635	1	K3	2.3084	SE	4
2	ENSOARG00020010882	GPATCH8	19	11:18887021-18887088	+	0.49519	0.65137	-0.15618	0.896	K1	0.9998	SE	4	3
3	ENSOARG00020010882	GPATCH8	19	11:18887021-18887088	+	0.78419	0.48145	0.30274	0.891	K1	0.9872	SE	4
6	ENSOARG00020010882	GPATCH8	19	11:18887021-18887088	+	0.80535	0.52707	0.27828	0.862	K1	0.9268	SE	4
7	ENSOARG00020010882	GPATCH8	19	11:18887021-18887088	+	0.5438	0.27405	0.26975	0.897	K1	0.9763	SE	4
1	ENSOARG00020011023	PRRC2C	23	12:42352268-42352360	+	0.92829	0.67178	0.25651	0.962	K2	1.0653	SE	4	1
4	ENSOARG00020011023	PRRC2C	23	12:42352268-42352360	+	0.50723	0.68289	-0.17566	0.811	K2	1.5577	SE	4
6	ENSOARG00020011023	PRRC2C	23	12:42352268-42352360	+	0.47481	0.78345	-0.30864	0.958	K2	1.4045	SE	4
7	ENSOARG00020011023	PRRC2C	23	12:42352268-42352360	+	0.54549	0.77439	-0.2289	0.903	K2	1.6728	SE	4
2	ENSOARG00020011267	ARSG	2	11:1539956-1540143	+	0.91831	0.75826	0.16005	0.904	K1	0.7334	SE	3	3
4	ENSOARG00020011267	ARSG	2	11:1539956-1540143	+	0.9587	0.79638	0.16232	0.901	K3	1.1694	SE	3
5	ENSOARG00020011267	ARSG	2	11:1539956-1540143	+	0.95487	0.76597	0.1889	0.948	K1	0.6288	SE	3
3	ENSOARG00020011279	ensembl	6	3:180433246-180433365	+	0.56068	0.31562	0.24506	0.845	K2	1.5744	SE	4	4
5	ENSOARG00020011279	ensembl	6	3:180433246-180433365	+	0.4398	0.19246	0.24734	0.954	K2	1.8317	SE	4
6	ENSOARG00020011279	ensembl	6	3:180433246-180433365	+	0.59298	0.33245	0.26054	0.862	K2	1.5553	SE	4
7	ENSOARG00020011279	ensembl	6	3:180433246-180433365	+	0.55801	0.20319	0.35482	0.961	K2	1.5168	SE	4
3	ENSOARG00020011279	ensembl	7	3:180433465-180433560	+	0.56682	0.30204	0.26478	0.855	K2	1.5744	SE	4	4
5	ENSOARG00020011279	ensembl	7	3:180433465-180433560	+	0.55584	0.27852	0.27732	0.968	K2	1.8317	SE	4
6	ENSOARG00020011279	ensembl	7	3:180433465-180433560	+	0.57052	0.29569	0.27483	0.851	K2	1.5553	SE	4
7	ENSOARG00020011279	ensembl	7	3:180433465-180433560	+	0.555	0.20468	0.35032	0.95	K2	1.5168	SE	4
3	ENSOARG00020011355	ZMYND11	5	13:48486027-48486188	-	0.5096	0.63891	-0.12931	0.965	K1	0.9978	SE	4	1
5	ENSOARG00020011355	ZMYND11	5	13:48486027-48486188	-	0.64478	0.3418	0.30298	0.941	K1	0.9886	SE	4
6	ENSOARG00020011355	ZMYND11	5	13:48486027-48486188	-	0.35537	0.52435	-0.16898	0.857	K1	0.9993	SE	4
7	ENSOARG00020011355	ZMYND11	5	13:48486027-48486188	-	0.51384	0.66842	-0.15458	0.838	K1	0.9976	SE	4
4	ENSOARG00020011435	PPP2R5C	20	18:67325117-67325233	+	0.35211	0.54629	-0.19418	0.885	K4	2.1337	SE	3	0
5	ENSOARG00020011435	PPP2R5C	20	18:67325117-67325233	+	0.48761	0.86988	-0.38227	0.987	K4	2.0782	SE	3
7	ENSOARG00020011435	PPP2R5C	20	18:67325117-67325233	+	0.36358	0.64391	-0.28032	0.871	K4	2.1061	SE	3
5	ENSOARG00020011742	NUMB	5	7:88525524-88525556	-	0.6125	0.94647	-0.33397	0.999	K1	0.9607	SE	3	0
6	ENSOARG00020011742	NUMB	5	7:88525524-88525556	-	0.34628	0.49662	-0.15035	0.85	K1	0.999	SE	3
7	ENSOARG00020011742	NUMB	5	7:88525524-88525556	-	0.292	0.45234	-0.16034	0.824	K1	0.995	SE	3
2	ENSOARG00020011771	TXNL4A	6	23:683184-683253	+	0.32081	0.036472	0.28434	0.999	K2	1.0458	SE	6	4
3	ENSOARG00020011771	TXNL4A	6	23:683184-683253	+	0.70928	0.35367	0.35562	0.999	K3	1.6708	SE	6
4	ENSOARG00020011771	TXNL4A	6	23:683184-683253	+	0.42626	0.74571	-0.31945	0.992	K2	1.5476	SE	6
5	ENSOARG00020011771	TXNL4A	6	23:683184-683253	+	0.30109	0.60153	-0.30043	0.85	K2	1.4084	SE	6
6	ENSOARG00020011771	TXNL4A	6	23:683184-683253	+	0.55864	0.30388	0.25476	0.942	K2	1.5782	SE	6
7	ENSOARG00020011771	TXNL4A	6	23:683184-683253	+	0.61543	0.26992	0.34551	1	K3	1.5712	SE	6
2	ENSOARG00020011813	BANP	8	14:14200838-14200954	+	0.13304	0.87099	-0.73794	0.999	K0	0	SE	5	3
3	ENSOARG00020011813	BANP	8	14:14200838-14200954	+	0.62742	0.36598	0.26144	0.902	K1	0.9915	SE	5
4	ENSOARG00020011813	BANP	8	14:14200838-14200954	+	0.38426	0.5705	-0.18624	0.804	K2	1.3892	SE	5
5	ENSOARG00020011813	BANP	8	14:14200838-14200954	+	0.67193	0.44424	0.22769	0.873	K1	0.9852	SE	5
7	ENSOARG00020011813	BANP	8	14:14200838-14200954	+	0.62342	0.39209	0.23133	0.834	K2	1.3706	SE	5
3	ENSOARG00020011836	SLMAP	11	19:45374436-45374486	-	0.50967	0.31047	0.19919	0.8	K3	2.5652	SE	5	3
4	ENSOARG00020011836	SLMAP	11	19:45374436-45374486	-	0.45918	0.71728	-0.2581	0.862	K3	2.5521	SE	5
5	ENSOARG00020011836	SLMAP	11	19:45374436-45374486	-	0.14838	0.31841	-0.17003	0.865	K3	1.9225	SE	5
6	ENSOARG00020011836	SLMAP	11	19:45374436-45374486	-	0.49022	0.26954	0.22068	0.902	K4	2.6983	SE	5
7	ENSOARG00020011836	SLMAP	11	19:45374436-45374486	-	0.47255	0.24963	0.22292	0.857	K4	2.9544	SE	5
1	ENSOARG00020011891	CDKAL1	2	20:40648969-40649012	-	0.28498	0.91036	-0.62538	1	K1	0.7219	SE	4	1
4	ENSOARG00020011891	CDKAL1	2	20:40648969-40649012	-	0.61453	0.82577	-0.21124	0.87	K1	0.9993	SE	4
5	ENSOARG00020011891	CDKAL1	2	20:40648969-40649012	-	0.43581	0.60635	-0.17054	0.834	K1	0.9829	SE	4
6	ENSOARG00020011891	CDKAL1	2	20:40648969-40649012	-	0.61741	0.28056	0.33685	0.956	K2	1.2898	SE	4
3	ENSOARG00020012188	LSM14A	5	14:47548583-47548759	+	0.7419	0.84796	-0.10607	0.825	K1	0.9081	SE	4	1
4	ENSOARG00020012188	LSM14A	5	14:47548583-47548759	+	0.84976	0.49032	0.35944	0.961	K1	0.9952	SE	4
6	ENSOARG00020012188	LSM14A	5	14:47548583-47548759	+	0.77753	0.95545	-0.17792	0.902	K1	0.9032	SE	4
7	ENSOARG00020012188	LSM14A	5	14:47548583-47548759	+	0.76675	0.91481	-0.14806	0.993	K2	0.7969	SE	4
3	ENSOARG00020012291	GPCPD1	4	13:49666432-49666507	-	0.96273	0.79106	0.17168	0.952	K2	0.9061	SE	3	3
6	ENSOARG00020012291	GPCPD1	4	13:49666432-49666507	-	0.93178	0.67507	0.25671	0.983	K1	0.9689	SE	3
7	ENSOARG00020012291	GPCPD1	4	13:49666432-49666507	-	0.89445	0.58424	0.31021	0.966	K1	0.9987	SE	3
5	ENSOARG00020012411	ZC3H18	3	14:14629540-14629608	+	0.33728	0.17188	0.1654	0.934	K1	0.9146	SE	3	3
6	ENSOARG00020012411	ZC3H18	3	14:14629540-14629608	+	0.42134	0.18772	0.23363	0.916	K1	0.9899	SE	3
7	ENSOARG00020012411	ZC3H18	3	14:14629540-14629608	+	0.54121	0.27222	0.26899	0.981	K1	0.9999	SE	3
3	ENSOARG00020012730	ABR	21	11:41552334-41552419	-	0.26311	0.13745	0.12567	0.815	K1	0.9016	SE	3	3
6	ENSOARG00020012730	ABR	21	11:41552334-41552419	-	0.37756	0.22447	0.15309	0.86	K1	0.9915	SE	3
7	ENSOARG00020012730	ABR	21	11:41552334-41552419	-	0.28321	0.073634	0.20958	0.992	K1	0.899	SE	3
1	ENSOARG00020012742	TCOF1	12	5:64428920-64429045	+	0.73999	0.89801	-0.15802	0.87	K2	1.2077	SE	4	1
4	ENSOARG00020012742	TCOF1	12	5:64428920-64429045	+	0.86564	0.75849	0.10715	0.801	K3	1.8864	SE	4
6	ENSOARG00020012742	TCOF1	12	5:64428920-64429045	+	0.61238	0.90653	-0.29415	0.968	K3	2.1583	SE	4
7	ENSOARG00020012742	TCOF1	12	5:64428920-64429045	+	0.67432	0.94974	-0.27541	0.968	K2	1.8138	SE	4
2	ENSOARG00020012883	XYLT2	9	11:27008706-27008901	+	0.69229	0.92465	-0.23236	0.831	K1	0.9986	SE	3	0
5	ENSOARG00020012883	XYLT2	9	11:27008706-27008901	+	0.65722	0.92025	-0.26303	0.982	K2	1.2308	SE	3
7	ENSOARG00020012883	XYLT2	9	11:27008706-27008901	+	0.7783	0.92098	-0.14268	0.907	K2	0.9048	SE	3
2	ENSOARG00020012992	SLC37A4	5	15:32408224-32408309	-	0.87459	0.13025	0.74433	1	K1	0.4614	SE	3	3
3	ENSOARG00020012992	SLC37A4	5	15:32408224-32408309	-	0.92433	0.77408	0.15025	0.816	K1	0.9055	SE	3
6	ENSOARG00020012992	SLC37A4	5	15:32408224-32408309	-	0.92922	0.71789	0.21133	0.903	K1	0.9019	SE	3
1	ENSOARG00020013117	HIF3A	13	14:57070288-57070559	+	0.78473	0.9379	-0.15317	0.827	K1	0.8631	SE	4	1
2	ENSOARG00020013117	HIF3A	13	14:57070288-57070559	+	0.76845	0.91361	-0.14517	0.803	K1	0.9552	SE	4
4	ENSOARG00020013117	HIF3A	13	14:57070288-57070559	+	0.91947	0.81714	0.10233	0.866	K1	0.7571	SE	4
7	ENSOARG00020013117	HIF3A	13	14:57070288-57070559	+	0.81772	0.94678	-0.12906	0.98	K1	0.7243	SE	4
1	ENSOARG00020013343	AKAP4	6	X:57581479-57583620	+	0.88314	0.72471	0.15843	0.885	K1	0.7643	SE	3	3
4	ENSOARG00020013343	AKAP4	6	X:57581479-57583620	+	0.89307	0.70002	0.19305	0.885	K1	0.9114	SE	3
5	ENSOARG00020013343	AKAP4	6	X:57581479-57583620	+	0.85526	0.60253	0.25273	0.933	K1	0.9604	SE	3
2	ENSOARG00020013587	BRD8	13	5:51955884-51956336	-	0.40391	0.89489	-0.49098	0.994	K1	0.9607	SE	6	1
3	ENSOARG00020013587	BRD8	13	5:51955884-51956336	-	0.6323	0.83777	-0.20547	0.896	K1	0.9826	SE	6
4	ENSOARG00020013587	BRD8	13	5:51955884-51956336	-	0.62305	0.33528	0.28777	0.979	K1	0.9981	SE	6
5	ENSOARG00020013587	BRD8	13	5:51955884-51956336	-	0.6802	0.95405	-0.27385	0.991	K1	0.9813	SE	6
6	ENSOARG00020013587	BRD8	13	5:51955884-51956336	-	0.56776	0.80408	-0.23632	0.977	K1	0.9957	SE	6
7	ENSOARG00020013587	BRD8	13	5:51955884-51956336	-	0.48914	0.84384	-0.3547	0.97	K1	0.9994	SE	6
2	ENSOARG00020013587	BRD8	9	5:51958923-51959141	-	0.48244	0.86476	-0.38232	0.973	K1	0.9994	SE	3	0
5	ENSOARG00020013587	BRD8	9	5:51958923-51959141	-	0.76684	0.8794	-0.11256	0.839	K1	0.7642	SE	3
7	ENSOARG00020013587	BRD8	9	5:51958923-51959141	-	0.55887	0.68964	-0.13077	0.904	K1	0.9993	SE	3
1	ENSOARG00020013689	PGAP3	3	11:23129278-23129430	+	0.68643	0.86228	-0.17585	0.807	K1	0.9915	SE	3	0
6	ENSOARG00020013689	PGAP3	3	11:23129278-23129430	+	0.72637	0.95647	-0.2301	0.958	K1	0.9806	SE	3
7	ENSOARG00020013689	PGAP3	3	11:23129278-23129430	+	0.66341	0.92582	-0.26241	0.962	K1	0.9851	SE	3
1	ENSOARG00020014081	NTPCR	2	25:5504794-5504956	+	0.8127	0.6584	0.15429	0.824	K2	1.2258	SE	4	1
2	ENSOARG00020014081	NTPCR	2	25:5504794-5504956	+	0.44245	0.86732	-0.42486	0.994	K2	1.4528	SE	4
5	ENSOARG00020014081	NTPCR	2	25:5504794-5504956	+	0.68309	0.8239	-0.14081	0.848	K2	0.9686	SE	4
7	ENSOARG00020014081	NTPCR	2	25:5504794-5504956	+	0.56621	0.69171	-0.12549	0.819	K2	1.2483	SE	4
5	ENSOARG00020014242	CAMK2D	23	6:15279532-15279627	+	0.43832	0.28916	0.14916	0.815	K2	1.2639	SE	3	3
6	ENSOARG00020014242	CAMK2D	23	6:15279532-15279627	+	0.53935	0.29183	0.24752	0.851	K2	1.2709	SE	3
7	ENSOARG00020014242	CAMK2D	23	6:15279532-15279627	+	0.647	0.14047	0.50653	0.996	K2	1.3409	SE	3
2	ENSOARG00020014299	WNK1	19	3:228505143-228505226	+	0.86372	0.36055	0.50317	0.992	K1	0.9096	SE	5	4
3	ENSOARG00020014299	WNK1	19	3:228505143-228505226	+	0.69252	0.53743	0.15508	0.904	K1	1	SE	5
4	ENSOARG00020014299	WNK1	19	3:228505143-228505226	+	0.6502	0.77864	-0.12845	0.863	K1	0.9898	SE	5
6	ENSOARG00020014299	WNK1	19	3:228505143-228505226	+	0.75943	0.57718	0.18225	0.828	K1	0.9867	SE	5
7	ENSOARG00020014299	WNK1	19	3:228505143-228505226	+	0.81435	0.64193	0.17241	0.987	K1	0.9591	SE	5
2	ENSOARG00020014657	SLC22A17	5	7:22888836-22889001	+	0.95403	0.70637	0.24766	0.951	K1	0.747	SE	5	1
3	ENSOARG00020014657	SLC22A17	5	7:22888836-22889001	+	0.60838	0.74984	-0.14147	0.826	K1	0.998	SE	5
5	ENSOARG00020014657	SLC22A17	5	7:22888836-22889001	+	0.50201	0.88253	-0.38052	0.994	K1	0.9999	SE	5
6	ENSOARG00020014657	SLC22A17	5	7:22888836-22889001	+	0.69501	0.84383	-0.14882	0.859	K1	0.9762	SE	5
7	ENSOARG00020014657	SLC22A17	5	7:22888836-22889001	+	0.65663	0.82135	-0.16472	0.805	K2	1.1796	SE	5
1	ENSOARG00020014812	FBXO32	8	9:31677811-31677954	+	0.89551	0.69371	0.2018	0.883	K2	1.422	SE	3	3
5	ENSOARG00020014812	FBXO32	8	9:31677811-31677954	+	0.9562	0.73168	0.22452	0.959	K1	0.6985	SE	3
6	ENSOARG00020014812	FBXO32	8	9:31677811-31677954	+	0.92968	0.78507	0.14461	0.84	K1	0.9418	SE	3
3	ENSOARG00020014835	PARD3	16	13:19110415-19110453	+	0.6787	0.47614	0.20256	0.827	K1	0.9978	SE	5	3
4	ENSOARG00020014835	PARD3	16	13:19110415-19110453	+	0.72409	0.8666	-0.14251	0.929	K5	1.8235	SE	5
5	ENSOARG00020014835	PARD3	16	13:19110415-19110453	+	0.50316	0.66683	-0.16367	0.843	K1	1	SE	5
6	ENSOARG00020014835	PARD3	16	13:19110415-19110453	+	0.7897	0.51485	0.27485	0.947	K1	0.9955	SE	5
7	ENSOARG00020014835	PARD3	16	13:19110415-19110453	+	0.74002	0.54716	0.19286	0.803	K1	0.9996	SE	5
3	ENSOARG00020014906	MCAM	15	15:32680768-32680885	-	0.60371	0.80462	-0.20091	0.951	K1	1	SE	4	1
4	ENSOARG00020014906	MCAM	15	15:32680768-32680885	-	0.84202	0.64105	0.20098	0.927	K1	0.9995	SE	4
6	ENSOARG00020014906	MCAM	15	15:32680768-32680885	-	0.65419	0.77426	-0.12006	0.897	K1	0.9844	SE	4
7	ENSOARG00020014906	MCAM	15	15:32680768-32680885	-	0.66257	0.87772	-0.21514	0.984	K1	0.995	SE	4
3	ENSOARG00020014978	TSC2	39	24:1573131-1573259	+	0.25168	0.47661	-0.22492	0.836	K1	0.9801	SE	3	0
6	ENSOARG00020014978	TSC2	39	24:1573131-1573259	+	0.33974	0.55732	-0.21758	0.812	K1	0.9932	SE	3
7	ENSOARG00020014978	TSC2	39	24:1573131-1573259	+	0.39648	0.61776	-0.22128	0.829	K1	0.9994	SE	3
3	ENSOARG00020015341	BAG6	25	20:29492523-29492669	+	0.63269	0.74479	-0.1121	0.803	K1	0.995	SE	3	0
5	ENSOARG00020015341	BAG6	25	20:29492523-29492669	+	0.59203	0.75572	-0.16369	0.924	K1	0.9995	SE	3
7	ENSOARG00020015341	BAG6	25	20:29492523-29492669	+	0.63781	0.8438	-0.20599	0.999	K1	0.9929	SE	3
1	ENSOARG00020015556	ensembl	7	1:292446129-292447066	-	0.61212	0.8406	-0.22848	0.926	K2	1.2208	SE	5	1
3	ENSOARG00020015556	ensembl	7	1:292446129-292447066	-	0.71187	0.84399	-0.13212	0.85	K3	1.6828	SE	5
4	ENSOARG00020015556	ensembl	7	1:292446129-292447066	-	0.76415	0.6094	0.15475	0.874	K2	1.9436	SE	5
6	ENSOARG00020015556	ensembl	7	1:292446129-292447066	-	0.66513	0.8056	-0.14046	0.824	K3	1.8047	SE	5
7	ENSOARG00020015556	ensembl	7	1:292446129-292447066	-	0.70796	0.87277	-0.16481	0.889	K2	1.6924	SE	5
2	ENSOARG00020015622	SNX21	5	13:77971586-77971596	+	0.93869	0.79377	0.14492	0.932	K1	0.6928	SE	3	3
3	ENSOARG00020015622	SNX21	5	13:77971586-77971596	+	0.72477	0.49092	0.23385	0.805	K1	0.999	SE	3
6	ENSOARG00020015622	SNX21	5	13:77971586-77971596	+	0.6308	0.3248	0.306	0.955	K1	0.9944	SE	3
3	ENSOARG00020015718	C9H8orf76	5	9:31903434-31903566	+	0.71994	0.86195	-0.14202	0.81	K1	0.8996	SE	3	0
5	ENSOARG00020015718	C9H8orf76	5	9:31903434-31903566	+	0.76504	0.88315	-0.11811	0.829	K1	0.7572	SE	3
7	ENSOARG00020015718	C9H8orf76	5	9:31903434-31903566	+	0.65829	0.95528	-0.297	0.991	K1	0.9658	SE	3
3	ENSOARG00020015772	ensembl	5	5:44372057-44372082	-	0.38686	0.65592	-0.26906	0.984	K3	2.3938	SE	4	1
4	ENSOARG00020015772	ensembl	5	5:44372057-44372082	-	0.69097	0.58487	0.1061	0.801	K2	1.672	SE	4
6	ENSOARG00020015772	ensembl	5	5:44372057-44372082	-	0.56016	0.83395	-0.27378	0.98	K2	1.5684	SE	4
7	ENSOARG00020015772	ensembl	5	5:44372057-44372082	-	0.67552	0.85062	-0.1751	0.987	K2	1.636	SE	4
3	ENSOARG00020015873	MED23	11	8:63061711-63061728	-	0.60172	0.22803	0.37369	0.944	K1	0.9994	SE	4	3
4	ENSOARG00020015873	MED23	11	8:63061711-63061728	-	0.42505	0.69081	-0.26576	0.906	K1	0.9988	SE	4
6	ENSOARG00020015873	MED23	11	8:63061711-63061728	-	0.72639	0.24045	0.48594	0.983	K1	0.7777	SE	4
7	ENSOARG00020015873	MED23	11	8:63061711-63061728	-	0.53247	0.22293	0.30954	0.929	K1	1	SE	4
2	ENSOARG00020015979	DYRK1B	13	14:53323941-53323976	+	0.14639	0.35509	-0.2087	0.905	K1	0.9147	SE	4	1
3	ENSOARG00020015979	DYRK1B	13	14:53323941-53323976	+	0.32101	0.48527	-0.16426	0.818	K2	1.42	SE	4
4	ENSOARG00020015979	DYRK1B	13	14:53323941-53323976	+	0.51456	0.27268	0.24187	0.961	K2	1.3132	SE	4
7	ENSOARG00020015979	DYRK1B	13	14:53323941-53323976	+	0.42035	0.60739	-0.18704	0.895	K2	1.3155	SE	4
1	ENSOARG00020015996	BTNL9	3	5:40537868-40538215	+	0.86002	0.97646	-0.11644	0.925	K1	0.7625	SE	3	0
3	ENSOARG00020015996	BTNL9	3	5:40537868-40538215	+	0.80468	0.96548	-0.1608	0.955	K2	0.9192	SE	3
7	ENSOARG00020015996	BTNL9	3	5:40537868-40538215	+	0.66843	0.97205	-0.30362	0.981	K2	1.1738	SE	3
1	ENSOARG00020016000	ARHGEF6	19	X:107129988-107130008	+	0.25539	0.56029	-0.3049	0.867	K2	1.5721	SE	4	0
4	ENSOARG00020016000	ARHGEF6	19	X:107129988-107130008	+	0.47033	0.62594	-0.15561	0.903	K2	1.8328	SE	4
6	ENSOARG00020016000	ARHGEF6	19	X:107129988-107130008	+	0.32756	0.58166	-0.2541	0.836	K2	1.8786	SE	4
7	ENSOARG00020016000	ARHGEF6	19	X:107129988-107130008	+	0.54888	0.71375	-0.16487	0.926	K2	1.7115	SE	4
4	ENSOARG00020016156	TUFT1	5	1:107246723-107246812	+	0.83325	0.69794	0.13531	0.857	K2	1.1928	SE	3	3
5	ENSOARG00020016156	TUFT1	5	1:107246723-107246812	+	0.91682	0.65024	0.26658	0.945	K1	0.909	SE	3
7	ENSOARG00020016156	TUFT1	5	1:107246723-107246812	+	0.93461	0.83414	0.10046	0.801	K1	0.8594	SE	3
3	ENSOARG00020016395	CLK1	3	2:217231715-217231805	-	0.96997	0.85837	0.11159	0.9	K1	0.7629	SE	4	3
4	ENSOARG00020016395	CLK1	3	2:217231715-217231805	-	0.92416	0.66392	0.26024	0.859	K1	0.9394	SE	4
5	ENSOARG00020016395	CLK1	3	2:217231715-217231805	-	0.6478	0.33209	0.31572	0.804	K1	0.9993	SE	4
7	ENSOARG00020016395	CLK1	3	2:217231715-217231805	-	0.55871	0.91972	-0.36101	0.923	K1	0.9462	SE	4
3	ENSOARG00020016449	ensembl	4	14:15129667-15129763	-	0.7491	0.47801	0.2711	0.963	K1	0.9998	SE	3	3
6	ENSOARG00020016449	ensembl	4	14:15129667-15129763	-	0.57231	0.39486	0.17746	0.823	K1	0.999	SE	3
7	ENSOARG00020016449	ensembl	4	14:15129667-15129763	-	0.72768	0.45447	0.27321	0.877	K1	0.9472	SE	3
3	ENSOARG00020017437	ensembl	14	12:31196592-31196654	-	0.26054	0.097703	0.16283	0.869	K2	1.5041	SE	4	3
4	ENSOARG00020017437	ensembl	14	12:31196592-31196654	-	0.23333	0.45164	-0.21831	0.847	K1	0.9996	SE	4
6	ENSOARG00020017437	ensembl	14	12:31196592-31196654	-	0.31661	0.12849	0.18812	0.811	K2	0.9941	SE	4
7	ENSOARG00020017437	ensembl	14	12:31196592-31196654	-	0.37853	0.075165	0.30337	0.994	K1	0.9825	SE	4
3	ENSOARG00020017596	ensembl	16	10:82049137-82049196	-	0.81613	0.59451	0.22162	0.808	K1	0.9459	SE	3	3
6	ENSOARG00020017596	ensembl	16	10:82049137-82049196	-	0.74602	0.55908	0.18694	0.8	K1	0.9963	SE	3
7	ENSOARG00020017596	ensembl	16	10:82049137-82049196	-	0.70644	0.48944	0.217	0.894	K1	0.9905	SE	3
1	ENSOARG00020017761	ensembl	10	17:70405292-70405476	-	0.78831	0.95166	-0.16335	0.879	K2	1.3176	SE	4	1
2	ENSOARG00020017761	ensembl	10	17:70405292-70405476	-	0.7997	0.96761	-0.1679	0.989	K1	0.6531	SE	4
5	ENSOARG00020017761	ensembl	10	17:70405292-70405476	-	0.79013	0.6709	0.11923	0.849	K2	1.1548	SE	4
7	ENSOARG00020017761	ensembl	10	17:70405292-70405476	-	0.74793	0.89685	-0.14892	0.926	K3	1.6684	SE	4
1	ENSOARG00020017761	ensembl	7	17:70423038-70423314	-	0.19711	0.35616	-0.15905	0.831	K2	1.5759	SE	4	1
5	ENSOARG00020017761	ensembl	7	17:70423038-70423314	-	0.19806	0.348	-0.14994	0.807	K2	1.4827	SE	4
6	ENSOARG00020017761	ensembl	7	17:70423038-70423314	-	0.47052	0.30803	0.16249	0.8	K2	1.5572	SE	4
7	ENSOARG00020017761	ensembl	7	17:70423038-70423314	-	0.23315	0.58233	-0.34918	0.945	K3	1.9036	SE	4
1	ENSOARG00020017761	ensembl	6	17:70424625-70424867	-	0.17232	0.56479	-0.39248	0.983	K2	1.5759	SE	5	2
4	ENSOARG00020017761	ensembl	6	17:70424625-70424867	-	0.38385	0.25652	0.12734	0.824	K3	2.0903	SE	5
5	ENSOARG00020017761	ensembl	6	17:70424625-70424867	-	0.19836	0.36356	-0.1652	0.82	K2	1.4827	SE	5
6	ENSOARG00020017761	ensembl	6	17:70424625-70424867	-	0.53829	0.32747	0.21082	0.824	K2	1.5572	SE	5
7	ENSOARG00020017761	ensembl	6	17:70424625-70424867	-	0.23672	0.57399	-0.33727	0.944	K3	1.9036	SE	5
1	ENSOARG00020017761	ensembl	4	17:70437002-70437234	-	0.25748	0.48198	-0.2245	0.858	K2	1.5759	SE	5	1
2	ENSOARG00020017761	ensembl	4	17:70437002-70437234	-	0.68128	0.8932	-0.21192	0.891	K1	0.8157	SE	5
4	ENSOARG00020017761	ensembl	4	17:70437002-70437234	-	0.37954	0.27119	0.10835	0.806	K3	2.0903	SE	5
5	ENSOARG00020017761	ensembl	4	17:70437002-70437234	-	0.19816	0.31693	-0.11878	0.804	K2	1.4026	SE	5
7	ENSOARG00020017761	ensembl	4	17:70437002-70437234	-	0.22559	0.58408	-0.35849	0.967	K3	1.9036	SE	5
2	ENSOARG00020017761	ensembl	3	17:70440422-70440606	-	0.71294	0.8691	-0.15616	0.831	K1	0.8157	SE	4	1
4	ENSOARG00020017761	ensembl	3	17:70440422-70440606	-	0.44977	0.32707	0.1227	0.856	K3	2.0903	SE	4
5	ENSOARG00020017761	ensembl	3	17:70440422-70440606	-	0.23953	0.44043	-0.2009	0.877	K2	1.4026	SE	4
7	ENSOARG00020017761	ensembl	3	17:70440422-70440606	-	0.32708	0.58491	-0.25783	0.874	K3	1.9036	SE	4
3	ENSOARG00020017932	PPIP5K2	28	5:108971054-108971173	+	0.79625	0.63838	0.15786	0.856	K2	1.6941	SE	4	3
4	ENSOARG00020017932	PPIP5K2	28	5:108971054-108971173	+	0.48893	0.80418	-0.31525	0.897	K2	1.9119	SE	4
6	ENSOARG00020017932	PPIP5K2	28	5:108971054-108971173	+	0.63195	0.45431	0.17763	0.815	K3	2.1861	SE	4
7	ENSOARG00020017932	PPIP5K2	28	5:108971054-108971173	+	0.70913	0.53868	0.17045	0.821	K2	1.7182	SE	4
3	ENSOARG00020018238	TRNAU1AP	2	2:254396722-254396819	-	0.91493	0.7871	0.12783	0.849	K1	0.8267	SE	3	3
5	ENSOARG00020018238	TRNAU1AP	2	2:254396722-254396819	-	0.90586	0.77588	0.12999	0.832	K1	0.6812	SE	3
6	ENSOARG00020018238	TRNAU1AP	2	2:254396722-254396819	-	0.95366	0.82954	0.12412	0.868	K1	0.8171	SE	3
1	ENSOARG00020018423	TCF7L2	20	22:36817262-36817312	+	0.2557	0.42897	-0.17327	0.816	K3	2.5871	SE	5	3
3	ENSOARG00020018423	TCF7L2	20	22:36817262-36817312	+	0.49069	0.28262	0.20807	0.838	K3	1.9635	SE	5
4	ENSOARG00020018423	TCF7L2	20	22:36817262-36817312	+	0.33123	0.52546	-0.19423	0.806	K3	2.5298	SE	5
5	ENSOARG00020018423	TCF7L2	20	22:36817262-36817312	+	0.3468	0.22228	0.12451	0.824	K3	2.461	SE	5
7	ENSOARG00020018423	TCF7L2	20	22:36817262-36817312	+	0.56971	0.22376	0.34595	0.989	K3	2.3277	SE	5
1	ENSOARG00020018452	ensembl	2	7:90907663-90907728	-	0.86516	0.37759	0.48757	0.984	K2	1.0267	SE	4	3
4	ENSOARG00020018452	ensembl	2	7:90907663-90907728	-	0.70258	0.85392	-0.15134	0.87	K2	0.9409	SE	4
6	ENSOARG00020018452	ensembl	2	7:90907663-90907728	-	0.74394	0.34381	0.40013	0.991	K2	0.921	SE	4
7	ENSOARG00020018452	ensembl	2	7:90907663-90907728	-	0.67697	0.47121	0.20576	0.805	K1	0.9914	SE	4
2	ENSOARG00020018470	RBM42	6	14:49084843-49084908	+	0.31816	0.96729	-0.64914	1	K1	0.8981	SE	5	3
3	ENSOARG00020018470	RBM42	6	14:49084843-49084908	+	0.74959	0.47355	0.27605	0.96	K2	1.1426	SE	5
4	ENSOARG00020018470	RBM42	6	14:49084843-49084908	+	0.58011	0.75426	-0.17415	0.929	K2	1.3846	SE	5
6	ENSOARG00020018470	RBM42	6	14:49084843-49084908	+	0.55857	0.40186	0.15671	0.865	K2	1.3918	SE	5
7	ENSOARG00020018470	RBM42	6	14:49084843-49084908	+	0.71378	0.50595	0.20782	0.992	K2	1.4304	SE	5
2	ENSOARG00020018618	ensembl	10	6:126746907-126747090	+	0.81787	0.93014	-0.11226	0.806	K1	0.8089	SE	4	1
5	ENSOARG00020018618	ensembl	10	6:126746907-126747090	+	0.90512	0.78443	0.1207	0.822	K1	0.6407	SE	4
6	ENSOARG00020018618	ensembl	10	6:126746907-126747090	+	0.72652	0.95045	-0.22392	0.947	K1	0.9557	SE	4
7	ENSOARG00020018618	ensembl	10	6:126746907-126747090	+	0.60046	0.89688	-0.29642	0.958	K1	0.999	SE	4
1	ENSOARG00020018775	PIH1D2	4	15:24887313-24887578	-	0.73851	0.55107	0.18744	0.836	K1	0.9945	SE	3	3
3	ENSOARG00020018775	PIH1D2	4	15:24887313-24887578	-	0.89516	0.50326	0.3919	0.979	K2	1.4983	SE	3
7	ENSOARG00020018775	PIH1D2	4	15:24887313-24887578	-	0.82213	0.55761	0.26452	0.887	K2	1.3256	SE	3
2	ENSOARG00020019211	HGFAC	13	6:127475226-127475374	-	0.94055	0.82649	0.11406	0.869	K2	1.0275	SE	3	3
3	ENSOARG00020019211	HGFAC	13	6:127475226-127475374	-	0.77302	0.60258	0.17044	0.845	K2	1.3009	SE	3
7	ENSOARG00020019211	HGFAC	13	6:127475226-127475374	-	0.8527	0.55877	0.29393	0.959	K2	1.3251	SE	3
3	ENSOARG00020019325	PTPN13	19	6:111944140-111944196	+	0.72162	0.5234	0.19822	0.87	K2	1.4762	SE	3	3
6	ENSOARG00020019325	PTPN13	19	6:111944140-111944196	+	0.78621	0.53826	0.24795	0.878	K1	0.9947	SE	3
7	ENSOARG00020019325	PTPN13	19	6:111944140-111944196	+	0.70707	0.32734	0.37973	0.93	K2	1.4072	SE	3
2	ENSOARG00020019439	ATP23	9	3:173204305-173204350	-	0.39609	0.18224	0.21384	0.894	K2	1.4456	SE	3	3
4	ENSOARG00020019439	ATP23	9	3:173204305-173204350	-	0.40772	0.30081	0.10691	0.871	K3	1.8671	SE	3
5	ENSOARG00020019439	ATP23	9	3:173204305-173204350	-	0.15555	0.029223	0.12632	0.838	K2	1.2762	SE	3
1	ENSOARG00020019461	TULP2	10	14:58923821-58923992	-	0.80082	0.49279	0.30803	0.806	K1	0.9714	SE	4	3
3	ENSOARG00020019461	TULP2	10	14:58923821-58923992	-	0.82837	0.61748	0.21089	0.879	K1	0.94	SE	4
4	ENSOARG00020019461	TULP2	10	14:58923821-58923992	-	0.74686	0.97207	-0.22521	0.976	K1	0.8278	SE	4
7	ENSOARG00020019461	TULP2	10	14:58923821-58923992	-	0.96573	0.49205	0.47367	1	K1	0.9999	SE	4
3	ENSOARG00020019810	TRAFD1	3	17:71239454-71239589	-	0.97169	0.81242	0.15927	0.982	K1	0.8497	SE	5	4
4	ENSOARG00020019810	TRAFD1	3	17:71239454-71239589	-	0.82402	0.95498	-0.13096	0.932	K2	0.8273	SE	5
5	ENSOARG00020019810	TRAFD1	3	17:71239454-71239589	-	0.92957	0.74735	0.18222	0.858	K1	0.9528	SE	5
6	ENSOARG00020019810	TRAFD1	3	17:71239454-71239589	-	0.94553	0.65583	0.28969	1	K1	0.956	SE	5
7	ENSOARG00020019810	TRAFD1	3	17:71239454-71239589	-	0.91403	0.47757	0.43645	0.999	K1	0.9989	SE	5
1	ENSOARG00020019914	ANK2	42	6:15432139-15432171	-	0.088281	0.28811	-0.19983	0.873	K1	0.9931	SE	3	0
4	ENSOARG00020019914	ANK2	42	6:15432139-15432171	-	0.4974	0.91905	-0.42165	0.997	K1	1	SE	3
7	ENSOARG00020019914	ANK2	42	6:15432139-15432171	-	0.36341	0.87122	-0.50781	0.999	K1	0.9561	SE	3
2	ENSOARG00020020123	JCAD	2	13:36175609-36179204	-	0.54713	0.90351	-0.35637	0.974	K2	1.5225	SE	3	0
3	ENSOARG00020020123	JCAD	2	13:36175609-36179204	-	0.8002	0.94839	-0.14819	0.887	K2	0.9539	SE	3
6	ENSOARG00020020123	JCAD	2	13:36175609-36179204	-	0.84032	0.94317	-0.10285	0.863	K2	0.9304	SE	3
3	ENSOARG00020020325	P4HA1	10	25:30153686-30153756	-	0.4899	0.64599	-0.15608	0.889	K2	0.999	SE	4	0
5	ENSOARG00020020325	P4HA1	10	25:30153686-30153756	-	0.53913	0.79022	-0.25109	0.897	K1	0.9834	SE	4
6	ENSOARG00020020325	P4HA1	10	25:30153686-30153756	-	0.4627	0.69083	-0.22813	0.89	K2	1.0588	SE	4
7	ENSOARG00020020325	P4HA1	10	25:30153686-30153756	-	0.31543	0.67026	-0.35482	1	K2	1.0794	SE	4
3	ENSOARG00020020325	P4HA1	9	25:30154797-30154867	-	0.51195	0.35949	0.15246	0.869	K2	0.999	SE	3	3
6	ENSOARG00020020325	P4HA1	9	25:30154797-30154867	-	0.53259	0.30861	0.22398	0.886	K2	1.0588	SE	3
7	ENSOARG00020020325	P4HA1	9	25:30154797-30154867	-	0.68582	0.31556	0.37027	1	K2	1.0794	SE	3
2	ENSOARG00020020417	HSD11B1	5	12:77039494-77039637	-	0.74375	0.88691	-0.14316	0.875	K1	0.7974	SE	3	0
3	ENSOARG00020020417	HSD11B1	5	12:77039494-77039637	-	0.79965	0.92185	-0.1222	0.853	K1	0.8949	SE	3
7	ENSOARG00020020417	HSD11B1	5	12:77039494-77039637	-	0.8264	0.93342	-0.10702	0.812	K1	0.8916	SE	3
4	ENSOARG00020020532	MBNL3	7	X:111165716-111165751	+	0.64622	0.8808	-0.23458	0.921	K1	0.8969	SE	4	1
5	ENSOARG00020020532	MBNL3	7	X:111165716-111165751	+	0.46089	0.85779	-0.39689	0.966	K3	2.0899	SE	4
6	ENSOARG00020020532	MBNL3	7	X:111165716-111165751	+	0.55565	0.26422	0.29143	0.907	K2	1.9598	SE	4
7	ENSOARG00020020532	MBNL3	7	X:111165716-111165751	+	0.55922	0.92207	-0.36285	0.987	K3	1.9878	SE	4
3	ENSOARG00020021033	CARS1	3	21:50419846-50420094	+	0.82101	0.93491	-0.1139	0.837	K2	1.1045	SE	5	1
4	ENSOARG00020021033	CARS1	3	21:50419846-50420094	+	0.67237	0.5423	0.13008	0.831	K2	1.218	SE	5
5	ENSOARG00020021033	CARS1	3	21:50419846-50420094	+	0.72012	0.84574	-0.12562	0.894	K1	0.8457	SE	5
6	ENSOARG00020021033	CARS1	3	21:50419846-50420094	+	0.60572	0.87623	-0.27051	0.989	K2	1.093	SE	5
7	ENSOARG00020021033	CARS1	3	21:50419846-50420094	+	0.78198	0.91037	-0.12839	0.908	K2	1.0704	SE	5
1	ENSOARG00020021123	CFAP70	23	25:30368818-30368979	-	0.90304	0.70588	0.19716	0.918	K1	0.8323	SE	4	1
4	ENSOARG00020021123	CFAP70	23	25:30368818-30368979	-	0.78717	0.92424	-0.13707	0.878	K2	1.0311	SE	4
6	ENSOARG00020021123	CFAP70	23	25:30368818-30368979	-	0.82776	0.93508	-0.10732	0.899	K2	0.7565	SE	4
7	ENSOARG00020021123	CFAP70	23	25:30368818-30368979	-	0.68408	0.84757	-0.16349	0.801	K1	0.9892	SE	4
1	ENSOARG00020021147	TM6SF1	6	18:21053033-21053154	+	0.4827	0.90467	-0.42197	0.983	K1	0.9975	SE	3	0
3	ENSOARG00020021147	TM6SF1	6	18:21053033-21053154	+	0.82634	0.9306	-0.10426	0.804	K2	1.4393	SE	3
6	ENSOARG00020021147	TM6SF1	6	18:21053033-21053154	+	0.79355	0.93861	-0.14506	0.841	K1	0.9202	SE	3
1	ENSOARG00020021192	TTC13	9	25:3232479-3232571	-	0.28128	0.69268	-0.4114	0.971	K1	0.9731	SE	4	3
3	ENSOARG00020021192	TTC13	9	25:3232479-3232571	-	0.54904	0.39762	0.15143	0.822	K3	1.3853	SE	4
5	ENSOARG00020021192	TTC13	9	25:3232479-3232571	-	0.49662	0.26538	0.23124	0.871	K2	1.3015	SE	4
6	ENSOARG00020021192	TTC13	9	25:3232479-3232571	-	0.79805	0.53572	0.26233	0.884	K3	1.4045	SE	4
2	ENSOARG00020021375	NAP1L4	16	21:50513124-50513161	+	0.025971	0.13826	-0.11229	0.926	K1	0.6393	SE	3	0
3	ENSOARG00020021375	NAP1L4	16	21:50513124-50513161	+	0.21041	0.38247	-0.17207	0.872	K1	0.9612	SE	3
7	ENSOARG00020021375	NAP1L4	16	21:50513124-50513161	+	0.32845	0.46842	-0.13996	0.869	K1	0.986	SE	3
3	ENSOARG00020021482	ensembl	8	12:79101987-79102028	-	0.23642	0.11979	0.11663	0.836	K2	1.2037	SE	3	3
5	ENSOARG00020021482	ensembl	8	12:79101987-79102028	-	0.33942	0.13618	0.20324	0.958	K2	1.4322	SE	3
7	ENSOARG00020021482	ensembl	8	12:79101987-79102028	-	0.40805	0.1954	0.21265	0.932	K2	1.6589	SE	3
3	ENSOARG00020021556	NDEL1	4	11:35394057-35394141	-	0.70778	0.8892	-0.18142	0.877	K1	0.9618	SE	3	0
6	ENSOARG00020021556	NDEL1	4	11:35394057-35394141	-	0.82591	0.99075	-0.16484	0.97	K2	1.0323	SE	3
7	ENSOARG00020021556	NDEL1	4	11:35394057-35394141	-	0.85825	0.98492	-0.12666	0.998	K1	0.6903	SE	3
3	ENSOARG00020021785	ADD1	13	6:127875492-127875584	-	0.16862	0.31098	-0.14236	0.962	K1	0.9728	SE	3	0
6	ENSOARG00020021785	ADD1	13	6:127875492-127875584	-	0.18829	0.51512	-0.32683	0.843	K4	1.753	SE	3
7	ENSOARG00020021785	ADD1	13	6:127875492-127875584	-	0.30324	0.47005	-0.16682	0.989	K5	2.6414	SE	3
2	ENSOARG00020021785	ADD1	9	6:127879725-127879976	-	0.84193	0.95158	-0.10965	0.852	K3	1.2814	SE	4	1
4	ENSOARG00020021785	ADD1	9	6:127879725-127879976	-	0.90421	0.77628	0.12793	0.864	K4	2.1365	SE	4
5	ENSOARG00020021785	ADD1	9	6:127879725-127879976	-	0.84626	0.96316	-0.1169	0.859	K3	1.6569	SE	4
7	ENSOARG00020021785	ADD1	9	6:127879725-127879976	-	0.82141	0.99389	-0.17248	1	K5	2.6414	SE	4
2	ENSOARG00020021815	ensembl	11	X:1357932-1358053	-	0.84069	0.50546	0.33523	0.934	K1	0.9106	SE	4	1
5	ENSOARG00020021815	ensembl	11	X:1357932-1358053	-	0.70057	0.88733	-0.18676	0.835	K1	0.769	SE	4
6	ENSOARG00020021815	ensembl	11	X:1357932-1358053	-	0.47007	0.75077	-0.2807	0.842	K1	0.9505	SE	4
7	ENSOARG00020021815	ensembl	11	X:1357932-1358053	-	0.3695	0.82124	-0.45174	0.962	K1	0.9732	SE	4
2	ENSOARG00020022001	SLC22A6	2	21:43147799-43147902	-	0.9837	0.84569	0.13801	0.999	K1	0.5863	SE	3	3
3	ENSOARG00020022001	SLC22A6	2	21:43147799-43147902	-	0.86646	0.75331	0.11315	0.914	K3	0.9992	SE	3
6	ENSOARG00020022001	SLC22A6	2	21:43147799-43147902	-	0.85032	0.67392	0.17641	0.874	K1	0.823	SE	3
4	ENSOARG00020022336	LMBR1	4	4:128410042-128410181	-	0.74558	0.85026	-0.10468	0.828	K3	1.7907	SE	3	0
6	ENSOARG00020022336	LMBR1	4	4:128410042-128410181	-	0.68748	0.89978	-0.2123	0.934	K4	1.9902	SE	3
7	ENSOARG00020022336	LMBR1	4	4:128410042-128410181	-	0.69848	0.84821	-0.14972	0.827	K4	2.3743	SE	3
1	ENSOARG00020022336	LMBR1	3	4:128412419-128412458	-	0.63845	0.86012	-0.22167	0.907	K2	0.9924	SE	3	0
6	ENSOARG00020022336	LMBR1	3	4:128412419-128412458	-	0.78952	0.92602	-0.1365	0.852	K4	1.9902	SE	3
7	ENSOARG00020022336	LMBR1	3	4:128412419-128412458	-	0.71639	0.87813	-0.16174	0.898	K4	2.3743	SE	3
2	ENSOARG00020022354	APBB3	11	5:54094513-54094596	-	0.79864	0.94377	-0.14514	0.945	K2	0.9209	SE	3	0
6	ENSOARG00020022354	APBB3	11	5:54094513-54094596	-	0.80418	0.94456	-0.14038	0.951	K2	0.8724	SE	3
7	ENSOARG00020022354	APBB3	11	5:54094513-54094596	-	0.83609	0.94523	-0.10914	0.834	K2	1.1201	SE	3
3	ENSOARG00020022374	ANKRD46	2	9:84640810-84640905	+	0.6894	0.46101	0.22839	0.959	K2	1.1629	SE	3	3
5	ENSOARG00020022374	ANKRD46	2	9:84640810-84640905	+	0.91667	0.55979	0.35688	1	K1	0.9877	SE	3
7	ENSOARG00020022374	ANKRD46	2	9:84640810-84640905	+	0.59133	0.28783	0.3035	0.909	K1	0.9925	SE	3
3	ENSOARG00020022385	DOCK11	31	X:124584313-124584351	-	0.35127	0.19777	0.15349	0.914	K1	0.966	SE	4	3
4	ENSOARG00020022385	DOCK11	31	X:124584313-124584351	-	0.31423	0.61635	-0.30212	0.975	K1	0.9579	SE	4
6	ENSOARG00020022385	DOCK11	31	X:124584313-124584351	-	0.33004	0.17963	0.15041	0.813	K1	0.9487	SE	4
7	ENSOARG00020022385	DOCK11	31	X:124584313-124584351	-	0.47953	0.14073	0.3388	0.967	K1	0.9713	SE	4
1	ENSOARG00020022450	ensembl	6	20:27969166-27969276	+	0.81079	0.9662	-0.1554	0.81	K2	1.6199	SE	4	3
2	ENSOARG00020022450	ensembl	6	20:27969166-27969276	+	0.78119	0.61174	0.16946	0.838	K2	1.8661	SE	4
3	ENSOARG00020022450	ensembl	6	20:27969166-27969276	+	0.88601	0.67333	0.21268	0.905	K2	1.5298	SE	4
6	ENSOARG00020022450	ensembl	6	20:27969166-27969276	+	0.89665	0.68605	0.2106	0.915	K3	1.6707	SE	4
1	ENSOARG00020022477	ensembl	4	4:128484166-128484489	+	0.92437	0.71983	0.20455	0.876	K1	1	SE	3	3
4	ENSOARG00020022477	ensembl	4	4:128484166-128484489	+	0.94593	0.8273	0.11864	0.981	K1	0.7353	SE	3
5	ENSOARG00020022477	ensembl	4	4:128484166-128484489	+	0.92391	0.72836	0.19555	0.951	K1	0.8013	SE	3
2	ENSOARG00020022609	HP1BP3	2	2:261412842-261413034	+	0.37673	0.55201	-0.17529	0.804	K2	1.401	SE	3	0
3	ENSOARG00020022609	HP1BP3	2	2:261412842-261413034	+	0.62535	0.78306	-0.15771	0.801	K1	0.9931	SE	3
6	ENSOARG00020022609	HP1BP3	2	2:261412842-261413034	+	0.38604	0.57977	-0.19373	0.936	K1	0.9999	SE	3
1	ENSOARG00020022783	WNK4	18	11:20311462-20311559	-	0.88607	0.75374	0.13233	0.816	K1	0.6872	SE	4	3
4	ENSOARG00020022783	WNK4	18	11:20311462-20311559	-	0.93942	0.78358	0.15584	0.845	K1	0.8524	SE	4
5	ENSOARG00020022783	WNK4	18	11:20311462-20311559	-	0.71054	0.87323	-0.16269	0.833	K1	0.8872	SE	4
7	ENSOARG00020022783	WNK4	18	11:20311462-20311559	-	0.89012	0.78384	0.10628	0.809	K1	0.7791	SE	4
1	ENSOARG00020023236	CAMK2G	13	25:30814647-30814709	-	0.30717	0.51542	-0.20825	0.858	K1	0.999	SE	4	3
3	ENSOARG00020023236	CAMK2G	13	25:30814647-30814709	-	0.5214	0.28786	0.23354	0.956	K1	0.9928	SE	4
5	ENSOARG00020023236	CAMK2G	13	25:30814647-30814709	-	0.34984	0.15936	0.19047	0.911	K1	0.9178	SE	4
6	ENSOARG00020023236	CAMK2G	13	25:30814647-30814709	-	0.37163	0.24153	0.13011	0.837	K1	0.9779	SE	4
2	ENSOARG00020023254	CADM1	14	15:28292532-28292564	-	0.15459	0.62525	-0.47066	0.898	K2	0.9265	SE	3	0
5	ENSOARG00020023254	CADM1	14	15:28292532-28292564	-	0.36473	0.61009	-0.24536	0.837	K2	1.4975	SE	3
7	ENSOARG00020023254	CADM1	14	15:28292532-28292564	-	0.35966	0.52982	-0.17016	0.845	K2	1.846	SE	3
2	ENSOARG00020023627	MLX	5	11:20492420-20492509	-	0.36481	0.7551	-0.3903	0.862	K1	0.9835	SE	3	0
5	ENSOARG00020023627	MLX	5	11:20492420-20492509	-	0.62243	0.85293	-0.2305	0.846	K3	0.9882	SE	3
7	ENSOARG00020023627	MLX	5	11:20492420-20492509	-	0.74052	0.87509	-0.13457	0.982	K3	1.3943	SE	3
3	ENSOARG00020023986	ensembl	11	26:1396492-1396608	+	0.29675	0.15292	0.14383	0.877	K1	0.9135	SE	4	3
4	ENSOARG00020023986	ensembl	11	26:1396492-1396608	+	0.31477	0.45997	-0.1452	0.802	K1	0.9796	SE	4
6	ENSOARG00020023986	ensembl	11	26:1396492-1396608	+	0.37427	0.23298	0.14129	0.815	K1	0.9976	SE	4
7	ENSOARG00020023986	ensembl	11	26:1396492-1396608	+	0.37038	0.14977	0.22061	0.89	K1	0.9857	SE	4
3	ENSOARG00020024094	NEDD4L	14	23:63554566-63554625	+	0.3097	0.12065	0.18905	0.809	K2	1.3444	SE	4	3
4	ENSOARG00020024094	NEDD4L	14	23:63554566-63554625	+	0.18881	0.35257	-0.16377	0.829	K4	1.5409	SE	4
6	ENSOARG00020024094	NEDD4L	14	23:63554566-63554625	+	0.29318	0.062885	0.23029	0.827	K1	0.9741	SE	4
7	ENSOARG00020024094	NEDD4L	14	23:63554566-63554625	+	0.41081	0.069614	0.3412	0.977	K2	0.9964	SE	4
2	ENSOARG00020024118	SIRT2	3	14:51520195-51520241	-	0.67928	0.9461	-0.26681	0.998	K1	0.8762	SE	3	0
6	ENSOARG00020024118	SIRT2	3	14:51520195-51520241	-	0.47746	0.71642	-0.23896	0.971	K1	0.9999	SE	3
7	ENSOARG00020024118	SIRT2	3	14:51520195-51520241	-	0.44019	0.68443	-0.24425	0.988	K1	0.9936	SE	3
3	ENSOARG00020025277	EBF3	19	22:52831257-52831369	-	0.77931	0.52621	0.2531	0.856	K1	0.9853	SE	4	3
4	ENSOARG00020025277	EBF3	19	22:52831257-52831369	-	0.67042	0.84317	-0.17275	0.843	K1	0.9166	SE	4
6	ENSOARG00020025277	EBF3	19	22:52831257-52831369	-	0.86968	0.71331	0.15638	0.861	K1	0.8258	SE	4
7	ENSOARG00020025277	EBF3	19	22:52831257-52831369	-	0.78614	0.41896	0.36718	0.89	K1	0.962	SE	4
4	ENSOARG00020025498	RABEP1	9	11:37184445-37184912	+	0.75663	0.59711	0.15952	0.868	K3	2.1222	SE	4	1
5	ENSOARG00020025498	RABEP1	9	11:37184445-37184912	+	0.73683	0.95797	-0.22114	0.999	K2	1.059	SE	4
6	ENSOARG00020025498	RABEP1	9	11:37184445-37184912	+	0.64599	0.79228	-0.14628	0.845	K2	1.4372	SE	4
7	ENSOARG00020025498	RABEP1	9	11:37184445-37184912	+	0.76963	0.92853	-0.1589	0.944	K2	1.0627	SE	4
1	ENSOARG00020025519	ARHGAP17	17	24:23266421-23266654	-	0.6296	0.47049	0.15912	0.878	K4	2.01	SE	4	3
4	ENSOARG00020025519	ARHGAP17	17	24:23266421-23266654	-	0.56433	0.23571	0.32862	0.954	K4	2.7779	SE	4
5	ENSOARG00020025519	ARHGAP17	17	24:23266421-23266654	-	0.64066	0.4192	0.22146	0.908	K1	0.9652	SE	4
6	ENSOARG00020025519	ARHGAP17	17	24:23266421-23266654	-	0.32402	0.65312	-0.3291	0.971	K4	2.1718	SE	4
2	ENSOARG00020025631	ACBD4	6	11:18256419-18256539	-	0.99278	0.51464	0.47814	0.9	K2	1.0189	SE	4	1
3	ENSOARG00020025631	ACBD4	6	11:18256419-18256539	-	0.7761	0.90643	-0.13033	0.889	K3	2.2016	SE	4
6	ENSOARG00020025631	ACBD4	6	11:18256419-18256539	-	0.74542	0.88944	-0.14402	0.893	K3	1.7148	SE	4
7	ENSOARG00020025631	ACBD4	6	11:18256419-18256539	-	0.71875	0.88965	-0.17091	0.931	K3	1.7092	SE	4
1	ENSOARG00020025849	ITGB3BP	2	1:40863804-40863843	-	0.13936	0.42285	-0.28349	0.965	K2	1.252	SE	3	0
5	ENSOARG00020025849	ITGB3BP	2	1:40863804-40863843	-	0.35739	0.56601	-0.20862	0.882	K2	1.3733	SE	3
6	ENSOARG00020025849	ITGB3BP	2	1:40863804-40863843	-	0.28191	0.48484	-0.20293	0.885	K2	1.4851	SE	3
1	ENSOARG00020025890	TMEM241	9	23:37998473-37998518	+	0.94279	0.72046	0.22233	0.893	K2	1.314	SE	4	3
5	ENSOARG00020025890	TMEM241	9	23:37998473-37998518	+	0.68284	0.91406	-0.23122	0.956	K2	1.1394	SE	4
6	ENSOARG00020025890	TMEM241	9	23:37998473-37998518	+	0.79591	0.56796	0.22795	0.929	K2	1.3243	SE	4
7	ENSOARG00020025890	TMEM241	9	23:37998473-37998518	+	0.86929	0.6152	0.25408	0.953	K3	1.2054	SE	4
3	ENSOARG00020025996	MAP3K4	19	8:91490522-91490650	+	0.59359	0.31323	0.28037	0.955	K1	0.9987	SE	3	3
6	ENSOARG00020025996	MAP3K4	19	8:91490522-91490650	+	0.56185	0.36005	0.2018	0.815	K1	0.994	SE	3
7	ENSOARG00020025996	MAP3K4	19	8:91490522-91490650	+	0.53597	0.24433	0.29165	0.991	K1	0.9985	SE	3
1	ENSOARG00020026129	RPS6KA2	15	8:96162211-96162211	-	0.29317	0.48898	-0.19581	0.859	K1	0.996	SE	3	0
2	ENSOARG00020026129	RPS6KA2	15	8:96162211-96162211	-	0.54306	0.75919	-0.21613	0.818	K1	0.9932	SE	3
4	ENSOARG00020026129	RPS6KA2	15	8:96162211-96162211	-	0.43974	0.60078	-0.16105	0.826	K1	1	SE	3
1	ENSOARG00020026135	CEP43	9	8:96543907-96544019	+	0.96104	0.85618	0.10486	0.847	K2	1.1594	SE	4	3
2	ENSOARG00020026135	CEP43	9	8:96543907-96544019	+	0.43583	0.91806	-0.48223	0.998	K1	0.9872	SE	4
4	ENSOARG00020026135	CEP43	9	8:96543907-96544019	+	0.93498	0.79926	0.13572	0.83	K2	1.3405	SE	4
5	ENSOARG00020026135	CEP43	9	8:96543907-96544019	+	0.94597	0.83544	0.11053	0.8	K2	0.731	SE	4
1	ENSOARG00020026145	ARHGEF11	24	1:113043969-113043998	-	0.10595	0.2915	-0.18555	0.854	K1	0.7651	SE	3	0
6	ENSOARG00020026145	ARHGEF11	24	1:113043969-113043998	-	0.12799	0.32384	-0.19585	0.867	K1	0.8599	SE	3
7	ENSOARG00020026145	ARHGEF11	24	1:113043969-113043998	-	0.11221	0.2829	-0.17069	0.914	K1	0.9024	SE	3
1	ENSOARG00020026176	WDR27	19	8:98116908-98117029	-	0.52129	0.73507	-0.21378	0.82	K2	1.4221	SE	4	1
2	ENSOARG00020026176	WDR27	19	8:98116908-98117029	-	0.3756	0.67734	-0.30173	0.939	K2	1.5575	SE	4
4	ENSOARG00020026176	WDR27	19	8:98116908-98117029	-	0.87151	0.71139	0.16012	0.833	K1	0.7897	SE	4
5	ENSOARG00020026176	WDR27	19	8:98116908-98117029	-	0.80332	0.94254	-0.13922	0.832	K1	0.7618	SE	4
1	ENSOARG00020026176	WDR27	18	8:98118308-98118405	-	0.51996	0.70878	-0.18882	0.807	K2	1.4221	SE	3	0
2	ENSOARG00020026176	WDR27	18	8:98118308-98118405	-	0.3828	0.67411	-0.29131	0.902	K2	1.5575	SE	3
5	ENSOARG00020026176	WDR27	18	8:98118308-98118405	-	0.71454	0.89468	-0.18014	0.861	K1	0.7618	SE	3
3	ENSOARG00020026283	MAPK8IP3	11	24:1293789-1293806	+	0.89184	0.58598	0.30586	0.964	K1	0.9687	SE	3	3
6	ENSOARG00020026283	MAPK8IP3	11	24:1293789-1293806	+	0.77152	0.51984	0.25168	0.902	K2	1.3138	SE	3
7	ENSOARG00020026283	MAPK8IP3	11	24:1293789-1293806	+	0.83211	0.50847	0.32364	0.954	K2	1.0885	SE	3
1	ENSOARG00020026475	NMRAL1	3	24:3669943-3670181	-	0.5791	0.68414	-0.10504	0.867	K3	1.8137	SE	5	2
3	ENSOARG00020026475	NMRAL1	3	24:3669943-3670181	-	0.43082	0.66135	-0.23054	0.928	K3	1.2768	SE	5
4	ENSOARG00020026475	NMRAL1	3	24:3669943-3670181	-	0.82397	0.61148	0.2125	0.908	K1	0.9998	SE	5
5	ENSOARG00020026475	NMRAL1	3	24:3669943-3670181	-	0.65945	0.38779	0.27166	0.901	K3	1.5853	SE	5
7	ENSOARG00020026475	NMRAL1	3	24:3669943-3670181	-	0.67313	0.83202	-0.15889	0.81	K2	1.4023	SE	5
1	ENSOARG00020000789	INVS	16	2:50310894-50311181	-	0.54281	0.89463	-0.35181	0.969	K2	1.5243	RI	3	0
2	ENSOARG00020000789	INVS	16	2:50310894-50311181	-	0.62648	0.86784	-0.24136	0.938	K2	1.2445	RI	3
5	ENSOARG00020000789	INVS	16	2:50310894-50311181	-	0.73859	0.89849	-0.1599	0.836	K2	0.9633	RI	3
1	ENSOARG00020002234	PFKM	17	3:148589382-148589382	-	0.87864	0.57626	0.30238	0.935	K1	0.9961	RI	3	3
2	ENSOARG00020002234	PFKM	17	3:148589382-148589382	-	0.51849	0.35699	0.1615	0.811	K1	0.9988	RI	3
7	ENSOARG00020002234	PFKM	17	3:148589382-148589382	-	0.66172	0.45979	0.20193	0.838	K1	0.9911	RI	3
1	ENSOARG00020007927	TRIP12	5	2:247520395-247520481	-	0.11591	0.83333	-0.71742	1	K1	0.8867	RI	4	0
3	ENSOARG00020007927	TRIP12	5	2:247520395-247520481	-	0.68564	0.84042	-0.15478	0.915	K1	0.9831	RI	4
4	ENSOARG00020007927	TRIP12	5	2:247520395-247520481	-	0.70863	0.87234	-0.16372	0.904	K1	0.9521	RI	4
6	ENSOARG00020007927	TRIP12	5	2:247520395-247520481	-	0.77096	0.96165	-0.19069	0.984	K1	0.8523	RI	4
3	ENSOARG00020012895	ensembl	8	12:4930776-4931504	+	0.52742	0.28475	0.24267	0.904	K1	0.9999	RI	3	3
6	ENSOARG00020012895	ensembl	8	12:4930776-4931504	+	0.55878	0.33526	0.22352	0.877	K1	0.9849	RI	3
7	ENSOARG00020012895	ensembl	8	12:4930776-4931504	+	0.46941	0.15254	0.31686	0.982	K1	0.9968	RI	3
2	ENSOARG00020015979	DYRK1B	14	14:53323977-53324060	+	0.16969	0.57012	-0.40043	0.831	K1	0.7885	RI	5	2
3	ENSOARG00020015979	DYRK1B	14	14:53323977-53324060	+	0.26485	0.45369	-0.18884	0.809	K2	1.42	RI	5
4	ENSOARG00020015979	DYRK1B	14	14:53323977-53324060	+	0.47536	0.2365	0.23886	0.949	K2	1.3132	RI	5
5	ENSOARG00020015979	DYRK1B	14	14:53323977-53324060	+	0.73964	0.45185	0.28779	0.865	K2	1.512	RI	5
7	ENSOARG00020015979	DYRK1B	14	14:53323977-53324060	+	0.3804	0.55777	-0.17737	0.929	K2	1.3155	RI	5
2	ENSOARG00020001198	ensembl	4	114785769-114786010	+	0.40009	0.58293	-0.18283	0.884	K2	1.5418	MXE	3	0
3	ENSOARG00020001198	ensembl	4	114785769-114786010	+	0.53899	0.79783	-0.25884	0.89	K2	0.9879	MXE	3
5	ENSOARG00020001198	ensembl	4	114785769-114786010	+	0.58083	0.88436	-0.30354	0.917	K2	1.403	MXE	3
1	ENSOARG00020001199	ensembl	2	13737127-13737498	-	0.41252	0.77397	-0.36144	0.954	K1	0.9676	MXE	4	0
3	ENSOARG00020001199	ensembl	2	13737127-13737498	-	0.58467	0.73722	-0.15254	0.834	K3	1.9596	MXE	4
6	ENSOARG00020001199	ensembl	2	13737127-13737498	-	0.57596	0.79162	-0.21566	0.804	K2	1.1356	MXE	4
7	ENSOARG00020001199	ensembl	2	13737127-13737498	-	0.68979	0.93636	-0.24657	0.984	K1	0.9384	MXE	4
1	ENSOARG00020003001	NAA35	2	35530427-35530490	-	0.13163	0.55136	-0.41973	0.974	K1	0.9868	MXE	3	0
6	ENSOARG00020003001	NAA35	2	35530427-35530490	-	0.17515	0.44059	-0.26543	0.915	K1	0.9854	MXE	3
7	ENSOARG00020003001	NAA35	2	35530427-35530490	-	0.22286	0.5888	-0.36594	0.944	K1	0.952	MXE	3
1	ENSOARG00020006364	NT5C3A	4	70587696-70587712	+	0.14022	0.40409	-0.26387	0.877	K2	1.7044	MXE	5	3
3	ENSOARG00020006364	NT5C3A	4	70587696-70587712	+	0.91992	0.43023	0.48969	0.962	K1	0.9922	MXE	5
4	ENSOARG00020006364	NT5C3A	4	70587696-70587712	+	0.10749	0.39704	-0.28955	0.921	K2	1.4124	MXE	5
6	ENSOARG00020006364	NT5C3A	4	70587696-70587712	+	0.35758	0.14049	0.21709	0.909	K2	1.8381	MXE	5
7	ENSOARG00020006364	NT5C3A	4	70587696-70587712	+	0.72284	0.10153	0.62131	0.998	K2	1.0171	MXE	5
1	ENSOARG00020006383	DLGAP4	13	68361780-68362292	+	0.88032	0.48912	0.3912	0.855	K1	0.9367	MXE	4	3
3	ENSOARG00020006383	DLGAP4	13	68361780-68362292	+	0.61827	0.15658	0.46169	0.99	K1	0.938	MXE	4
4	ENSOARG00020006383	DLGAP4	13	68361780-68362292	+	0.90983	0.61109	0.29874	0.927	K1	0.9999	MXE	4
7	ENSOARG00020006383	DLGAP4	13	68361780-68362292	+	0.54214	0.85203	-0.30988	0.919	K1	0.9876	MXE	4
4	ENSOARG00020009360	ENPP2	9	103498615-103498647	-	0.11426	0.36569	-0.25142	0.923	K2	1.565	MXE	3	0
5	ENSOARG00020009360	ENPP2	9	103498615-103498647	-	0.099572	0.21703	-0.11746	0.854	K2	1.2518	MXE	3
7	ENSOARG00020009360	ENPP2	9	103498615-103498647	-	0.17134	0.40592	-0.23458	0.868	K2	1.538	MXE	3
2	ENSOARG00020009439	DNM1	3	8293542-8293563	-	0.13477	0.026468	0.1083	0.858	K0	0	MXE	3	3
3	ENSOARG00020009439	DNM1	3	8293542-8293563	-	0.28981	0.11266	0.17715	0.862	K2	0.7759	MXE	3
7	ENSOARG00020009439	DNM1	3	8293542-8293563	-	0.35777	0.15122	0.20655	0.834	K2	1.8486	MXE	3
1	ENSOARG00020009685	TBC1D14	6	125480637-125480728	+	0.53196	0.73859	-0.20663	0.814	K1	1	MXE	3	0
6	ENSOARG00020009685	TBC1D14	6	125480637-125480728	+	0.24645	0.47877	-0.23232	0.835	K2	1.0586	MXE	3
7	ENSOARG00020009685	TBC1D14	6	125480637-125480728	+	0.2128	0.5058	-0.293	0.904	K2	1.3105	MXE	3
1	ENSOARG00020010010	COL12A1	8	2208942-2209311	-	0.45065	0.84699	-0.39633	0.87	K1	0.9743	MXE	4	1
2	ENSOARG00020010010	COL12A1	8	2208942-2209311	-	0.20827	0.51303	-0.30476	0.956	K1	0.9983	MXE	4
4	ENSOARG00020010010	COL12A1	8	2208942-2209311	-	0.70042	0.50885	0.19157	0.876	K1	0.9981	MXE	4
6	ENSOARG00020010010	COL12A1	8	2208942-2209311	-	0.61035	0.7854	-0.17505	0.825	K1	0.9884	MXE	4
4	ENSOARG00020011435	PPP2R5C	18	67235400-67235603	+	0.29475	0.41556	-0.12081	0.84	K3	1.6458	MXE	3	0
5	ENSOARG00020011435	PPP2R5C	18	67235400-67235603	+	0.22871	0.44627	-0.21755	0.946	K2	1.0682	MXE	3
7	ENSOARG00020011435	PPP2R5C	18	67235400-67235603	+	0.34473	0.61049	-0.26576	0.986	K2	1.2046	MXE	3
3	ENSOARG00020011900	POLR1D	10	34138039-34138603	-	0.50073	0.67696	-0.17623	0.98	K1	0.9975	MXE	4	1
5	ENSOARG00020011900	POLR1D	10	34138039-34138603	-	0.71557	0.57848	0.13709	0.823	K1	0.9861	MXE	4
6	ENSOARG00020011900	POLR1D	10	34138039-34138603	-	0.65421	0.75872	-0.1045	0.812	K1	0.9805	MXE	4
7	ENSOARG00020011900	POLR1D	10	34138039-34138603	-	0.60957	0.78344	-0.17387	0.999	K1	0.9846	MXE	4
1	ENSOARG00020013000	MAT2B	5	78445244-78445426	+	0.92616	0.80996	0.1162	0.921	K2	0.7511	MXE	5	3
2	ENSOARG00020013000	MAT2B	5	78445244-78445426	+	0.78431	0.94594	-0.16163	0.915	K1	0.5424	MXE	5
4	ENSOARG00020013000	MAT2B	5	78445244-78445426	+	0.89658	0.77306	0.12351	0.814	K1	0.9337	MXE	5
5	ENSOARG00020013000	MAT2B	5	78445244-78445426	+	0.92007	0.80469	0.11538	0.939	K1	0.6636	MXE	5
7	ENSOARG00020013000	MAT2B	5	78445244-78445426	+	0.66502	0.80153	-0.13651	0.825	K2	1.121	MXE	5
1	ENSOARG00020013796	XPNPEP1	22	33641288-33641474	-	0.044428	0.19684	-0.15241	0.878	K2	1.9847	MXE	3	0
5	ENSOARG00020013796	XPNPEP1	22	33641288-33641474	-	0.029803	0.2992	-0.2694	0.997	K2	1.5488	MXE	3
6	ENSOARG00020013796	XPNPEP1	22	33641288-33641474	-	0.029654	0.14796	-0.11831	0.925	K2	1.5485	MXE	3
3	ENSOARG00020015455	ensembl	8	62581727-62581816	+	0.11713	0.30308	-0.18595	0.892	K2	1.2306	MXE	3	0
6	ENSOARG00020015455	ensembl	8	62581727-62581816	+	0.29189	0.65733	-0.36544	0.956	K3	1.9746	MXE	3
7	ENSOARG00020015455	ensembl	8	62581727-62581816	+	0.45053	0.72198	-0.27145	0.912	K2	1.8501	MXE	3
1	ENSOARG00020015694	ensembl	11	8179082-8179739	-	0.40805	0.5691	-0.16106	0.817	K1	0.9997	MXE	5	2
2	ENSOARG00020015694	ensembl	11	8179082-8179739	-	0.30263	0.57125	-0.26862	0.973	K1	0.9828	MXE	5
3	ENSOARG00020015694	ensembl	11	8179082-8179739	-	0.62469	0.47165	0.15304	0.93	K1	0.998	MXE	5
4	ENSOARG00020015694	ensembl	11	8179082-8179739	-	0.40139	0.58098	-0.1796	0.894	K1	0.9995	MXE	5
7	ENSOARG00020015694	ensembl	11	8179082-8179739	-	0.68492	0.55511	0.12981	0.856	K1	0.9998	MXE	5
2	ENSOARG00020016608	UBA1	X	59885512-59885555	-	0.23534	0.46512	-0.22978	0.876	K1	0.9974	MXE	3	0
3	ENSOARG00020016608	UBA1	X	59885512-59885555	-	0.53524	0.70055	-0.16532	0.859	K1	0.9978	MXE	3
6	ENSOARG00020016608	UBA1	X	59885512-59885555	-	0.6246	0.77186	-0.14726	0.869	K1	0.9755	MXE	3
1	ENSOARG00020020831	LIMK2	17	79261207-79261259	+	0.93448	0.61485	0.31963	0.981	K1	0.9856	MXE	3	3
6	ENSOARG00020020831	LIMK2	17	79261207-79261259	+	0.83902	0.3081	0.53091	0.995	K1	0.9926	MXE	3
7	ENSOARG00020020831	LIMK2	17	79261207-79261259	+	0.73551	0.30854	0.42697	0.955	K1	0.9707	MXE	3
1	ENSOARG00020024430	TEF	3	233368966-233369122	+	0.74651	0.48111	0.2654	0.945	K1	0.983	MXE	3	3
2	ENSOARG00020024430	TEF	3	233368966-233369122	+	0.86356	0.62641	0.23715	0.909	K1	0.9315	MXE	3
7	ENSOARG00020024430	TEF	3	233368966-233369122	+	0.70936	0.51624	0.19312	0.869	K2	1.2649	MXE	3
4	ENSOARG00020024619	ensembl	26	6628037-6628195	+	0.32878	0.50794	-0.17916	0.824	K1	0.999	MXE	4	1
5	ENSOARG00020024619	ensembl	26	6628037-6628195	+	0.15787	0.59132	-0.43345	0.99	K1	0.9692	MXE	4
6	ENSOARG00020024619	ensembl	26	6628037-6628195	+	0.70963	0.30394	0.40569	0.959	K2	1.3209	MXE	4
7	ENSOARG00020024619	ensembl	26	6628037-6628195	+	0.60238	0.81597	-0.21359	0.874	K2	1.2348	MXE	4
2	ENSOARG00020014835	PARD3	23	13:19139583-19139672	+	0.47542	0.66544	-0.19002	0.812	K2	0.9981	5SS	4	1
3	ENSOARG00020014835	PARD3	23	13:19139583-19139672	+	0.57605	0.85252	-0.27647	0.923	K2	1.5666	5SS	4
5	ENSOARG00020014835	PARD3	23	13:19139583-19139672	+	0.91812	0.75724	0.16088	0.804	K2	1.5799	5SS	4
7	ENSOARG00020014835	PARD3	23	13:19139583-19139672	+	0.6682	0.88282	-0.21462	0.864	K2	1.3887	5SS	4
1	ENSOARG00020015888	EPB41	18	2:253986868-253986882	-	0.29593	0.46874	-0.17281	0.841	K2	1.9033	5SS	5	3
3	ENSOARG00020015888	EPB41	18	2:253986868-253986882	-	0.42215	0.25569	0.16646	0.864	K3	1.8895	5SS	5
4	ENSOARG00020015888	EPB41	18	2:253986868-253986882	-	0.40752	0.55704	-0.14952	0.814	K3	1.5517	5SS	5
5	ENSOARG00020015888	EPB41	18	2:253986868-253986882	-	0.48757	0.076124	0.41145	0.893	K2	1.2581	5SS	5
7	ENSOARG00020015888	EPB41	18	2:253986868-253986882	-	0.51847	0.19825	0.32022	0.994	K2	1.5243	5SS	5
3	ENSOARG00020021556	NDEL1	5	11:35393988-35394056	-	0.70746	0.8877	-0.18024	0.847	K1	0.9618	5SS	3	0
6	ENSOARG00020021556	NDEL1	5	11:35393988-35394056	-	0.82464	0.98874	-0.1641	0.968	K2	1.0323	5SS	3
7	ENSOARG00020021556	NDEL1	5	11:35393988-35394056	-	0.85704	0.98312	-0.12608	0.994	K1	0.6903	5SS	3
1	ENSOARG00020025261	BRPF1	6	19:17968571-17968588	-	0.074905	0.2236	-0.1487	0.85	K1	0.755	5SS	3	0
4	ENSOARG00020025261	BRPF1	6	19:17968571-17968588	-	0.064928	0.16747	-0.10254	0.844	K1	0.7217	5SS	3
6	ENSOARG00020025261	BRPF1	6	19:17968571-17968588	-	0.1185	0.23179	-0.11329	0.831	K1	0.7634	5SS	3
1	ENSOARG00020008713	ensembl	25	22:55269234-55269236	-	0.51741	0.88039	-0.36298	0.935	K2	1.1751	3SS	3	0
4	ENSOARG00020008713	ensembl	25	22:55269234-55269236	-	0.54855	0.86219	-0.31365	0.941	K1	0.9905	3SS	3
7	ENSOARG00020008713	ensembl	25	22:55269234-55269236	-	0.3316	0.59679	-0.26519	0.827	K1	0.9944	3SS	3
2	ENSOARG00020009969	BDH2	3	6:25474872-25474883	+	0.59143	0.94021	-0.34878	0.999	K3	2.0141	3SS	3	0
5	ENSOARG00020009969	BDH2	3	6:25474872-25474883	+	0.53935	0.72427	-0.18491	0.85	K3	2.4948	3SS	3
7	ENSOARG00020009969	BDH2	3	6:25474872-25474883	+	0.73611	0.93855	-0.20244	0.876	K3	2.4805	3SS	3
3	ENSOARG00020010664	RALGAPB	17	13:70234397-70234408	+	0.38556	0.55844	-0.17289	0.826	K1	0.9996	3SS	4	1
4	ENSOARG00020010664	RALGAPB	17	13:70234397-70234408	+	0.69169	0.39586	0.29583	0.922	K1	0.9999	3SS	4
6	ENSOARG00020010664	RALGAPB	17	13:70234397-70234408	+	0.48139	0.79109	-0.30971	0.896	K1	0.9544	3SS	4
7	ENSOARG00020010664	RALGAPB	17	13:70234397-70234408	+	0.52663	0.78164	-0.25501	0.907	K1	0.9999	3SS	4
3	ENSOARG00020018136	TCF4	12	23:60711448-60711450	-	0.66596	0.83849	-0.17253	0.886	K3	2.3612	3SS	3	0
6	ENSOARG00020018136	TCF4	12	23:60711448-60711450	-	0.66833	0.8546	-0.18626	0.874	K3	1.8212	3SS	3
7	ENSOARG00020018136	TCF4	12	23:60711448-60711450	-	0.75806	0.88236	-0.1243	0.811	K3	1.8086	3SS	3
2	ENSOARG00020018470	RBM42	7	14:49084987-49085007	+	0.31589	0.96513	-0.64924	1	K1	0.8981	3SS	6	4
3	ENSOARG00020018470	RBM42	7	14:49084987-49085007	+	0.68908	0.45415	0.23493	0.966	K2	1.1426	3SS	6
4	ENSOARG00020018470	RBM42	7	14:49084987-49085007	+	0.5286	0.69716	-0.16856	0.913	K2	1.3846	3SS	6
5	ENSOARG00020018470	RBM42	7	14:49084987-49085007	+	0.46079	0.27573	0.18506	0.93	K1	0.9953	3SS	6
6	ENSOARG00020018470	RBM42	7	14:49084987-49085007	+	0.50297	0.35717	0.14581	0.905	K2	1.3918	3SS	6
7	ENSOARG00020018470	RBM42	7	14:49084987-49085007	+	0.64189	0.47371	0.16819	0.897	K2	1.4304	3SS	6
2	ENSOARG00020019180	EHBP1L1	21	21:45560592-45560633	+	0.65865	0.063154	0.59549	0.98	K1	0.9597	3SS	3	3
4	ENSOARG00020019180	EHBP1L1	21	21:45560592-45560633	+	0.27505	0.11667	0.15838	0.94	K1	0.8926	3SS	3
7	ENSOARG00020019180	EHBP1L1	21	21:45560592-45560633	+	0.27205	0.14751	0.12454	0.826	K1	0.898	3SS	3
3	ENSOARG00020020604	ITGAL	23	24:27299282-27299284	+	0.23189	0.39235	-0.16046	0.803	K2	0.9998	3SS	3	0
6	ENSOARG00020020604	ITGAL	23	24:27299282-27299284	+	0.17268	0.3838	-0.21112	0.817	K1	0.9999	3SS	3
7	ENSOARG00020020604	ITGAL	23	24:27299282-27299284	+	0.22635	0.46507	-0.23871	0.888	K1	0.9738	3SS	3
3	ENSOARG00020022979	CLINT1	12	5:72328069-72328122	-	0.26984	0.37386	-0.10402	0.897	K1	0.9831	3SS	5	1
4	ENSOARG00020022979	CLINT1	12	5:72328069-72328122	-	0.43155	0.22416	0.20739	0.966	K1	0.9972	3SS	5
5	ENSOARG00020022979	CLINT1	12	5:72328069-72328122	-	0.42493	0.62692	-0.20199	0.963	K1	0.9859	3SS	5
6	ENSOARG00020022979	CLINT1	12	5:72328069-72328122	-	0.31213	0.60085	-0.28872	0.882	K1	0.996	3SS	5
7	ENSOARG00020022979	CLINT1	12	5:72328069-72328122	-	0.24979	0.54505	-0.29526	0.987	K1	0.9996	3SS	5
1	ENSOARG00020023057	GIT2	10	17:72521579-72521581	+	0.59258	0.83889	-0.24631	0.88	K1	0.9987	3SS	3	0
3	ENSOARG00020023057	GIT2	10	17:72521579-72521581	+	0.75894	0.90614	-0.1472	0.888	K1	0.859	3SS	3
5	ENSOARG00020023057	GIT2	10	17:72521579-72521581	+	0.70974	0.86313	-0.15339	0.851	K1	0.8357	3SS	3
2	ENSOARG00020024797	ensembl	8	24:36188107-36188161	+	0.0035573	0.40919	-0.40563	0.81	K1	0.6763	3SS	4	1
4	ENSOARG00020024797	ensembl	8	24:36188107-36188161	+	0.25128	0.051714	0.19957	0.967	K1	0.8918	3SS	4
5	ENSOARG00020024797	ensembl	8	24:36188107-36188161	+	0.30776	0.61402	-0.30627	0.97	K1	0.9437	3SS	4
7	ENSOARG00020024797	ensembl	8	24:36188107-36188161	+	0.075927	0.35054	-0.27461	0.964	K1	0.9651	3SS	4
1	ENSOARG00020025277	EBF3	16	22:52832412-52832519	-	0.2344	0.44975	-0.21535	0.828	K2	1.2899	3SS	3	0
2	ENSOARG00020025277	EBF3	16	22:52832412-52832519	-	0.357	0.96483	-0.60784	1	K1	0.9006	3SS	3
7	ENSOARG00020025277	EBF3	16	22:52832412-52832519	-	0.32394	0.44392	-0.11998	0.835	K4	1.9334	3SS	3

## Sheet: GO_KEEG
Supplementary File S4: List of the common DAS events in different studies by Whippet along with results of functional enrichment analysis.
BP	Overlap	P-value	Adjusted P-value	Odds Ratio	Combined Score	Genes				KEGG	Overlap	P-value	Adjusted P-value	Odds Ratio	Combined Score	Genes
Regulation Of Sodium Ion Transport (GO:0002028)	4/35	0.000146976	0.137423	17.0452	150.428	WNK1;SLMAP;WNK4;NEDD4L				Arginine and proline metabolism	3/50	0.00673416	0.307258	8.36931	41.8513	P4HA1;SMOX;P4HA2
Inositol Metabolic Process (GO:0006020)	2/6	0.00086584	0.181872	65.2697	460.27	PPIP5K1;PPIP5K2				Wnt signaling pathway	5/166	0.00930749	0.307258	4.10292	19.1891	INVS;TCF7L2;CAMK2D;MAP3K7;CAMK2G
Peptidyl-Proline Hydroxylation To 4-hydroxy-L-proline (GO:0018401)	2/7	0.00120605	0.181872	52.2132	350.894	P4HA1;P4HA2				Axon guidance	5/182	0.0134545	0.307258	3.729	16.0662	CAMK2D;PARD3;LIMK2;NEO1;CAMK2G
Regulation Of Sodium Ion Transmembrane Transport (GO:1902305)	3/28	0.00127338	0.181872	15.7518	105.003	CAMK2D;SLMAP;NEDD4L				Endocytosis	6/252	0.0134987	0.307258	3.23006	13.9059	GIT2;RABEP1;PARD3;AGAP1;NEDD4L;DNM1
Schwann Cell Development (GO:0014044)	2/8	0.00159995	0.181872	43.5088	280.1	PARD3;SIRT2				Neurotrophin signaling pathway	4/119	0.013556	0.307258	4.5753	19.678	CAMK2D;KIDINS220;RPS6KA2;CAMK2G
Anoikis (GO:0043276)	2/8	0.00159995	0.181872	43.5088	280.1	TSC2;MAP3K7				AMPK signaling pathway	4/120	0.0139415	0.307258	4.53563	19.3802	TSC2;PPP2R5C;MAP3K7;PFKM
Peripheral Nervous System Axon Ensheathment (GO:0032292)	2/8	0.00159995	0.181872	43.5088	280.1	PARD3;SIRT2				Long-term potentiation	3/67	0.0149727	0.307258	6.14094	25.8013	CAMK2D;RPS6KA2;CAMK2G
Regulation Of Metal Ion Transport (GO:0010959)	3/34	0.00224878	0.181872	12.6992	77.4317	EPB41;WNK1;CAMK2G				Adherens junction	3/71	0.0174718	0.307258	5.77854	23.3867	TCF7L2;PARD3;MAP3K7
Negative Regulation Of Sodium Ion Transmembrane Transporter Activity (GO:2000650)	2/10	0.00254546	0.181872	32.6283	194.903	CAMK2D;NEDD4L				Oocyte meiosis	4/129	0.0177264	0.307258	4.20715	16.9662	CAMK2D;RPS6KA2;PPP2R5C;CAMK2G
Peptidyl-Proline Hydroxylation (GO:0019511)	2/10	0.00254546	0.181872	32.6283	194.903	P4HA1;P4HA2				Ubiquitin mediated proteolysis	4/140	0.0231482	0.330816	3.86471	14.5539	HERC4;NEDD4L;UBA1;TRIP12
Inositol Phosphate Biosynthetic Process (GO:0032958)	2/10	0.00254546	0.181872	32.6283	194.903	PPIP5K1;PPIP5K2				MAPK signaling pathway	6/294	0.0265001	0.330816	2.7531	9.99542	RPS6KA2;FLNB;MAP3K7;MAPK8IP3;MAP3K4;MAP4K4
RNA Splicing, Via Transesterification Reactions With Bulged Adenosine As Nucleophile (GO:0000377)	6/180	0.00273776	0.181872	4.58341	27.0449	SNRPN;HNRNPA2B1;PRPF40B;RBM42;HNRNPH3;TXNL4A				Cell adhesion molecules	4/148	0.0276602	0.330816	3.64852	13.09	NFASC;CADM1;ITGAL;NEO1
Regulation Of Sodium Ion Transmembrane Transporter Activity (GO:2000649)	3/37	0.00287118	0.181872	11.5769	67.7602	CAMK2D;SLMAP;NEDD4L				Spliceosome	4/150	0.0288645	0.330816	3.59817	12.756	PRPF40B;RP9;TXNL4A;U2SURP
RNA Processing (GO:0006396)	6/183	0.00297122	0.181872	4.50504	26.2138	DUSP11;SNRPN;HNRNPA2B1;RP9;ADARB1;HNRNPH3				Nicotinate and nicotinamide metabolism	2/35	0.0296887	0.330816	7.89992	27.7839	NT5C;SIRT2
Phosphate-Containing Compound Metabolic Process (GO:0006796)	6/184	0.00305226	0.181872	4.4795	25.9447	NT5C;PPIP5K1;PPIP5K2;TNK2;LIMK2;PFKM				GnRH signaling pathway	3/93	0.0351339	0.365392	4.36115	14.6037	CAMK2D;CAMK2G;MAP3K4
Regulation Of Monoatomic Cation Transmembrane Transport (GO:1904062)	3/39	0.00333938	0.181872	10.9327	62.3378	WNK1;SLMAP;NEDD4L				Melanogenesis	3/101	0.0431832	0.415924	4.00351	12.5803	TCF7L2;CAMK2D;CAMK2G
Heterochromatin Organization (GO:0070828)	3/39	0.00333938	0.181872	10.9327	62.3378	HP1BP3;TRIP12;SIRT2				Phosphonate and phosphinate metabolism	1/6	0.0453251	0.415924	25.9359	80.2431	CEPT1
Protein Localization To Cilium (GO:0061512)	3/40	0.00358995	0.181872	10.6367	59.8803	INVS;RABEP1;TULP2				Glucagon signaling pathway	3/107	0.0497721	0.427011	3.7714	11.3153	CAMK2D;CAMK2G;PFKM
Myelination In Peripheral Nervous System (GO:0022011)	2/12	0.0036958	0.181872	26.1	146.175	PARD3;SIRT2				HIF-1 signaling pathway	3/109	0.0520713	0.427011	3.69986	10.9336	CAMK2D;CAMK2G;PFKM
Negative Regulation Of Peptidyl-Threonine Phosphorylation (GO:0010801)	2/14	0.00504455	0.205235	21.7478	115.034	PARD3;SIRT2				Ether lipid metabolism	2/49	0.054745	0.427011	5.54283	16.1023	ENPP2;CEPT1
Negative Regulation Of Protein Metabolic Process (GO:0051248)	5/147	0.00564434	0.205235	4.65639	24.1066	BAG6;CSTB;LSM14A;SIRT2;BANP				Pyrimidine metabolism	2/56	0.0692616	0.500828	4.82261	12.8757	NT5C3A;NT5C
Dephosphorylation (GO:0016311)	5/147	0.00564434	0.205235	4.65639	24.1066	DUSP11;NT5C;PTPRS;PPP2R5C;PTPN13				Proteoglycans in cancer	4/205	0.0741404	0.500828	2.6063	6.78106	CAMK2D;ANK2;FLNB;CAMK2G
Polyol Biosynthetic Process (GO:0046173)	2/15	0.00579135	0.205235	20.0739	103.408	PPIP5K1;PPIP5K2				Synthesis and degradation of ketone bodies	1/10	0.0744019	0.500828	14.406	37.4306	BDH2
Negative Regulation Of Cation Transmembrane Transport (GO:1904063)	2/15	0.00579135	0.205235	20.0739	103.408	CAMK2D;NEDD4L				Purine metabolism	3/129	0.0777609	0.500828	3.10943	7.94185	NT5C3A;NT5C;NTPCR
mRNA Splicing, Via Spliceosome (GO:0000398)	6/211	0.00592847	0.205235	3.88418	19.918	SNRPN;HNRNPA2B1;PRPF40B;RBM42;HNRNPH3;TXNL4A				Dopaminergic synapse	3/132	0.0820162	0.500828	3.03665	7.59418	CAMK2D;PPP2R5C;CAMK2G
Negative Regulation Of Protein Phosphorylation (GO:0001933)	5/149	0.00597135	0.205235	4.59126	23.5108	PARD3;TSC2;PTPN13;CEP43;SIRT2				Regulation of actin cytoskeleton	4/218	0.0881899	0.500828	2.44636	5.94039	LIMK2;ITGA7;ITGAL;ARHGEF6
Myelination (GO:0042552)	3/48	0.00600934	0.205235	8.74216	44.7113	NFASC;PARD3;SIRT2				Yersinia infection	3/137	0.0893266	0.500828	2.92261	7.05942	GIT2;RPS6KA2;MAP3K7
mRNA Processing (GO:0006397)	6/214	0.00633967	0.205235	3.82757	19.3711	SNRPN;HNRNPA2B1;PRPF40B;RBM42;HNRNPH3;TXNL4A				Glycolysis / Gluconeogenesis	2/67	0.0942287	0.500828	4.00425	9.45816	BPGM;PFKM
Regulation Of Cell Communication (GO:0010646)	3/49	0.00636558	0.205235	8.55168	43.2446	CAMK2D;ZMYND11;LTBP1				Amphetamine addiction	2/69	0.0990126	0.500828	3.88433	8.98254	CAMK2D;CAMK2G
RNA Splicing (GO:0008380)	4/98	0.00697638	0.21743	5.6034	27.8222	SNRPN;RP9;HNRNPH3;TXNL4A				Thiamine metabolism	1/15	0.109514	0.500828	9.25864	20.4774	NTPCR
Polyol Metabolic Process (GO:0019751)	2/17	0.00742598	0.223977	17.3956	85.2867	PPIP5K1;PPIP5K2				Adrenergic signaling in cardiomyocytes	3/150	0.109538	0.500828	2.66239	5.88782	CAMK2D;PPP2R5C;CAMK2G
Regulation Of Cation Channel Activity (GO:2001257)	3/56	0.00921047	0.261374	7.41959	34.7787	CAMK2D;SLMAP;ANK2				Human papillomavirus infection	5/331	0.112971	0.500828	2.00931	4.38153	TCF7L2;PARD3;TSC2;ITGA7;PPP2R5C
Positive Regulation Of GTPase Activity (GO:0043547)	6/234	0.00962903	0.261374	3.48826	16.1959	DOCK11;RALGAPB;AGAP1;TBC1D14;NDEL1;MAP4K4				Glioma	2/75	0.113753	0.500828	3.56399	7.74713	CAMK2D;CAMK2G
Regulation Of Calcium Ion Transport (GO:0051924)	3/57	0.00966814	0.261374	7.28182	33.7798	EPB41;ANK2;CAMK2G				Gastric acid secretion	2/76	0.116263	0.500828	3.51565	7.56533	CAMK2D;CAMK2G
Peptidyl-Threonine Phosphorylation (GO:0018107)	3/58	0.0101389	0.261374	7.14907	32.8241	CAMK2D;WNK1;DYRK1B				Metabolism of xenobiotics by cytochrome P450	2/76	0.116263	0.500828	3.51565	7.56533	HSD11B1;GSTM5
Regulation Of Membrane Depolarization (GO:0003254)	2/20	0.0102191	0.261374	14.4942	66.4338	CAMK2D;NEDD4L				Cushing syndrome	3/155	0.117744	0.500828	2.57415	5.50674	TCF7L2;CAMK2D;CAMK2G
Regulation Of Multicellular Organismal Development (GO:2000026)	3/59	0.0106227	0.261374	7.02105	31.909	BAG6;BRPF1;TRIP12				Arrhythmogenic right ventricular cardiomyopathy	2/77	0.118786	0.500828	3.4686	7.3896	TCF7L2;ITGA7
Positive Regulation Of Protein Binding (GO:0032092)	3/59	0.0106227	0.261374	7.02105	31.909	TCF7L2;EPB41;ADD1				ErbB signaling pathway	2/85	0.139438	0.554082	3.13301	6.17245	CAMK2D;CAMK2G
Lipid Catabolic Process (GO:0016042)	2/21	0.0112382	0.26943	13.7306	61.6289	HSD11B1;SIRT2				Tight junction	3/169	0.141867	0.554082	2.35538	4.59974	PARD3;NEDD4L;ARHGAP17
Regulation Of Release Of Sequestered Calcium Ion Into Cytosol By Sarcoplasmic Reticulum (GO:0010880)	2/22	0.0123001	0.280503	13.0434	57.3668	CAMK2D;ANK2				Insulin secretion	2/86	0.142072	0.554082	3.09555	6.04072	CAMK2D;CAMK2G
Inositol Phosphate Metabolic Process (GO:0043647)	2/22	0.0123001	0.280503	13.0434	57.3668	PPIP5K1;PPIP5K2				TGF-beta signaling pathway	2/94	0.163504	0.578949	2.82523	5.11625	NEO1;LTBP1
Cellular Lipid Catabolic Process (GO:0044242)	2/23	0.0134042	0.298402	12.4217	53.5646	ENPP2;SIRT2				Circadian entrainment	2/97	0.171685	0.578949	2.7356	4.82038	CAMK2D;CAMK2G
Peptidyl-Threonine Modification (GO:0018210)	3/66	0.0143819	0.302308	6.23873	26.4633	CAMK2D;WNK1;DYRK1B				Phosphatidylinositol signaling system	2/97	0.171685	0.578949	2.7356	4.82038	PPIP5K1;PPIP5K2
Negative Regulation Of Ion Transmembrane Transporter Activity (GO:0032413)	2/24	0.0145496	0.302308	11.8565	50.1551	CAMK2D;NEDD4L				Aldosterone synthesis and secretion	2/98	0.174427	0.578949	2.70696	4.72703	CAMK2D;CAMK2G
Stress Granule Assembly (GO:0034063)	2/24	0.0145496	0.302308	11.8565	50.1551	PRRC2C;LSM14A				Choline metabolism in cancer	2/98	0.174427	0.578949	2.70696	4.72703	TSC2;GPCPD1
Protein Dephosphorylation (GO:0006470)	4/124	0.0155531	0.31304	4.38356	18.2509	DUSP11;PTPRS;PPP2R5C;PTPN13				Glycerophospholipid metabolism	2/98	0.174427	0.578949	2.70696	4.72703	CEPT1;GPCPD1
Regulation Of Myelination (GO:0031641)	2/25	0.0157357	0.31304	11.3404	47.0833	PARD3;SIRT2				Inflammatory mediator regulation of TRP channels	2/98	0.174427	0.578949	2.70696	4.72703	CAMK2D;CAMK2G
Modification-Dependent Protein Catabolic Process (GO:0019941)	5/192	0.0165966	0.317186	3.5278	14.4589	BAG6;HERC4;NEDD4L;UBA1;TRIP12				Butanoate metabolism	1/28	0.194732	0.624772	4.79763	7.84954	BDH2
Regulation Of Potassium Ion Transmembrane Transporter Activity (GO:1901016)	2/26	0.0169618	0.317186	10.8673	44.3038	NEDD4L;ANK2				Insulin resistance	2/108	0.202196	0.624772	2.45035	3.91693	RPS6KA2;MLX
Regulation Of Cardiac Muscle Cell Contraction (GO:0086004)	2/26	0.0169618	0.317186	10.8673	44.3038	CAMK2D;ANK2				beta-Alanine metabolism	1/30	0.207103	0.624772	4.46631	7.03237	SMOX
Glycerophospholipid Catabolic Process (GO:0046475)	2/27	0.0182273	0.332525	10.4321	41.7789	ENPP2;GPCPD1				Pentose phosphate pathway	1/30	0.207103	0.624772	4.46631	7.03237	PFKM
Regulation Of Plasma Membrane Bounded Cell Projection Organization (GO:0120035)	2/28	0.0195315	0.332525	10.0304	39.4768	CAMK2G;NDEL1				Galactose metabolism	1/31	0.213218	0.624772	4.31721	6.672	PFKM
Phospholipid Catabolic Process (GO:0009395)	2/28	0.0195315	0.332525	10.0304	39.4768	ENPP2;GPCPD1				RNA polymerase	1/31	0.213218	0.624772	4.31721	6.672	POLR1D
Regulation Of Cardiac Muscle Cell Action Potential (GO:0098901)	2/28	0.0195315	0.332525	10.0304	39.4768	CAMK2D;ANK2				Cholinergic synapse	2/113	0.216267	0.624772	2.33938	3.58215	CAMK2D;CAMK2G
Regulation Of Monoatomic Ion Transmembrane Transport (GO:0034765)	2/29	0.0208736	0.332525	9.65838	37.3709	WNK1;NEDD4L				Fructose and mannose metabolism	1/33	0.225307	0.639051	4.04698	6.03118	PFKM
Peptidyl-Tyrosine Dephosphorylation (GO:0035335)	2/29	0.0208736	0.332525	9.65838	37.3709	PTPRS;PTPN13				Lipid and atherosclerosis	3/215	0.230223	0.641336	1.84	2.70242	CAMK2D;MAP3K7;CAMK2G
Positive Regulation Of JUN Kinase Activity (GO:0043507)	2/30	0.0222531	0.332525	9.31297	35.4384	MAP3K7;MAP3K4				Thyroid hormone signaling pathway	2/121	0.238949	0.653966	2.18123	3.12243	TSC2;PFKM
Endodermal Cell Differentiation (GO:0035987)	2/31	0.0236694	0.332525	8.99138	33.6599	COL12A1;ITGA7				Aldosterone-regulated sodium reabsorption	1/37	0.248933	0.658196	3.59659	5.00131	NEDD4L
Ubiquitin-Dependent Protein Catabolic Process (GO:0006511)	7/367	0.0237608	0.332525	2.57751	9.63917	BAG6;HERC4;NEDD4L;UBA1;TRIP12;PPP2R5C;SIRT2				Thyroid cancer	1/37	0.248933	0.658196	3.59659	5.00131	TCF7L2
Heterochromatin Formation (GO:0031507)	2/32	0.0251217	0.332525	8.69123	32.0187	TRIP12;SIRT2				Glycine, serine and threonine metabolism	1/40	0.266182	0.691053	3.31942	4.39351	BPGM
Regulation Of Calcium Ion Transmembrane Transporter Activity (GO:1901019)	2/32	0.0251217	0.332525	8.69123	32.0187	CAMK2D;ANK2				Chemical carcinogenesis	3/239	0.279749	0.691053	1.65086	2.10297	HSD11B1;RPS6KA2;GSTM5
Proteasomal Protein Catabolic Process (GO:0010498)	5/220	0.0278802	0.332525	3.06399	10.9686	BAG6;NEDD4L;TRIP12;PPP2R5C;SIRT2				Autophagy	2/137	0.284562	0.691053	1.92115	2.41451	TSC2;MAP3K7
Organophosphate Biosynthetic Process (GO:0090407)	2/34	0.0281319	0.332525	8.1472	29.0924	PPIP5K1;PPIP5K2				Fluid shear stress and atherosclerosis	2/139	0.290259	0.691053	1.89291	2.3415	MAP3K7;GSTM5
Endoderm Formation (GO:0001706)	2/35	0.0296887	0.332525	7.89992	27.7839	COL12A1;ITGA7				Apoptosis	2/142	0.298795	0.691053	1.85207	2.2373	PTPN13;SPTAN1
Positive Regulation Of Telomere Maintenance Via Telomere Lengthening (GO:1904358)	2/35	0.0296887	0.332525	7.89992	27.7839	HNRNPA2B1;MAP3K4				Salmonella infection	3/249	0.300706	0.691053	1.58294	1.9021	TCF7L2;FLNB;MAP3K7
Negative Regulation Of Protein Kinase Activity (GO:0006469)	3/88	0.0305391	0.332525	4.61885	16.114	TSC2;ADARB1;CEP43				Parkinson disease	3/249	0.300706	0.691053	1.58294	1.9021	CAMK2D;UBA1;CAMK2G
Regulation Of Peptidyl-Threonine Phosphorylation (GO:0010799)	2/36	0.031279	0.332525	7.66718	26.5653	PARD3;SIRT2				Carbohydrate digestion and absorption	1/47	0.304914	0.691053	2.8133	3.34143	SLC37A4
Positive Regulation Of Binding (GO:0051099)	3/91	0.0332553	0.332525	4.46072	15.1822	TCF7L2;EPB41;SIRT2				Phospholipase D signaling pathway	2/148	0.315814	0.691053	1.77541	2.04634	TSC2;DNM1
Regulation Of RNA Metabolic Process (GO:0051252)	3/91	0.0332553	0.332525	4.46072	15.1822	CLK1;HNRNPH3;MBNL3				Cysteine and methionine metabolism	1/50	0.320885	0.691053	2.64066	3.00156	MAT2B
Muscle Contraction (GO:0006936)	3/94	0.0360934	0.332525	4.313	14.3263	ARHGEF11;TMOD1;SLMAP				Malaria	1/50	0.320885	0.691053	2.64066	3.00156	ITGAL
Internal Peptidyl-Lysine Acetylation (GO:0018393)	2/39	0.0362455	0.332525	7.04445	23.3696	BAG6;BRD8				mTOR signaling pathway	2/154	0.332742	0.691053	1.70481	1.87595	RPS6KA2;TSC2
T Cell Receptor Signaling Pathway (GO:0050852)	3/95	0.0370662	0.332525	4.26591	14.0564	BTNL9;WNK1;MAP3K7				Oxytocin signaling pathway	2/154	0.332742	0.691053	1.70481	1.87595	CAMK2D;CAMK2G
Regulation Of Focal Adhesion Disassembly (GO:0120182)	1/5	0.0379152	0.332525	32.4216	106.096	MAP4K4				Endocrine and other factor-regulated calcium reabsorption	1/53	0.336492	0.691053	2.48793	2.70981	DNM1
Regulation Of Histone Deacetylase Activity (GO:1901725)	1/5	0.0379152	0.332525	32.4216	106.096	CAMK2D				Glycosaminoglycan biosynthesis	1/53	0.336492	0.691053	2.48793	2.70981	XYLT2
Negative Regulation Of Protein Kinase Activity By Regulation Of Protein Phosphorylation (GO:0044387)	1/5	0.0379152	0.332525	32.4216	106.096	ADARB1				Necroptosis	2/159	0.346759	0.691053	1.6501	1.74766	CAMK2D;CAMK2G
Negative Regulation Of Transcription From RNA Polymerase II Promoter In Response To Stress (GO:0097201)	1/5	0.0379152	0.332525	32.4216	106.096	SIRT2				Glutathione metabolism	1/57	0.356748	0.691053	2.30976	2.38073	GSTM5
Bradykinin Catabolic Process (GO:0010815)	1/5	0.0379152	0.332525	32.4216	106.096	XPNPEP1				Legionellosis	1/57	0.356748	0.691053	2.30976	2.38073	CLK1
Nucleotide-Binding Domain, Leucine Rich Repeat Containing Receptor Signaling Pathway (GO:0035872)	1/5	0.0379152	0.332525	32.4216	106.096	MAP3K7				Hippo signaling pathway	2/163	0.357904	0.691053	1.60878	1.653	TCF7L2;PARD3
Regulation Of Voltage-Gated Sodium Channel Activity (GO:1905150)	1/5	0.0379152	0.332525	32.4216	106.096	SLMAP				Endometrial cancer	1/58	0.361715	0.691053	2.26912	2.30747	TCF7L2
Positive Regulation Of Focal Adhesion Disassembly (GO:0120183)	1/5	0.0379152	0.332525	32.4216	106.096	MAP4K4				Notch signaling pathway	1/59	0.366644	0.691053	2.22989	2.23739	NUMB
Subtelomeric Heterochromatin Formation (GO:0031509)	1/5	0.0379152	0.332525	32.4216	106.096	SIRT2				Viral myocarditis	1/60	0.371535	0.691053	2.19198	2.17031	ITGAL
interleukin-17A-mediated Signaling Pathway (GO:0038173)	1/5	0.0379152	0.332525	32.4216	106.096	MAP3K7				Hepatocellular carcinoma	2/168	0.371738	0.691053	1.55992	1.54365	TCF7L2;GSTM5
Intracellular Water Homeostasis (GO:0009992)	1/5	0.0379152	0.332525	32.4216	106.096	FLNB				Steroid hormone biosynthesis	1/61	0.376389	0.691053	2.15534	2.10605	HSD11B1
Iron Coordination Entity Transport (GO:1901678)	1/5	0.0379152	0.332525	32.4216	106.096	SLC22A17				Basal cell carcinoma	1/63	0.385985	0.691053	2.0856	1.9854	TCF7L2
Maintenance Of DNA Repeat Elements (GO:0043570)	1/5	0.0379152	0.332525	32.4216	106.096	TCF7L2				Cytosolic DNA-sensing pathway	1/63	0.385985	0.691053	2.0856	1.9854	POLR1D
Negative Regulation Of Axon Regeneration (GO:0048681)	1/5	0.0379152	0.332525	32.4216	106.096	PTPRS				Pathways in cancer	5/531	0.388755	0.691053	1.23255	1.16452	ARHGEF11;TCF7L2;CAMK2D;CAMK2G;GSTM5
Regulation Of Heart Rate By Cardiac Conduction (GO:0086091)	2/41	0.0397136	0.332525	6.68252	21.5582	CAMK2D;ANK2				Aminoacyl-tRNA biosynthesis	1/66	0.400104	0.691053	1.98904	1.82202	CARS1
Negative Regulation Of Proteolysis (GO:0045861)	2/41	0.0397136	0.332525	6.68252	21.5582	BAG6;CSTB				Tuberculosis	2/180	0.404435	0.691053	1.45387	1.31614	CAMK2D;CAMK2G
Protein Phosphorylation (GO:0006468)	8/500	0.0399734	0.332525	2.15547	6.93964	CLK1;CAMK2D;WNK1;LIMK2;WNK4;DYRK1B;MAP3K7;MAP4K4				Acute myeloid leukemia	1/67	0.404739	0.691053	1.9588	1.77176	TCF7L2
MAPK Cascade (GO:0000165)	3/98	0.0400651	0.332525	4.13057	13.2891	MAP3K7;MAP3K4;MAP4K4				Central carbon metabolism in cancer	1/70	0.41843	0.691053	1.87335	1.63215	PFKM
Brain Development (GO:0007420)	4/169	0.0418519	0.332525	3.18077	10.0945	BAG6;GIT2;NFASC;FLNB				RIG-I-like receptor signaling pathway	1/70	0.41843	0.691053	1.87335	1.63215	MAP3K7
Regulation Of JUN Kinase Activity (GO:0043506)	2/43	0.043302	0.332525	6.35591	19.9547	MAP3K7;MAP3K4				Neutrophil extracellular trap formation	2/189	0.428425	0.691053	1.38327	1.17251	ITGAL;MAP3K7
Activation Of GTPase Activity (GO:0090630)	3/102	0.0442488	0.332525	3.96287	12.3559	RALGAPB;AGAP1;TBC1D14				p53 signaling pathway	1/73	0.431808	0.691053	1.79503	1.50742	TSC2
Regulation Of RNA Splicing (GO:0043484)	3/102	0.0442488	0.332525	3.96287	12.3559	CLK1;HNRNPH3;MBNL3				Pancreatic cancer	1/76	0.444881	0.691053	1.72296	1.39551	ARHGEF6
Synaptic Vesicle Recycling (GO:0036465)	2/44	0.0451399	0.332525	6.20426	19.2207	GIT2;DNM1				Bacterial invasion of epithelial cells	1/77	0.449171	0.691053	1.70021	1.36076	DNM1
Negative Regulation Of Dendritic Spine Development (GO:0061000)	1/6	0.0453251	0.332525	25.9359	80.2431	PTPRS				Leishmaniasis	1/77	0.449171	0.691053	1.70021	1.36076	MAP3K7
G-quadruplex DNA Unwinding (GO:0044806)	1/6	0.0453251	0.332525	25.9359	80.2431	HNRNPA2B1				Pathogenic Escherichia coli infection	2/197	0.449321	0.691053	1.32598	1.06081	ARHGEF11;MAP3K7
Negative Regulation Of Neuron Projection Regeneration (GO:0070571)	1/6	0.0453251	0.332525	25.9359	80.2431	PTPRS				Synaptic vesicle cycle	1/78	0.453429	0.691053	1.67804	1.32719	DNM1
Adenosine To Inosine Editing (GO:0006382)	1/6	0.0453251	0.332525	25.9359	80.2431	ADARB1				RNA degradation	1/79	0.457654	0.691053	1.65644	1.29475	PFKM
Regulation Of Striated Muscle Tissue Development (GO:0016202)	1/6	0.0453251	0.332525	25.9359	80.2431	SIRT2				Focal adhesion	2/201	0.459608	0.691053	1.29906	1.00986	ITGA7;FLNB
Polyamine Biosynthetic Process (GO:0006596)	1/6	0.0453251	0.332525	25.9359	80.2431	SMOX				Epstein-Barr virus infection	2/202	0.462163	0.691053	1.2925	0.9976	ITGAL;MAP3K7
Positive Regulation Of Lamellipodium Morphogenesis (GO:2000394)	1/6	0.0453251	0.332525	25.9359	80.2431	ENPP2				Diabetic cardiomyopathy	2/203	0.464711	0.691053	1.286	0.985517	CAMK2D;CAMK2G
Vascular Wound Healing (GO:0061042)	1/6	0.0453251	0.332525	25.9359	80.2431	MCAM				Rap1 signaling pathway	2/210	0.482344	0.691053	1.24228	0.905745	PARD3;ITGAL
Lymphocyte Migration Into Lymphoid Organs (GO:0097021)	1/6	0.0453251	0.332525	25.9359	80.2431	WNK1				Colorectal cancer	1/86	0.486335	0.691053	1.51949	1.09534	TCF7L2
Maintenance Of Protein Location In Extracellular Region (GO:0071694)	1/6	0.0453251	0.332525	25.9359	80.2431	LTBP1				Human immunodeficiency virus 1 infection	2/212	0.487317	0.691053	1.23033	0.884408	LIMK2;MAP3K7
Marginal Zone B Cell Differentiation (GO:0002315)	1/6	0.0453251	0.332525	25.9359	80.2431	DOCK11				ECM-receptor interaction	1/88	0.494249	0.691053	1.48441	1.04609	ITGA7
Protein Localization To Ciliary Membrane (GO:1903441)	1/6	0.0453251	0.332525	25.9359	80.2431	RABEP1				cAMP signaling pathway	2/216	0.497174	0.691053	1.20708	0.843529	CAMK2D;CAMK2G
rDNA Heterochromatin Formation (GO:0000183)	1/6	0.0453251	0.332525	25.9359	80.2431	SIRT2				Hypertrophic cardiomyopathy	1/90	0.502042	0.691053	1.45091	0.999779	ITGA7
Regulation Of Neuron Projection Development (GO:0010975)	4/174	0.0457377	0.332525	3.08643	9.52112	PTPRS;KIDINS220;CAMK2G;NDEL1				Rheumatoid arthritis	1/93	0.513508	0.691053	1.40338	0.935339	ITGAL
Protein Modification Process (GO:0036211)	10/711	0.0485661	0.332525	1.8966	5.73688	DUSP11;CAMK2D;PTPRS;WNK1;LIMK2;WNK4;DYRK1B;PPP2R5C;PTPN13;MAP4K4				PI3K-Akt signaling pathway	3/354	0.514923	0.691053	1.10347	0.732415	TSC2;ITGA7;PPP2R5C
Phosphorylation (GO:0016310)	7/429	0.0485691	0.332525	2.19183	6.62978	CAMK2D;WNK1;TNK2;LIMK2;WNK4;DYRK1B;MAP4K4				IL-17 signaling pathway	1/94	0.517271	0.691053	1.38822	0.915098	MAP3K7
Response To Calcium Ion (GO:0051592)	3/106	0.0486416	0.332525	3.8082	11.5132	CAMK2D;ADD1;SEC31A				Human cytomegalovirus infection	2/225	0.518908	0.691053	1.15784	0.759573	ARHGEF11;TSC2
Cardiac Conduction (GO:0061337)	2/46	0.0489004	0.332525	5.92165	17.8714	CAMK2D;ANK2				Staphylococcus aureus infection	1/95	0.521006	0.691053	1.37338	0.895437	ITGAL
Positive Regulation Of Peptide Hormone Secretion (GO:0090277)	2/46	0.0489004	0.332525	5.92165	17.8714	TCF7L2;FLNB				Dilated cardiomyopathy	1/96	0.524712	0.691053	1.35886	0.876336	ITGA7
Negative Regulation Of Hydrolase Activity (GO:0051346)	2/47	0.050822	0.332525	5.78977	17.2502	CSTB;WNK1				Fc gamma R-mediated phagocytosis	1/97	0.528389	0.691053	1.34464	0.857772	LIMK2
Regulation Of Collateral Sprouting (GO:0048670)	1/7	0.0526782	0.332525	21.6122	63.6167	PTPRS				Prostate cancer	1/97	0.528389	0.691053	1.34464	0.857772	TCF7L2
N-terminal Peptidyl-Methionine Acetylation (GO:0017196)	1/7	0.0526782	0.332525	21.6122	63.6167	NAA35				mRNA surveillance pathway	1/98	0.532038	0.691053	1.33071	0.839728	PPP2R5C
Negative Regulation Of Neural Precursor Cell Proliferation (GO:2000178)	1/7	0.0526782	0.332525	21.6122	63.6167	SIRT2				Thermogenesis	2/232	0.535379	0.691053	1.1222	0.701127	RPS6KA2;TSC2
Regulation Of Heterochromatin Formation (GO:0031445)	1/7	0.0526782	0.332525	21.6122	63.6167	L3MBTL3				Progesterone-mediated oocyte maturation	1/100	0.539253	0.691053	1.30369	0.805122	RPS6KA2
Negative Regulation Of Protein K63-linked Ubiquitination (GO:1900045)	1/7	0.0526782	0.332525	21.6122	63.6167	TRIP12				Longevity regulating pathway	1/102	0.546356	0.691053	1.27775	0.772377	TSC2
Regulation Of Meiotic Nuclear Division (GO:0040020)	1/7	0.0526782	0.332525	21.6122	63.6167	SIRT2				Protein digestion and absorption	1/103	0.549867	0.691053	1.26515	0.756662	COL12A1
Amino-Acid Betaine Transport (GO:0015838)	1/7	0.0526782	0.332525	21.6122	63.6167	SLC22A16				T cell receptor signaling pathway	1/104	0.553351	0.691053	1.25281	0.741365	MAP3K7
Anterograde Axonal Protein Transport (GO:0099641)	1/7	0.0526782	0.332525	21.6122	63.6167	MAPK8IP3				Toll-like receptor signaling pathway	1/104	0.553351	0.691053	1.25281	0.741365	MAP3K7
Regulation Of Mitophagy (GO:1901524)	1/7	0.0526782	0.332525	21.6122	63.6167	TSC2				NF-kappa B signaling pathway	1/104	0.553351	0.691053	1.25281	0.741365	MAP3K7
Axo-Dendritic Protein Transport (GO:0099640)	1/7	0.0526782	0.332525	21.6122	63.6167	MAPK8IP3				Calcium signaling pathway	2/240	0.553728	0.691053	1.08403	0.640752	CAMK2D;CAMK2G
Nucleolar Chromatin Organization (GO:1990700)	1/7	0.0526782	0.332525	21.6122	63.6167	SIRT2				Parathyroid hormone synthesis, secretion and action	1/106	0.560239	0.691057	1.22882	0.711969	ARHGEF11
Peptidyl-Lysine Deacetylation (GO:0034983)	1/7	0.0526782	0.332525	21.6122	63.6167	SIRT2				Drug metabolism	1/108	0.567021	0.691057	1.20573	0.684081	GSTM5
Cellular Biogenic Amine Catabolic Process (GO:0042402)	1/7	0.0526782	0.332525	21.6122	63.6167	SMOX				Ribosome biogenesis in eukaryotes	1/108	0.567021	0.691057	1.20573	0.684081	TCOF1
Cellular Response To Epinephrine Stimulus (GO:0071872)	1/7	0.0526782	0.332525	21.6122	63.6167	SIRT2				TNF signaling pathway	1/112	0.580275	0.69633	1.16204	0.632446	MAP3K7
Regulation Of Transcription From RNA Polymerase II Promoter In Response To Hypoxia (GO:0061418)	1/7	0.0526782	0.332525	21.6122	63.6167	SIRT2				Toxoplasmosis	1/112	0.580275	0.69633	1.16204	0.632446	MAP3K7
Regulation Of Transforming Growth Factor Beta Activation (GO:1901388)	1/7	0.0526782	0.332525	21.6122	63.6167	LTBP1				Leukocyte transendothelial migration	1/114	0.58675	0.698726	1.14136	0.608523	ITGAL
Response To UV-C (GO:0010225)	1/7	0.0526782	0.332525	21.6122	63.6167	MAP3K4				Sphingolipid signaling pathway	1/119	0.602507	0.712054	1.09272	0.553633	PPP2R5C
Response To Epinephrine (GO:0071871)	1/7	0.0526782	0.332525	21.6122	63.6167	SIRT2				Osteoclast differentiation	1/127	0.626486	0.731744	1.02293	0.478351	MAP3K7
Positive Regulation Of Execution Phase Of Apoptosis (GO:1900119)	1/7	0.0526782	0.332525	21.6122	63.6167	SIRT2				Lysosome	1/128	0.62938	0.731744	1.01482	0.469882	ARSG
Establishment Of Centrosome Localization (GO:0051660)	1/7	0.0526782	0.332525	21.6122	63.6167	PARD3				FoxO signaling pathway	1/131	0.637931	0.731744	0.991252	0.445593	FBXO32
Positive Regulation Of Meiotic Nuclear Division (GO:0045836)	1/7	0.0526782	0.332525	21.6122	63.6167	SIRT2				Natural killer cell mediated cytotoxicity	1/131	0.637931	0.731744	0.991252	0.445593	ITGAL
Positive Regulation Of Vascular Endothelial Growth Factor Signaling Pathway (GO:1900748)	1/7	0.0526782	0.332525	21.6122	63.6167	JCAD				Vascular smooth muscle contraction	1/133	0.643522	0.732769	0.976134	0.430279	ARHGEF11
Protein Localization To Presynapse (GO:1905383)	1/7	0.0526782	0.332525	21.6122	63.6167	MAPK8IP3				Insulin signaling pathway	1/137	0.654448	0.73981	0.947232	0.401592	TSC2
Regulation Of Cardiac Muscle Cell Action Potential Involved In Regulation Of Contraction (GO:0098909)	1/7	0.0526782	0.332525	21.6122	63.6167	CAMK2D				Measles	1/139	0.659785	0.740478	0.933409	0.38815	MAP3K7
Regulation Of JNK Cascade (GO:0046328)	3/110	0.0532399	0.332525	3.6651	10.7495	ZMYND11;MAPK8IP3;MAP4K4				Breast cancer	1/147	0.680329	0.75808	0.881905	0.339692	TCF7L2
RNA Metabolic Process (GO:0016070)	3/111	0.0544212	0.332525	3.63098	10.5698	DUSP11;ADARB1;HNRNPH3				Gastric cancer	1/149	0.685269	0.75817	0.869899	0.328773	TCF7L2
Heterophilic Cell-Cell Adhesion Via Plasma Membrane Cell Adhesion Molecules (GO:0007157)	2/49	0.054745	0.332525	5.54283	16.1023	CADM1;ITGAL				Non-alcoholic fatty liver disease	1/155	0.699639	0.765785	0.835752	0.298523	MLX
Regulation Of Release Of Sequestered Calcium Ion Into Cytosol (GO:0051279)	2/51	0.0587712	0.332525	5.31606	15.0663	CAMK2D;ANK2				Cellular senescence	1/156	0.70197	0.765785	0.830318	0.29382	TSC2
Regulation Of Stress-Activated MAPK Cascade (GO:0032872)	2/51	0.0587712	0.332525	5.31606	15.0663	MAPK8IP3;MAP4K4				Pathways of neurodegeneration	3/475	0.711836	0.769868	0.815496	0.277194	CAMK2D;UBA1;CAMK2G
Acid Secretion (GO:0046717)	1/8	0.0599752	0.332525	18.5238	52.1228	SLC22A16				Hepatitis B	1/162	0.715582	0.769868	0.799131	0.267436	MAP3K7
Astral Microtubule Organization (GO:0030953)	1/8	0.0599752	0.332525	18.5238	52.1228	LIMK2				Protein processing in endoplasmic reticulum	1/171	0.734851	0.785183	0.756478	0.233061	SEC31A
Nucleic Acid Transport (GO:0050657)	1/8	0.0599752	0.332525	18.5238	52.1228	HNRNPA2B1				NOD-like receptor signaling pathway	1/181	0.754743	0.800952	0.714089	0.200929	MAP3K7
Box C/D snoRNP Assembly (GO:0000492)	1/8	0.0599752	0.332525	18.5238	52.1228	PIH1D2				Chemokine signaling pathway	1/192	0.774915	0.813152	0.672587	0.171511	PARD3
p38MAPK Cascade (GO:0038066)	1/8	0.0599752	0.332525	18.5238	52.1228	MAP3K7				Kaposi sarcoma-associated herpesvirus infection	1/193	0.776665	0.813152	0.66905	0.1691	TCF7L2
Constitutive Heterochromatin Formation (GO:0140719)	1/8	0.0599752	0.332525	18.5238	52.1228	SIRT2				Human T-cell leukemia virus 1 infection	1/219	0.817709	0.850417	0.588475	0.11843	ITGAL
Positive Regulation Of Blood Vessel Endothelial Cell Proliferation Involved In Sprouting Angiogenesis (GO:1903589)	1/8	0.0599752	0.332525	18.5238	52.1228	JCAD				Coronavirus disease	1/232	0.835325	0.862985	0.55499	0.0998615	MAP3K7
Selenocysteine Incorporation (GO:0001514)	1/8	0.0599752	0.332525	18.5238	52.1228	TRNAU1AP				Shigellosis	1/246	0.852409	0.872637	0.522902	0.0835016	MAP3K7
Fructose 1,6-Bisphosphate Metabolic Process (GO:0030388)	1/8	0.0599752	0.332525	18.5238	52.1228	PFKM				Olfactory transduction	2/440	0.855856	0.872637	0.583033	0.0907512	CAMK2D;CAMK2G
Translational Readthrough (GO:0006451)	1/8	0.0599752	0.332525	18.5238	52.1228	TRNAU1AP				Herpes simplex virus 1 infection	2/498	0.899351	0.911031	0.513317	0.0544536	TSC2;MAP3K7
Proteasome Assembly (GO:0043248)	1/8	0.0599752	0.332525	18.5238	52.1228	NT5C3A				Neuroactive ligand-receptor interaction	1/341	0.929953	0.935953	0.374971	0.0272308	PARD3
Membrane Lipid Catabolic Process (GO:0046466)	1/8	0.0599752	0.332525	18.5238	52.1228	ENPP2				Amyotrophic lateral sclerosis	1/364	0.941549	0.941549	0.350799	0.0211282	HNRNPA2B1
Pyrimidine-Containing Compound Metabolic Process (GO:0072527)	1/8	0.0599752	0.332525	18.5238	52.1228	NT5C3A
Regulation Of Protein Localization To Nucleus (GO:1900180)	2/52	0.0608217	0.332525	5.20947	14.5855	TCF7L2;LIMK2
Regulation Of Proteolysis (GO:0030162)	2/52	0.0608217	0.332525	5.20947	14.5855	BAG6;CSTB
Positive Regulation Of Telomere Maintenance (GO:0032206)	2/52	0.0608217	0.332525	5.20947	14.5855	HNRNPA2B1;MAP3K4
Protein Localization To Membrane (GO:0072657)	4/192	0.061336	0.332525	2.78837	7.78342	RABEP1;SLMAP;ANK2;ITGAL
Regulation Of Protein Binding (GO:0043393)	3/118	0.0630373	0.332525	3.40875	9.42189	TCF7L2;EPB41;ADD1
Negative Regulation Of Protein Catabolic Process (GO:0042177)	2/54	0.0649951	0.332525	5.0086	13.6907	SIRT2;BANP
B Cell Homeostasis (GO:0001782)	1/9	0.0672162	0.332525	16.2075	43.7577	DOCK11
Negative Regulation Of Heterotypic Cell-Cell Adhesion (GO:0034115)	1/9	0.0672162	0.332525	16.2075	43.7577	WNK1
ER-associated Misfolded Protein Catabolic Process (GO:0071712)	1/9	0.0672162	0.332525	16.2075	43.7577	BAG6
I-kappaB Phosphorylation (GO:0007252)	1/9	0.0672162	0.332525	16.2075	43.7577	MAP3K7
Negative Regulation Of Phosphatidylinositol 3-Kinase Signaling (GO:0014067)	1/9	0.0672162	0.332525	16.2075	43.7577	TSC2
Negative Regulation Of Potassium Ion Transmembrane Transporter Activity (GO:1901017)	1/9	0.0672162	0.332525	16.2075	43.7577	NEDD4L
Negative Regulation Of Protein Localization To Cell Surface (GO:2000009)	1/9	0.0672162	0.332525	16.2075	43.7577	NEDD4L
Actin-Mediated Cell Contraction (GO:0070252)	1/9	0.0672162	0.332525	16.2075	43.7577	CAMK2D
Negative Regulation Of Sodium Ion Transmembrane Transport (GO:1902306)	1/9	0.0672162	0.332525	16.2075	43.7577	NEDD4L
Aminoglycan Metabolic Process (GO:0006022)	1/9	0.0672162	0.332525	16.2075	43.7577	XYLT2
Nerve Growth Factor Signaling Pathway (GO:0038180)	1/9	0.0672162	0.332525	16.2075	43.7577	KIDINS220
Neuron Projection Regeneration (GO:0031102)	1/9	0.0672162	0.332525	16.2075	43.7577	MAPK8IP3
Axon Regeneration (GO:0031103)	1/9	0.0672162	0.332525	16.2075	43.7577	MAPK8IP3
Nucleoside Metabolic Process (GO:0009116)	1/9	0.0672162	0.332525	16.2075	43.7577	NT5C3A
Regulation Of Postsynaptic Neurotransmitter Receptor Activity (GO:0098962)	1/9	0.0672162	0.332525	16.2075	43.7577	DLGAP4
Phosphatidylethanolamine Biosynthetic Process (GO:0006646)	1/9	0.0672162	0.332525	16.2075	43.7577	CEPT1
Chondroitin Sulfate Proteoglycan Metabolic Process (GO:0050654)	1/9	0.0672162	0.332525	16.2075	43.7577	XYLT2
Sequestering Of Extracellular Ligand From Receptor (GO:0035581)	1/9	0.0672162	0.332525	16.2075	43.7577	LTBP1
Positive Regulation Of Keratinocyte Migration (GO:0051549)	1/9	0.0672162	0.332525	16.2075	43.7577	MAP4K4
Fructose 6-Phosphate Metabolic Process (GO:0006002)	1/9	0.0672162	0.332525	16.2075	43.7577	PFKM
Mitotic Nuclear Membrane Organization (GO:0101024)	1/9	0.0672162	0.332525	16.2075	43.7577	SIRT2
Mitotic Nuclear Membrane Reassembly (GO:0007084)	1/9	0.0672162	0.332525	16.2075	43.7577	SIRT2
Regulation Of Attachment Of Spindle Microtubules To Kinetochore (GO:0051988)	1/9	0.0672162	0.332525	16.2075	43.7577	SIRT2
Negative Regulation Of Cell Adhesion Mediated By Integrin (GO:0033629)	1/9	0.0672162	0.332525	16.2075	43.7577	WNK1
Regulation Of Cell-Cell Adhesion Involved In Gastrulation (GO:0070587)	1/9	0.0672162	0.332525	16.2075	43.7577	WNK1
Regulation Of Cell-Cell Adhesion Mediated By Integrin (GO:0033632)	1/9	0.0672162	0.332525	16.2075	43.7577	WNK1
Negative Regulation Of Interferon-Beta Production (GO:0032688)	1/10	0.0744019	0.337698	14.406	37.4306	PTPRS
Negative Regulation Of Intracellular Estrogen Receptor Signaling Pathway (GO:0033147)	1/10	0.0744019	0.337698	14.406	37.4306	STRN3
Regulation Of Lamellipodium Morphogenesis (GO:2000392)	1/10	0.0744019	0.337698	14.406	37.4306	ENPP2
Angiogenesis Involved In Wound Healing (GO:0060055)	1/10	0.0744019	0.337698	14.406	37.4306	MCAM
Cell Proliferation In Forebrain (GO:0021846)	1/10	0.0744019	0.337698	14.406	37.4306	NUMB
Phosphate Ion Transmembrane Transport (GO:0035435)	1/10	0.0744019	0.337698	14.406	37.4306	SLC37A4
Regulation Of Toll-Like Receptor 9 Signaling Pathway (GO:0034163)	1/10	0.0744019	0.337698	14.406	37.4306	PTPRS
Positive Regulation Of Attachment Of Spindle Microtubules To Kinetochore (GO:0051987)	1/10	0.0744019	0.337698	14.406	37.4306	SIRT2
Small Nucleolar Ribonucleoprotein Complex Assembly (GO:0000491)	1/10	0.0744019	0.337698	14.406	37.4306	PIH1D2
Insulin-Like Growth Factor Receptor Signaling Pathway (GO:0048009)	1/10	0.0744019	0.337698	14.406	37.4306	TSC2
Prostaglandin Transport (GO:0015732)	1/10	0.0744019	0.337698	14.406	37.4306	SLC22A6
Protein Kinase C-activating G Protein-Coupled Receptor Signaling Pathway (GO:0007205)	1/10	0.0744019	0.337698	14.406	37.4306	PARD3
Mitochondrial Protein Processing (GO:0034982)	1/10	0.0744019	0.337698	14.406	37.4306	ATP23
Regulation Of ERAD Pathway (GO:1904292)	1/10	0.0744019	0.337698	14.406	37.4306	BAG6
Regulation Of Axon Regeneration (GO:0048679)	1/10	0.0744019	0.337698	14.406	37.4306	PTPRS
Regulation Of Calcium Ion Transmembrane Transport Via High Voltage-Gated Calcium Channel (GO:1902514)	1/10	0.0744019	0.337698	14.406	37.4306	CAMK2D
Regulation Of Cardiac Muscle Cell Apoptotic Process (GO:0010665)	1/10	0.0744019	0.337698	14.406	37.4306	CAMK2D
protein-DNA Complex Assembly (GO:0065004)	2/59	0.0758279	0.340943	4.5681	11.7824	TCF4;NAP1L4
Protein Stabilization (GO:0050821)	4/208	0.0772739	0.340943	2.56758	6.57403	BAG6;PIH1D2;ANK2;MAPK8IP3
Regulation Of Extrinsic Apoptotic Signaling Pathway (GO:2001236)	2/60	0.0780593	0.340943	4.48911	11.4485	TCF7L2;ZMYND11
Histone Acetylation (GO:0016573)	2/60	0.0780593	0.340943	4.48911	11.4485	BRD8;MAP3K7
Negative Regulation Of Autophagy (GO:0010507)	2/61	0.0803111	0.340943	4.4128	11.1284	TBC1D14;SIRT2
Regulation Of Cell Cycle (GO:0051726)	5/298	0.0808571	0.340943	2.23939	5.63222	RPS6KA2;TSC2;ADARB1;BRD8;SIRT2
P-body Assembly (GO:0033962)	1/11	0.0815325	0.340943	12.9647	32.4993	LSM14A
Negative Regulation Of Potassium Ion Transmembrane Transport (GO:1901380)	1/11	0.0815325	0.340943	12.9647	32.4993	NEDD4L
Regulation Of Keratinocyte Migration (GO:0051547)	1/11	0.0815325	0.340943	12.9647	32.4993	MAP4K4
Regulation Of Leukocyte Cell-Cell Adhesion (GO:1903037)	1/11	0.0815325	0.340943	12.9647	32.4993	WNK1
Biogenic Amine Biosynthetic Process (GO:0042401)	1/11	0.0815325	0.340943	12.9647	32.4993	SMOX
Nucleotide-Binding Oligomerization Domain Containing Signaling Pathway (GO:0070423)	1/11	0.0815325	0.340943	12.9647	32.4993	MAP3K7
Organic Cyclic Compound Catabolic Process (GO:1901361)	1/11	0.0815325	0.340943	12.9647	32.4993	HSD11B1
Polyamine Metabolic Process (GO:0006595)	1/11	0.0815325	0.340943	12.9647	32.4993	SMOX
Positive Regulation Of Myelination (GO:0031643)	1/11	0.0815325	0.340943	12.9647	32.4993	PARD3
Regulation Of Cell Communication By Electrical Coupling Involved In Cardiac Conduction (GO:1901844)	1/11	0.0815325	0.340943	12.9647	32.4993	CAMK2D
Regulation Of Embryonic Development (GO:0045995)	2/62	0.082583	0.340943	4.33904	10.8213	BAG6;TRIP12
Negative Regulation Of Kinase Activity (GO:0033673)	2/62	0.082583	0.340943	4.33904	10.8213	TSC2;CEP43
Regulation Of GTPase Activity (GO:0043087)	4/214	0.0837374	0.340943	2.49346	6.18395	DOCK11;WNK1;NDEL1;MAP4K4
Antigen Receptor-Mediated Signaling Pathway (GO:0050851)	3/134	0.0849081	0.340943	2.98999	7.37387	BTNL9;WNK1;MAP3K7
Non-Membrane-Bounded Organelle Assembly (GO:0140694)	3/135	0.0863703	0.340943	2.96719	7.26698	TMOD1;PRRC2C;LSM14A
Positive Regulation Of Macroautophagy (GO:0016239)	2/64	0.0871853	0.340943	4.19864	10.2435	TSC2;MAP3K7
MyD88-dependent Toll-Like Receptor Signaling Pathway (GO:0002755)	1/12	0.0886086	0.340943	11.7855	28.5625	MAP3K7
Negative Regulation Of Potassium Ion Transport (GO:0043267)	1/12	0.0886086	0.340943	11.7855	28.5625	NEDD4L
Adipose Tissue Development (GO:0060612)	1/12	0.0886086	0.340943	11.7855	28.5625	DYRK1B
Organophosphate Catabolic Process (GO:0046434)	1/12	0.0886086	0.340943	11.7855	28.5625	ENPP2
Positive Regulation Of ERAD Pathway (GO:1904294)	1/12	0.0886086	0.340943	11.7855	28.5625	BAG6
Positive Regulation Of T Cell Chemotaxis (GO:0010820)	1/12	0.0886086	0.340943	11.7855	28.5625	WNK1
Relaxation Of Cardiac Muscle (GO:0055119)	1/12	0.0886086	0.340943	11.7855	28.5625	CAMK2D
Secretion (GO:0046903)	1/12	0.0886086	0.340943	11.7855	28.5625	SLC22A16
Steroid Catabolic Process (GO:0006706)	1/12	0.0886086	0.340943	11.7855	28.5625	HSD11B1
Synaptic Membrane Adhesion (GO:0099560)	1/12	0.0886086	0.340943	11.7855	28.5625	PTPRS
Positive Regulation Of Ruffle Assembly (GO:1900029)	1/12	0.0886086	0.340943	11.7855	28.5625	NDEL1
Primary miRNA Processing (GO:0031053)	1/12	0.0886086	0.340943	11.7855	28.5625	HNRNPA2B1
Pyrimidine Deoxyribonucleotide Catabolic Process (GO:0009223)	1/12	0.0886086	0.340943	11.7855	28.5625	NT5C
Multicellular Organismal-Level Iron Ion Homeostasis (GO:0060586)	1/12	0.0886086	0.340943	11.7855	28.5625	NEO1
Regulation Of Cell Communication By Electrical Coupling (GO:0010649)	1/12	0.0886086	0.340943	11.7855	28.5625	CAMK2D
Protein Localization To Organelle (GO:0033365)	3/137	0.0893266	0.342297	2.92261	7.05942	ANK2;TULP2;BANP
Intracellular Calcium Ion Homeostasis (GO:0006874)	3/139	0.0923251	0.345071	2.87933	6.85984	CAMK2D;ANK2;ATP13A3
Negative Regulation Of Wnt Signaling Pathway (GO:0030178)	3/140	0.0938399	0.345071	2.85817	6.76291	INVS;TCF7L2;TSC2
Negative Regulation Of Cellular Catabolic Process (GO:0031330)	2/67	0.0942287	0.345071	4.00425	9.45816	TBC1D14;SIRT2
N-terminal Protein Amino Acid Modification (GO:0031365)	1/13	0.0956305	0.345071	10.8028	25.3571	NAA35
Peptidyl-Methionine Modification (GO:0018206)	1/13	0.0956305	0.345071	10.8028	25.3571	NAA35
Relaxation Of Muscle (GO:0090075)	1/13	0.0956305	0.345071	10.8028	25.3571	CAMK2D
Response To Chemokine (GO:1990868)	1/13	0.0956305	0.345071	10.8028	25.3571	WNK1
Response To Nerve Growth Factor (GO:1990089)	1/13	0.0956305	0.345071	10.8028	25.3571	KIDINS220
Positive Regulation Of Fatty Acid Biosynthetic Process (GO:0045723)	1/13	0.0956305	0.345071	10.8028	25.3571	SIRT2
Glomerular Filtration (GO:0003094)	1/13	0.0956305	0.345071	10.8028	25.3571	MCAM
Positive Regulation Of Potassium Ion Transmembrane Transporter Activity (GO:1901018)	1/13	0.0956305	0.345071	10.8028	25.3571	ANK2
Mature B Cell Differentiation Involved In Immune Response (GO:0002313)	1/13	0.0956305	0.345071	10.8028	25.3571	DOCK11
Microvillus Organization (GO:0032528)	1/13	0.0956305	0.345071	10.8028	25.3571	MAP4K4
Regulation Of T Cell Chemotaxis (GO:0010819)	1/13	0.0956305	0.345071	10.8028	25.3571	WNK1
Protein Localization To Cell Periphery (GO:1990778)	3/142	0.0969003	0.345071	2.81676	6.57452	RABEP1;SLMAP;ANK2
Regulation Of Heart Contraction (GO:0008016)	2/69	0.0990126	0.345071	3.88433	8.98254	CAMK2D;ANK2
Regulation Of Monoatomic Ion Transmembrane Transporter Activity (GO:0032412)	2/69	0.0990126	0.345071	3.88433	8.98254	NEDD4L;ANK2
Cellular Response To Calcium Ion (GO:0071277)	2/69	0.0990126	0.345071	3.88433	8.98254	CAMK2D;ADD1
Apoptotic Process (GO:0006915)	4/228	0.0998095	0.345071	2.33595	5.38318	BAG6;TSC2;MAP3K7;ARHGEF6
Chromatin Remodeling (GO:0006338)	4/228	0.0998095	0.345071	2.33595	5.38318	BRPF1;HP1BP3;TRIP12;SIRT2
Proteasome-Mediated Ubiquitin-Dependent Protein Catabolic Process (GO:0043161)	5/319	0.100658	0.345071	2.08738	4.79266	BAG6;NEDD4L;TRIP12;PPP2R5C;SIRT2
Negative Regulation Of Extrinsic Apoptotic Signaling Pathway (GO:2001237)	2/70	0.10143	0.345071	3.82701	8.75769	TCF7L2;ZMYND11
Sulfur Compound Biosynthetic Process (GO:0044272)	2/70	0.10143	0.345071	3.82701	8.75769	XYLT2;MAT2B
COPII-coated Vesicle Cargo Loading (GO:0090110)	1/14	0.102599	0.345071	9.97134	22.704	SEC31A
Regulation Of Exit From Mitosis (GO:0007096)	1/14	0.102599	0.345071	9.97134	22.704	SIRT2
Regulation Of Hemopoiesis (GO:1903706)	1/14	0.102599	0.345071	9.97134	22.704	BRPF1
T Cell Proliferation (GO:0042098)	1/14	0.102599	0.345071	9.97134	22.704	CADM1
Regulation Of Phosphate Metabolic Process (GO:0019220)	1/14	0.102599	0.345071	9.97134	22.704	SIRT2
Pancreas Development (GO:0031016)	1/14	0.102599	0.345071	9.97134	22.704	TCF7L2
Establishment Of Chromosome Localization (GO:0051303)	1/14	0.102599	0.345071	9.97134	22.704	NDEL1
Striated Muscle Cell Development (GO:0055002)	1/14	0.102599	0.345071	9.97134	22.704	TMOD1
Icosanoid Transport (GO:0071715)	1/14	0.102599	0.345071	9.97134	22.704	SLC22A6
Microvillus Assembly (GO:0030033)	1/14	0.102599	0.345071	9.97134	22.704	MAP4K4
Negative Regulation Of Cilium Assembly (GO:1902018)	1/14	0.102599	0.345071	9.97134	22.704	LIMK2
Regulation Of Cilium Assembly (GO:1902017)	2/71	0.103863	0.348073	3.77136	8.54092	LIMK2;TBC1D14
Cellular Response To Hypoxia (GO:0071456)	2/72	0.106313	0.348283	3.71729	8.33183	HP1BP3;SIRT2
Positive Regulation Of Protein Localization To Nucleus (GO:1900182)	2/72	0.106313	0.348283	3.71729	8.33183	TCF7L2;LIMK2
Protein Targeting To Membrane (GO:0006612)	2/72	0.106313	0.348283	3.71729	8.33183	BAG6;PARD3
Negative Regulation Of Catabolic Process (GO:0009895)	2/72	0.106313	0.348283	3.71729	8.33183	SIRT2;BANP
Cellular Response To Decreased Oxygen Levels (GO:0036294)	2/73	0.108778	0.348283	3.66475	8.13006	HP1BP3;SIRT2
Regulation Of Clathrin-Dependent Endocytosis (GO:2000369)	1/15	0.109514	0.348283	9.25864	20.4774	TNK2
N-terminal Protein Amino Acid Acetylation (GO:0006474)	1/15	0.109514	0.348283	9.25864	20.4774	NAA35
Activation Of NF-kappaB-inducing Kinase Activity (GO:0007250)	1/15	0.109514	0.348283	9.25864	20.4774	MAP3K7
Neurotrophin Signaling Pathway (GO:0038179)	1/15	0.109514	0.348283	9.25864	20.4774	KIDINS220
Renal Filtration (GO:0097205)	1/15	0.109514	0.348283	9.25864	20.4774	MCAM
Sphingolipid Catabolic Process (GO:0030149)	1/15	0.109514	0.348283	9.25864	20.4774	ENPP2
Stem Cell Development (GO:0048864)	1/15	0.109514	0.348283	9.25864	20.4774	TCOF1
Positive Regulation Of Potassium Ion Transport (GO:0043268)	1/15	0.109514	0.348283	9.25864	20.4774	ANK2
Positive Regulation Of Secretion (GO:0051047)	1/15	0.109514	0.348283	9.25864	20.4774	FLNB
Regulation Of Rac Protein Signal Transduction (GO:0035020)	1/15	0.109514	0.348283	9.25864	20.4774	ARHGAP17
Regulation Of Cellular Component Organization (GO:0051128)	3/153	0.114434	0.355128	2.60874	5.65511	ARHGEF11;CAMK2D;TSC2
Positive Regulation Of Protein Secretion (GO:0050714)	2/76	0.116263	0.355128	3.51565	7.56533	TCF7L2;APBB3
Regulation Of Ras Protein Signal Transduction (GO:0046578)	2/76	0.116263	0.355128	3.51565	7.56533	GIT2;ARHGAP17
DNA Repair-Dependent Chromatin Remodeling (GO:0140861)	1/16	0.116375	0.355128	8.64096	18.5861	TRIP12
Negative Regulation Of Viral-Induced Cytoplasmic Pattern Recognition Receptor Signaling Pathway (GO:0039532)	1/16	0.116375	0.355128	8.64096	18.5861	PTPRS
Regulation Of Transforming Growth Factor Beta Production (GO:0071634)	1/16	0.116375	0.355128	8.64096	18.5861	LTBP1
Positive Regulation Of Cell Migration Involved In Sprouting Angiogenesis (GO:0090050)	1/16	0.116375	0.355128	8.64096	18.5861	JCAD
Positive Regulation Of Muscle Hypertrophy (GO:0014742)	1/16	0.116375	0.355128	8.64096	18.5861	CAMK2D
Positive Regulation Of Telomere Capping (GO:1904355)	1/16	0.116375	0.355128	8.64096	18.5861	MAP3K4
Regulation Of Blood Vessel Endothelial Cell Proliferation Involved In Sprouting Angiogenesis (GO:1903587)	1/16	0.116375	0.355128	8.64096	18.5861	JCAD
Regulation Of Cardiac Muscle Contraction By Regulation Of The Release Of Sequestered Calcium Ion (GO:0010881)	1/16	0.116375	0.355128	8.64096	18.5861	CAMK2D
Actomyosin Structure Organization (GO:0031032)	2/77	0.118786	0.355128	3.4686	7.3896	TMOD1;EPB41
Regulation Of Transcription Elongation By RNA Polymerase II (GO:0034243)	2/77	0.118786	0.355128	3.4686	7.3896	MED23;ZMYND11
Monoatomic Cation Homeostasis (GO:0055080)	2/77	0.118786	0.355128	3.4686	7.3896	WNK1;NEO1
Peptidyl-Serine Phosphorylation (GO:0018105)	3/158	0.122775	0.355128	2.52395	5.29373	CAMK2D;WNK1;DYRK1B
Base Conversion Or Substitution Editing (GO:0016553)	1/17	0.123185	0.355128	8.10049	16.963	ADARB1
Carbohydrate Derivative Catabolic Process (GO:1901136)	1/17	0.123185	0.355128	8.10049	16.963	BPGM
Regulation Of Telomere Maintenance Via Telomere Lengthening (GO:1904356)	1/17	0.123185	0.355128	8.10049	16.963	HNRNPA2B1
Positive Chemotaxis (GO:0050918)	1/17	0.123185	0.355128	8.10049	16.963	TSC2
Regulation Of Vacuole Organization (GO:0044088)	1/17	0.123185	0.355128	8.10049	16.963	TBC1D14
Positive Regulation Of Cardiac Muscle Hypertrophy (GO:0010613)	1/17	0.123185	0.355128	8.10049	16.963	CAMK2D
Positive Regulation Of Dendrite Extension (GO:1903861)	1/17	0.123185	0.355128	8.10049	16.963	NEDD4L
Positive Regulation Of Fatty Acid Metabolic Process (GO:0045923)	1/17	0.123185	0.355128	8.10049	16.963	SIRT2
Facultative Heterochromatin Formation (GO:0140718)	1/17	0.123185	0.355128	8.10049	16.963	SIRT2
Positive Regulation Of Lymphocyte Chemotaxis (GO:0140131)	1/17	0.123185	0.355128	8.10049	16.963	WNK1
Transcription By RNA Polymerase I (GO:0006360)	1/17	0.123185	0.355128	8.10049	16.963	TCOF1
Ventricular Cardiac Muscle Cell Action Potential (GO:0086005)	1/17	0.123185	0.355128	8.10049	16.963	NEDD4L
Positive Regulation Of Potassium Ion Transmembrane Transport (GO:1901381)	1/17	0.123185	0.355128	8.10049	16.963	ANK2
rRNA Transcription (GO:0009303)	1/17	0.123185	0.355128	8.10049	16.963	TCOF1
Regulation Of DNA Methylation-Dependent Heterochromatin Formation (GO:0090308)	1/17	0.123185	0.355128	8.10049	16.963	L3MBTL3
Positive Regulation Of Catabolic Process (GO:0009896)	2/79	0.123874	0.355128	3.37816	7.05526	L3MBTL3;FLNB
Histone Modification (GO:0016570)	2/81	0.129014	0.355128	3.29231	6.7421	BRD8;SIRT2
Regulation Of Dendrite Extension (GO:1903859)	1/18	0.129942	0.355128	7.62361	15.5572	NEDD4L
Negative Regulation Of Monoatomic Ion Transport (GO:0043271)	1/18	0.129942	0.355128	7.62361	15.5572	WNK4
Neural Crest Cell Differentiation (GO:0014033)	1/18	0.129942	0.355128	7.62361	15.5572	TCOF1
Regulation Of Nervous System Process (GO:0031644)	1/18	0.129942	0.355128	7.62361	15.5572	DLGAP4
Cardiac Muscle Cell Contraction (GO:0086003)	1/18	0.129942	0.355128	7.62361	15.5572	CAMK2D
Regulation Of Ventricular Cardiac Muscle Cell Membrane Repolarization (GO:0060307)	1/18	0.129942	0.355128	7.62361	15.5572	ANK2
Renal Absorption (GO:0070293)	1/18	0.129942	0.355128	7.62361	15.5572	WNK4
Response To Axon Injury (GO:0048678)	1/18	0.129942	0.355128	7.62361	15.5572	MAPK8IP3
Positive Regulation Of Cation Transmembrane Transport (GO:1904064)	1/18	0.129942	0.355128	7.62361	15.5572	ANK2
Positive Regulation Of Chromosome Segregation (GO:0051984)	1/18	0.129942	0.355128	7.62361	15.5572	SIRT2
Positive Regulation Of Focal Adhesion Assembly (GO:0051894)	1/18	0.129942	0.355128	7.62361	15.5572	MAP4K4
Establishment Of Vesicle Localization (GO:0051650)	1/18	0.129942	0.355128	7.62361	15.5572	LIMK2
Glycerolipid Catabolic Process (GO:0046503)	1/18	0.129942	0.355128	7.62361	15.5572	GPCPD1
Positive Regulation Of Nervous System Process (GO:0031646)	1/18	0.129942	0.355128	7.62361	15.5572	PARD3
Positive Regulation Of Response To Endoplasmic Reticulum Stress (GO:1905898)	1/18	0.129942	0.355128	7.62361	15.5572	BAG6
Regulation Of T Cell Cytokine Production (GO:0002724)	1/18	0.129942	0.355128	7.62361	15.5572	MAP3K7
Negative Regulation Of Apoptotic Signaling Pathway (GO:2001234)	2/82	0.131602	0.355128	3.25099	6.59291	TCF7L2;ZMYND11
Positive Regulation Of Ubiquitin-Dependent Protein Catabolic Process (GO:2000060)	2/83	0.134203	0.355128	3.21069	6.44836	L3MBTL3;SIRT2
Protein Localization (GO:0008104)	5/351	0.135014	0.355128	1.89122	3.78693	PARD3;TSC2;ANK2;AKAP4;SEC31A
Peptidyl-Serine Modification (GO:0018209)	3/166	0.136564	0.355128	2.3991	4.77651	CAMK2D;WNK1;DYRK1B
Negative Regulation Of Leukocyte Cell-Cell Adhesion (GO:1903038)	1/19	0.136647	0.355128	7.19971	14.33	WNK1
Phosphate Ion Transport (GO:0006817)	1/19	0.136647	0.355128	7.19971	14.33	SLC37A4
Cellular Response To Catecholamine Stimulus (GO:0071870)	1/19	0.136647	0.355128	7.19971	14.33	SIRT2
Cellular Response To Lectin (GO:1990858)	1/19	0.136647	0.355128	7.19971	14.33	MAP3K7
Cellular Response To Misfolded Protein (GO:0071218)	1/19	0.136647	0.355128	7.19971	14.33	BAG6
Regulation Of Vascular Endothelial Growth Factor Signaling Pathway (GO:1900746)	1/19	0.136647	0.355128	7.19971	14.33	JCAD
Chondroitin Sulfate Proteoglycan Biosynthetic Process (GO:0050650)	1/19	0.136647	0.355128	7.19971	14.33	XYLT2
Establishment Of Epithelial Cell Polarity (GO:0090162)	1/19	0.136647	0.355128	7.19971	14.33	PARD3
Stimulatory C-type Lectin Receptor Signaling Pathway (GO:0002223)	1/19	0.136647	0.355128	7.19971	14.33	MAP3K7
Insulin Secretion (GO:0030073)	1/19	0.136647	0.355128	7.19971	14.33	CAMK2G
Interleukin-1-Mediated Signaling Pathway (GO:0070498)	1/19	0.136647	0.355128	7.19971	14.33	MAP3K7
Intrinsic Apoptotic Signaling Pathway In Response To DNA Damage By P53 Class Mediator (GO:0042771)	1/19	0.136647	0.355128	7.19971	14.33	BAG6
Receptor Clustering (GO:0043113)	1/19	0.136647	0.355128	7.19971	14.33	ITGAL
Regulation Of Nucleic Acid-Templated Transcription (GO:1903506)	6/452	0.136734	0.355128	1.76342	3.50871	MED23;BRPF1;DMTF1;HP1BP3;MLX;APBB3
Positive Regulation Of Protein Localization (GO:1903829)	2/85	0.139438	0.359214	3.13301	6.17245	TCF7L2;LIMK2
Integrin-Mediated Signaling Pathway (GO:0007229)	2/85	0.139438	0.359214	3.13301	6.17245	ITGA7;ITGAL
T Cell Mediated Immunity (GO:0002456)	1/20	0.143302	0.359214	6.82043	13.2508	CADM1
Negative Regulation Of Protein Localization To Cell Periphery (GO:1904376)	1/20	0.143302	0.359214	6.82043	13.2508	NUMB
Negative Regulation Of Protein Localization To Plasma Membrane (GO:1903077)	1/20	0.143302	0.359214	6.82043	13.2508	NUMB
Peripheral Nervous System Development (GO:0007422)	1/20	0.143302	0.359214	6.82043	13.2508	NFASC
Endoplasmic Reticulum Calcium Ion Homeostasis (GO:0032469)	1/20	0.143302	0.359214	6.82043	13.2508	CAMK2D
Stress-Activated Protein Kinase Signaling Cascade (GO:0031098)	1/20	0.143302	0.359214	6.82043	13.2508	MAP3K7
Positive Regulation Of Lipid Catabolic Process (GO:0050996)	1/20	0.143302	0.359214	6.82043	13.2508	FLNB
Protein Deacylation (GO:0035601)	1/20	0.143302	0.359214	6.82043	13.2508	SIRT2
Myoblast Differentiation (GO:0045445)	1/20	0.143302	0.359214	6.82043	13.2508	TCF7L2
Regulation Of Calcium Ion Transmembrane Transport (GO:1903169)	1/20	0.143302	0.359214	6.82043	13.2508	CAMK2D
Regulation Of Cardiac Muscle Contraction By Calcium Ion Signaling (GO:0010882)	1/20	0.143302	0.359214	6.82043	13.2508	CAMK2D
Cell-Cell Adhesion Via Plasma-Membrane Adhesion Molecules (GO:0098742)	3/172	0.147239	0.362173	2.31322	4.43143	PTPRS;CADM1;ITGAL
Regulation Of Double-Strand Break Repair (GO:2000779)	2/88	0.147373	0.362173	3.02326	5.7889	TRIP12;BRD8
Positive Regulation Of Plasma Membrane Bounded Cell Projection Assembly (GO:0120034)	2/88	0.147373	0.362173	3.02326	5.7889	DOCK11;NDEL1
Regulation Of Dendritic Spine Development (GO:0060998)	1/21	0.149905	0.362173	6.47908	12.2957	PTPRS
Regulation Of Histone Deacetylation (GO:0031063)	1/21	0.149905	0.362173	6.47908	12.2957	CAMK2D
Negative Regulation Of Reactive Oxygen Species Metabolic Process (GO:2000378)	1/21	0.149905	0.362173	6.47908	12.2957	SIRT2
Aminoglycan Biosynthetic Process (GO:0006023)	1/21	0.149905	0.362173	6.47908	12.2957	XYLT2
Peptide Catabolic Process (GO:0043171)	1/21	0.149905	0.362173	6.47908	12.2957	XPNPEP1
Cellular Response To Nerve Growth Factor Stimulus (GO:1990090)	1/21	0.149905	0.362173	6.47908	12.2957	KIDINS220
Positive Regulation Of T Cell Cytokine Production (GO:0002726)	1/21	0.149905	0.362173	6.47908	12.2957	MAP3K7
Positive Regulation Of Natural Killer Cell Mediated Cytotoxicity (GO:0045954)	1/21	0.149905	0.362173	6.47908	12.2957	CADM1
Histone H2A Acetylation (GO:0043968)	1/21	0.149905	0.362173	6.47908	12.2957	BRD8
Negative Regulation Of GTPase Activity (GO:0034260)	1/21	0.149905	0.362173	6.47908	12.2957	WNK1
Regulation Of Cardiac Conduction (GO:1903779)	1/21	0.149905	0.362173	6.47908	12.2957	ANK2
Regulation Of Peptidyl-Tyrosine Phosphorylation (GO:0050730)	2/90	0.152713	0.36612	2.95425	5.55161	TNK2;ENPP2
Regulation Of Phosphatidylinositol 3-Kinase Signaling (GO:0014066)	2/90	0.152713	0.36612	2.95425	5.55161	TSC2;PTPN13
Positive Regulation Of Proteasomal Protein Catabolic Process (GO:1901800)	2/90	0.152713	0.36612	2.95425	5.55161	BAG6;SIRT2
Positive Regulation Of Hydrolase Activity (GO:0051345)	3/176	0.154502	0.367557	2.25927	4.2193	DOCK11;NDEL1;MAP4K4
Positive Regulation Of MAP Kinase Activity (GO:0043406)	2/91	0.155397	0.367557	2.9209	5.43805	MAP3K7;MAP3K4
Fc-epsilon Receptor Signaling Pathway (GO:0038095)	1/22	0.156457	0.367557	6.17025	11.4456	MAP3K7
Negative Regulation Of Macroautophagy (GO:0016242)	1/22	0.156457	0.367557	6.17025	11.4456	TSC2
Regulation Of Telomere Capping (GO:1904353)	1/22	0.156457	0.367557	6.17025	11.4456	MAP3K4
Vesicle Transport Along Microtubule (GO:0047496)	1/22	0.156457	0.367557	6.17025	11.4456	NDEL1
Negative Regulation Of Axonogenesis (GO:0050771)	1/22	0.156457	0.367557	6.17025	11.4456	PTPRS
Regulation Of Cardiac Muscle Cell Membrane Repolarization (GO:0099623)	1/22	0.156457	0.367557	6.17025	11.4456	ANK2
Positive Regulation Of Cell Migration (GO:0030335)	4/272	0.15845	0.371305	1.94806	3.58894	ENPP2;NUMB;CEP43;MAP4K4
Regulation Of Gene Expression (GO:0010468)	12/1127	0.159966	0.373921	1.41964	2.60191	BTNL9;CLK1;MED23;BRPF1;DMTF1;HP1BP3;MLX;ANK2;HNRNPH3;MBNL3;APBB3;SIRT2
Regulation Of Lipid Catabolic Process (GO:0050994)	1/23	0.16296	0.374367	5.88948	10.685	FLNB
Nuclear Membrane Reassembly (GO:0031468)	1/23	0.16296	0.374367	5.88948	10.685	SIRT2
Cytosolic Pattern Recognition Receptor Signaling Pathway (GO:0002753)	1/23	0.16296	0.374367	5.88948	10.685	MAP3K7
Positive Regulation Of Cell-Substrate Junction Organization (GO:0150117)	1/23	0.16296	0.374367	5.88948	10.685	MAP4K4
Heparan Sulfate Proteoglycan Biosynthetic Process (GO:0015012)	1/23	0.16296	0.374367	5.88948	10.685	XYLT2
Microtubule Nucleation (GO:0007020)	1/23	0.16296	0.374367	5.88948	10.685	NDEL1
Regulation Of Cardiac Muscle Hypertrophy (GO:0010611)	1/23	0.16296	0.374367	5.88948	10.685	CAMK2D
Positive Regulation Of Epithelial Cell Migration (GO:0010634)	2/95	0.166223	0.375357	2.79471	5.01489	ENPP2;MAP4K4
Regulation Of Macroautophagy (GO:0016241)	2/96	0.16895	0.375357	2.76484	4.9163	TSC2;MAP3K7
Regulation Of Execution Phase Of Apoptosis (GO:1900117)	1/24	0.169412	0.375357	5.63313	10.0012	SIRT2
RNA Splicing, Via Transesterification Reactions (GO:0000375)	1/24	0.169412	0.375357	5.63313	10.0012	TXNL4A
Regulation Of Heterotypic Cell-Cell Adhesion (GO:0034114)	1/24	0.169412	0.375357	5.63313	10.0012	WNK1
Neuromuscular Junction Development (GO:0007528)	1/24	0.169412	0.375357	5.63313	10.0012	PPFIBP1
Regulation Of Ruffle Assembly (GO:1900027)	1/24	0.169412	0.375357	5.63313	10.0012	NDEL1
Regulation Of Ryanodine-Sensitive Calcium-Release Channel Activity (GO:0060314)	1/24	0.169412	0.375357	5.63313	10.0012	CAMK2D
Positive Regulation Of BMP Signaling Pathway (GO:0030513)	1/24	0.169412	0.375357	5.63313	10.0012	KCP
Response To Hexose (GO:0009746)	1/24	0.169412	0.375357	5.63313	10.0012	TCF7L2
Dicarboxylic Acid Transport (GO:0006835)	1/24	0.169412	0.375357	5.63313	10.0012	SLC22A6
Positive Regulation Of Lipid Metabolic Process (GO:0045834)	1/24	0.169412	0.375357	5.63313	10.0012	FLNB
Positive Regulation Of Natural Killer Cell Mediated Immunity (GO:0002717)	1/24	0.169412	0.375357	5.63313	10.0012	CADM1
Positive Regulation Of p38MAPK Cascade (GO:1900745)	1/24	0.169412	0.375357	5.63313	10.0012	MAP3K4
Protein Kinase B Signaling (GO:0043491)	1/24	0.169412	0.375357	5.63313	10.0012	TSC2
Central Nervous System Development (GO:0007417)	4/283	0.17477	0.379648	1.8702	3.26216	BAG6;GIT2;NFASC;FLNB
Negative Regulation Of Protein Localization To Membrane (GO:1905476)	1/25	0.175816	0.379648	5.39815	9.38371	NUMB
Regulation Of Intracellular Estrogen Receptor Signaling Pathway (GO:0033146)	1/25	0.175816	0.379648	5.39815	9.38371	STRN3
Negative Regulation Of Response To Wounding (GO:1903035)	1/25	0.175816	0.379648	5.39815	9.38371	PTPRS
Negative Regulation Of Smoothened Signaling Pathway (GO:0045879)	1/25	0.175816	0.379648	5.39815	9.38371	HERC4
Peptide Hormone Secretion (GO:0030072)	1/25	0.175816	0.379648	5.39815	9.38371	CAMK2G
Phosphatidylethanolamine Metabolic Process (GO:0046337)	1/25	0.175816	0.379648	5.39815	9.38371	CEPT1
Positive Regulation Of T Cell Migration (GO:2000406)	1/25	0.175816	0.379648	5.39815	9.38371	WNK1
Positive Regulation Of Interleukin-2 Production (GO:0032743)	1/25	0.175816	0.379648	5.39815	9.38371	MAP3K7
Vesicle Cargo Loading (GO:0035459)	1/25	0.175816	0.379648	5.39815	9.38371	SEC31A
Lamellipodium Assembly (GO:0030032)	1/25	0.175816	0.379648	5.39815	9.38371	ARHGEF6
Axonogenesis (GO:0007409)	3/188	0.176933	0.380827	2.11144	3.65697	NFASC;PARD3;NEO1
Axon Development (GO:0061564)	2/99	0.177176	0.380827	2.67892	4.63617	PARD3;MAPK8IP3
Endocytosis (GO:0006897)	3/189	0.178843	0.383527	2.09998	3.61459	TSC2;CLINT1;DNM1
Intracellular Monoatomic Cation Homeostasis (GO:0030003)	3/190	0.180758	0.383623	2.08864	3.57283	SLC22A17;ANK2;ATP13A3
Negative Regulation Of Insulin Receptor Signaling Pathway (GO:0046627)	1/26	0.18217	0.383623	5.18196	8.82393	TSC2
Fc Receptor Signaling Pathway (GO:0038093)	1/26	0.18217	0.383623	5.18196	8.82393	MAP3K7
Regulation Of Fatty Acid Biosynthetic Process (GO:0042304)	1/26	0.18217	0.383623	5.18196	8.82393	SIRT2
Regulation Of Interferon-Alpha Production (GO:0032647)	1/26	0.18217	0.383623	5.18196	8.82393	PTPRS
Establishment Or Maintenance Of Apical/Basal Cell Polarity (GO:0035088)	1/26	0.18217	0.383623	5.18196	8.82393	PARD3
Positive Regulation Of Nuclear Division (GO:0051785)	1/26	0.18217	0.383623	5.18196	8.82393	SIRT2
Protein Localization To Cell Surface (GO:0034394)	1/26	0.18217	0.383623	5.18196	8.82393	ANK2
Calcium Ion Homeostasis (GO:0055074)	2/102	0.185464	0.388159	2.59816	4.37762	ANK2;ATP13A3
Regulation Of Signal Transduction (GO:0009966)	3/193	0.186536	0.388159	2.05535	3.45121	GIT2;TSC2;ZMYND11
GPI Anchor Metabolic Process (GO:0006505)	1/27	0.188475	0.388159	4.9824	8.31458	PGAP3
T Cell Activation Involved In Immune Response (GO:0002286)	1/27	0.188475	0.388159	4.9824	8.31458	ITGAL
Regulation Of Peptidase Activity (GO:0052547)	1/27	0.188475	0.388159	4.9824	8.31458	CSTB
Respiratory Tube Development (GO:0030323)	1/27	0.188475	0.388159	4.9824	8.31458	BAG6
Positive Regulation Of Calcium Ion Transmembrane Transporter Activity (GO:1901021)	1/27	0.188475	0.388159	4.9824	8.31458	ANK2
Positive Regulation Of Filopodium Assembly (GO:0051491)	1/27	0.188475	0.388159	4.9824	8.31458	DOCK11
Protein Quality Control For Misfolded Or Incompletely Synthesized Proteins (GO:0006515)	1/27	0.188475	0.388159	4.9824	8.31458	BAG6
Negative Regulation Of Cellular Response To Insulin Stimulus (GO:1900077)	1/27	0.188475	0.388159	4.9824	8.31458	TSC2
Positive Regulation Of Stress-Activated MAPK Cascade (GO:0032874)	2/105	0.193806	0.394166	2.5221	4.13851	MAPK8IP3;MAP3K4
Regulation Of Monoatomic Ion Transport (GO:0043269)	1/28	0.194732	0.394166	4.79763	7.84954	NEDD4L
Regulation Of Protein Transport (GO:0051223)	1/28	0.194732	0.394166	4.79763	7.84954	NDEL1
Glycosaminoglycan Metabolic Process (GO:0030203)	1/28	0.194732	0.394166	4.79763	7.84954	XYLT2
Hematopoietic Progenitor Cell Differentiation (GO:0002244)	1/28	0.194732	0.394166	4.79763	7.84954	PRRC2C
Primary Neural Tube Formation (GO:0014020)	1/28	0.194732	0.394166	4.79763	7.84954	TSC2
Membrane Fusion (GO:0061025)	1/28	0.194732	0.394166	4.79763	7.84954	RABEP1
Gene Expression (GO:0010467)	4/296	0.194764	0.394166	1.78575	2.92143	DUSP11;HNRNPA2B1;ADARB1;HNRNPH3
Positive Regulation Of Cell Growth (GO:0030307)	2/106	0.196598	0.397017	2.49772	4.06279	NEDD4L;CEP43
Positive Regulation Of Autophagy (GO:0010508)	2/107	0.199394	0.398052	2.47381	3.98895	TSC2;MAP3K7
JNK Cascade (GO:0007254)	1/29	0.200942	0.398052	4.62605	7.42361	MAP3K7
Negative Regulation Of Plasma Membrane Bounded Cell Projection Assembly (GO:0120033)	1/29	0.200942	0.398052	4.62605	7.42361	LIMK2
Establishment Of Mitotic Spindle Orientation (GO:0000132)	1/29	0.200942	0.398052	4.62605	7.42361	NDEL1
Tube Closure (GO:0060606)	1/29	0.200942	0.398052	4.62605	7.42361	TSC2
Glycolytic Process (GO:0006096)	1/29	0.200942	0.398052	4.62605	7.42361	PFKM
Heterotypic Cell-Cell Adhesion (GO:0034113)	1/29	0.200942	0.398052	4.62605	7.42361	ITGA7
Positive Regulation Of Viral Genome Replication (GO:0045070)	1/29	0.200942	0.398052	4.62605	7.42361	ADARB1
Protein Acetylation (GO:0006473)	1/29	0.200942	0.398052	4.62605	7.42361	NAA35
Regulation Of Proteasomal Ubiquitin-Dependent Protein Catabolic Process (GO:0032434)	2/109	0.205002	0.399261	2.42732	3.84667	BAG6;SIRT2
Cell-Matrix Adhesion (GO:0007160)	2/109	0.205002	0.399261	2.42732	3.84667	ITGA7;ITGAL
Cellular Response To Salt (GO:1902075)	2/109	0.205002	0.399261	2.42732	3.84667	CAMK2D;ADD1
DNA Geometric Change (GO:0032392)	1/30	0.207103	0.399261	4.46631	7.03237	HNRNPA2B1
GPI Anchor Biosynthetic Process (GO:0006506)	1/30	0.207103	0.399261	4.46631	7.03237	PGAP3
Regulation Of Potassium Ion Transport (GO:0043266)	1/30	0.207103	0.399261	4.46631	7.03237	ANK2
Cardiac Muscle Cell Action Potential Involved In Contraction (GO:0086002)	1/30	0.207103	0.399261	4.46631	7.03237	NEDD4L
Homologous Chromosome Pairing At Meiosis (GO:0007129)	1/30	0.207103	0.399261	4.46631	7.03237	BAG6
Innate Immune Response Activating Cell Surface Receptor Signaling Pathway (GO:0002220)	1/30	0.207103	0.399261	4.46631	7.03237	MAP3K7
Intrinsic Apoptotic Signaling Pathway In Response To Endoplasmic Reticulum Stress (GO:0070059)	1/30	0.207103	0.399261	4.46631	7.03237	BAG6
Lamellipodium Organization (GO:0097581)	1/30	0.207103	0.399261	4.46631	7.03237	ARHGEF6
Negative Regulation Of Axon Extension (GO:0030517)	1/30	0.207103	0.399261	4.46631	7.03237	PTPRS
Regulation Of Cell Migration Involved In Sprouting Angiogenesis (GO:0090049)	1/30	0.207103	0.399261	4.46631	7.03237	JCAD
Vesicle-Mediated Transport (GO:0016192)	5/411	0.210994	0.400319	1.60677	2.50002	RABEP1;TSC2;MAPK8IP3;CLINT1;DNM1
Negative Regulation Of Developmental Growth (GO:0048640)	1/31	0.213218	0.400319	4.31721	6.672	PTPRS
Regulation Of Dendrite Morphogenesis (GO:0048814)	1/31	0.213218	0.400319	4.31721	6.672	NEDD4L
Negative Regulation Of Intracellular Steroid Hormone Receptor Signaling Pathway (GO:0033144)	1/31	0.213218	0.400319	4.31721	6.672	STRN3
Organic Cation Transport (GO:0015695)	1/31	0.213218	0.400319	4.31721	6.672	SLC22A16
Regulation Of Protein Localization To Cell Surface (GO:2000008)	1/31	0.213218	0.400319	4.31721	6.672	NEDD4L
Response To Estradiol (GO:0032355)	1/31	0.213218	0.400319	4.31721	6.672	STRN3
Positive Regulation Of Lamellipodium Organization (GO:1902745)	1/31	0.213218	0.400319	4.31721	6.672	ENPP2
Toll-Like Receptor Signaling Pathway (GO:0002224)	1/31	0.213218	0.400319	4.31721	6.672	MAP3K7
Positive Regulation Of Proteolysis Involved In Protein Catabolic Process (GO:1903052)	1/31	0.213218	0.400319	4.31721	6.672	L3MBTL3
Leukocyte Cell-Cell Adhesion (GO:0007159)	1/31	0.213218	0.400319	4.31721	6.672	ITGAL
Presynaptic Endocytosis (GO:0140238)	1/31	0.213218	0.400319	4.31721	6.672	DNM1
Negative Regulation Of Cell-Matrix Adhesion (GO:0001953)	1/31	0.213218	0.400319	4.31721	6.672	MAP4K4
Regulation Of Canonical Wnt Signaling Pathway (GO:0060828)	3/207	0.214097	0.400453	1.91293	2.94845	INVS;TCF7L2;WNK1
Negative Regulation Of Canonical Wnt Signaling Pathway (GO:0090090)	2/114	0.219093	0.400453	2.31837	3.5199	INVS;TCF7L2
Negative Regulation Of Fat Cell Differentiation (GO:0045599)	1/32	0.219285	0.400453	4.17774	6.33922	SIRT2
NIK/NF-kappaB Signaling (GO:0038061)	1/32	0.219285	0.400453	4.17774	6.33922	MAP3K7
Negative Regulation Of Proteasomal Ubiquitin-Dependent Protein Catabolic Process (GO:0032435)	1/32	0.219285	0.400453	4.17774	6.33922	BAG6
Neural Tube Closure (GO:0001843)	1/32	0.219285	0.400453	4.17774	6.33922	TSC2
Regulation Of Natural Killer Cell Mediated Cytotoxicity (GO:0042269)	1/32	0.219285	0.400453	4.17774	6.33922	CADM1
Regulation Of Transmembrane Transport (GO:0034762)	1/32	0.219285	0.400453	4.17774	6.33922	NEDD4L
Respiratory System Development (GO:0060541)	1/32	0.219285	0.400453	4.17774	6.33922	BAG6
Gluconeogenesis (GO:0006094)	1/32	0.219285	0.400453	4.17774	6.33922	SLC37A4
Positive Regulation Of Telomere Maintenance Via Telomerase (GO:0032212)	1/32	0.219285	0.400453	4.17774	6.33922	MAP3K4
miRNA Processing (GO:0035196)	1/32	0.219285	0.400453	4.17774	6.33922	HNRNPA2B1
Proteoglycan Biosynthetic Process (GO:0030166)	1/32	0.219285	0.400453	4.17774	6.33922	XYLT2
Muscle Cell Development (GO:0055001)	1/32	0.219285	0.400453	4.17774	6.33922	ANK2
Regulation Of Potassium Ion Transmembrane Transport (GO:1901379)	1/33	0.225307	0.404341	4.04698	6.03118	NEDD4L
Cardiac Muscle Contraction (GO:0060048)	1/33	0.225307	0.404341	4.04698	6.03118	CAMK2D
Positive Regulation Of DNA Binding (GO:0043388)	1/33	0.225307	0.404341	4.04698	6.03118	SIRT2
Positive Regulation Of Cytokine Production Involved In Immune Response (GO:0002720)	1/33	0.225307	0.404341	4.04698	6.03118	MAP3K7
Positive Regulation Of Ion Transmembrane Transporter Activity (GO:0032414)	1/33	0.225307	0.404341	4.04698	6.03118	ANK2
Glycolipid Metabolic Process (GO:0006664)	1/33	0.225307	0.404341	4.04698	6.03118	PGAP3
Positive Regulation Of Reproductive Process (GO:2000243)	1/33	0.225307	0.404341	4.04698	6.03118	SIRT2
Positive Regulation Of Telomerase Activity (GO:0051973)	1/33	0.225307	0.404341	4.04698	6.03118	MAP3K4
Lung Development (GO:0030324)	1/33	0.225307	0.404341	4.04698	6.03118	BAG6
Protein Processing (GO:0016485)	2/117	0.227588	0.407652	2.25755	3.34167	ATP23;HGFAC
Establishment Of Mitotic Spindle Localization (GO:0040001)	1/34	0.231282	0.411118	3.92414	5.74542	NDEL1
Microtubule Polymerization (GO:0046785)	1/34	0.231282	0.411118	3.92414	5.74542	NDEL1
Negative Regulation Of JNK Cascade (GO:0046329)	1/34	0.231282	0.411118	3.92414	5.74542	ZMYND11
Regulation Of Blood Circulation (GO:1903522)	1/34	0.231282	0.411118	3.92414	5.74542	CAMK2D
Regulation Of Protein Kinase Activity (GO:0045859)	2/119	0.233264	0.413856	2.21874	3.22956	TSC2;CEP43
Response To Nutrient Levels (GO:0031667)	1/35	0.237211	0.414565	3.80854	5.47974	FLNB
Positive Regulation Of Cell Development (GO:0010720)	1/35	0.237211	0.414565	3.80854	5.47974	NUMB
Establishment Of Spindle Orientation (GO:0051294)	1/35	0.237211	0.414565	3.80854	5.47974	NDEL1
tRNA Aminoacylation For Protein Translation (GO:0006418)	1/35	0.237211	0.414565	3.80854	5.47974	CARS1
Hexose Biosynthetic Process (GO:0019319)	1/35	0.237211	0.414565	3.80854	5.47974	SLC37A4
Intrinsic Apoptotic Signaling Pathway By P53 Class Mediator (GO:0072332)	1/35	0.237211	0.414565	3.80854	5.47974	BAG6
Regulation Of Axon Extension (GO:0030516)	1/35	0.237211	0.414565	3.80854	5.47974	PTPRS
Regulation Of Cardiac Muscle Contraction (GO:0055117)	1/35	0.237211	0.414565	3.80854	5.47974	ANK2
Regulation Of Protein Catabolic Process (GO:0042176)	2/122	0.241795	0.415756	2.16294	3.07065	SIRT2;BANP
Protein Localization To Nucleus (GO:0034504)	2/122	0.241795	0.415756	2.16294	3.07065	TSC2;BANP
Positive Regulation Of Cell Motility (GO:2000147)	3/221	0.242464	0.415756	1.78881	2.53457	NUMB;CEP43;MAP4K4
COPII-coated Vesicle Budding (GO:0090114)	1/36	0.243094	0.415756	3.69953	5.23227	SEC31A
Negative Regulation Of Organelle Assembly (GO:1902116)	1/36	0.243094	0.415756	3.69953	5.23227	LIMK2
Negative Regulation Of Protein Kinase B Signaling (GO:0051898)	1/36	0.243094	0.415756	3.69953	5.23227	TSC2
Regulation Of Intracellular Protein Transport (GO:0033157)	1/36	0.243094	0.415756	3.69953	5.23227	NDEL1
Positive Regulation Of Double-Strand Break Repair Via Homologous Recombination (GO:1905168)	1/36	0.243094	0.415756	3.69953	5.23227	BRD8
Histone H3 Acetylation (GO:0043966)	1/36	0.243094	0.415756	3.69953	5.23227	MAP3K7
Histone Deacetylation (GO:0016575)	1/36	0.243094	0.415756	3.69953	5.23227	SIRT2
Protein Ubiquitination (GO:0016567)	5/434	0.243229	0.415756	1.51883	2.14725	HERC4;NEDD4L;UBA1;TRIP12;FBXO32
Regulation Of Cell Migration (GO:0030334)	5/434	0.243229	0.415756	1.51883	2.14725	ENPP2;NUMB;ADARB1;CEP43;MAP4K4
Neuron Projection Guidance (GO:0097485)	2/124	0.24749	0.422268	2.12726	2.97048	NFASC;NEO1
Negative Regulation Of Stress-Activated MAPK Cascade (GO:0032873)	1/37	0.248933	0.422418	3.59659	5.00131	ZMYND11
Regulation Of p38MAPK Cascade (GO:1900744)	1/37	0.248933	0.422418	3.59659	5.00131	MAP3K4
Synaptic Vesicle Cycle (GO:0099504)	1/37	0.248933	0.422418	3.59659	5.00131	GIT2
Negative Regulation Of Epithelial Cell Apoptotic Process (GO:1904036)	1/38	0.254727	0.426966	3.49921	4.78538	TCF7L2
Regulation Of Intracellular Transport (GO:0032386)	1/38	0.254727	0.426966	3.49921	4.78538	NDEL1
Negative Regulation Of Type I Interferon Production (GO:0032480)	1/38	0.254727	0.426966	3.49921	4.78538	PTPRS
Connective Tissue Development (GO:0061448)	1/38	0.254727	0.426966	3.49921	4.78538	DYRK1B
Positive Regulation Of Cation Channel Activity (GO:2001259)	1/38	0.254727	0.426966	3.49921	4.78538	ANK2
Fatty Acid Transport (GO:0015908)	1/38	0.254727	0.426966	3.49921	4.78538	SLC22A6
Regulation Of Cell Growth (GO:0001558)	3/227	0.25481	0.426966	1.74036	2.37949	ARHGEF11;CAMK2D;CEP43
RNA Transport (GO:0050658)	1/39	0.260477	0.428024	3.40695	4.58317	HNRNPA2B1
Negative Regulation Of Proteasomal Protein Catabolic Process (GO:1901799)	1/39	0.260477	0.428024	3.40695	4.58317	BAG6
Anterograde Axonal Transport (GO:0008089)	1/39	0.260477	0.428024	3.40695	4.58317	MAPK8IP3
Negative Regulation Of Ubiquitin-Dependent Protein Catabolic Process (GO:2000059)	1/39	0.260477	0.428024	3.40695	4.58317	BAG6
Odontogenesis (GO:0042476)	1/39	0.260477	0.428024	3.40695	4.58317	TUFT1
Organelle Transport Along Microtubule (GO:0072384)	1/39	0.260477	0.428024	3.40695	4.58317	NDEL1
Regulation Of Receptor-Mediated Endocytosis (GO:0048259)	1/39	0.260477	0.428024	3.40695	4.58317	TNK2
Positive Regulation Of Lipid Biosynthetic Process (GO:0046889)	1/39	0.260477	0.428024	3.40695	4.58317	SIRT2
Vesicle Cytoskeletal Trafficking (GO:0099518)	1/39	0.260477	0.428024	3.40695	4.58317	NDEL1
Histone H4 Acetylation (GO:0043967)	1/39	0.260477	0.428024	3.40695	4.58317	BRD8
Negative Regulation Of Cell-Substrate Adhesion (GO:0010812)	1/39	0.260477	0.428024	3.40695	4.58317	MAP4K4
Regulation Of DNA Repair (GO:0006282)	2/129	0.261746	0.429355	2.043	2.73839	TRIP12;BRD8
Positive Regulation Of Peptidyl-Tyrosine Phosphorylation (GO:0050731)	2/130	0.264599	0.429845	2.02693	2.69489	TNK2;ENPP2
Negative Regulation Of Protein Localization (GO:1903828)	1/40	0.266182	0.429845	3.31942	4.39351	NEDD4L
Positive Regulation Of Insulin Secretion (GO:0032024)	1/40	0.266182	0.429845	3.31942	4.39351	TCF7L2
Establishment Or Maintenance Of Epithelial Cell Apical/Basal Polarity (GO:0045197)	1/40	0.266182	0.429845	3.31942	4.39351	PARD3
Synaptic Vesicle Endocytosis (GO:0048488)	1/40	0.266182	0.429845	3.31942	4.39351	DNM1
Positive Regulation Of Monoatomic Ion Transport (GO:0043270)	1/40	0.266182	0.429845	3.31942	4.39351	ANK2
Protein Deacetylation (GO:0006476)	1/40	0.266182	0.429845	3.31942	4.39351	SIRT2
Regulation Of Autophagosome Assembly (GO:2000785)	1/40	0.266182	0.429845	3.31942	4.39351	TBC1D14
Negative Regulation Of Cell-Cell Adhesion (GO:0022408)	1/40	0.266182	0.429845	3.31942	4.39351	WNK1
Synapse Organization (GO:0050808)	2/131	0.267451	0.43115	2.01112	2.6523	PPFIBP1;PTPRS
Epithelial Cell Differentiation (GO:0030855)	2/132	0.270304	0.433744	1.99555	2.61059	BDH2;HNRNPH3
Regulation Of Dendrite Development (GO:0050773)	1/41	0.271844	0.433744	3.23627	4.21534	NEDD4L
Carbohydrate Catabolic Process (GO:0016052)	1/41	0.271844	0.433744	3.23627	4.21534	PFKM
Double-Strand Break Repair Via Nonhomologous End Joining (GO:0006303)	1/41	0.271844	0.433744	3.23627	4.21534	ATP23
Positive Regulation Of Viral Process (GO:0048524)	1/41	0.271844	0.433744	3.23627	4.21534	ADARB1
Regulation Of Amide Metabolic Process (GO:0034248)	1/41	0.271844	0.433744	3.23627	4.21534	TCOF1
Negative Regulation Of Nucleic Acid-Templated Transcription (GO:1903507)	5/456	0.27521	0.43528	1.4431	1.86192	TCF7L2;L3MBTL3;MLX;ZMYND11;SIRT2
Regulation Of Neurotransmitter Receptor Activity (GO:0099601)	1/42	0.277462	0.43528	3.15718	4.04773	DLGAP4
Regulation Of Ubiquitin-Dependent Protein Catabolic Process (GO:2000058)	1/42	0.277462	0.43528	3.15718	4.04773	L3MBTL3
Collagen Fibril Organization (GO:0030199)	1/42	0.277462	0.43528	3.15718	4.04773	COL12A1
Positive Regulation Of Calcium Ion Transmembrane Transport (GO:1904427)	1/42	0.277462	0.43528	3.15718	4.04773	ANK2
Stress-Activated MAPK Cascade (GO:0051403)	1/42	0.277462	0.43528	3.15718	4.04773	MAP3K7
Substantia Nigra Development (GO:0021762)	1/42	0.277462	0.43528	3.15718	4.04773	SIRT2
Positive Regulation Of Neuron Differentiation (GO:0045666)	1/42	0.277462	0.43528	3.15718	4.04773	TCF4
Lysosome Localization (GO:0032418)	1/42	0.277462	0.43528	3.15718	4.04773	NDEL1
Negative Regulation Of I-kappaB kinase/NF-kappaB Signaling (GO:0043124)	1/42	0.277462	0.43528	3.15718	4.04773	ZMYND11
Cellular Response To Metal Ion (GO:0071248)	2/135	0.278861	0.436742	1.95024	2.49054	CAMK2D;ADD1
Regulation Of Protein Kinase B Signaling (GO:0051896)	2/136	0.281712	0.437421	1.93559	2.45214	TCF7L2;TSC2
Regulation Of Filopodium Assembly (GO:0051489)	1/43	0.283037	0.437421	3.08185	3.88985	DOCK11
Positive Regulation Of T Cell Mediated Immunity (GO:0002711)	1/43	0.283037	0.437421	3.08185	3.88985	MAP3K7
Positive Regulation Of Cell Division (GO:0051781)	1/43	0.283037	0.437421	3.08185	3.88985	SIRT2
Positive Regulation Of Cell-Matrix Adhesion (GO:0001954)	1/43	0.283037	0.437421	3.08185	3.88985	MAP4K4
Glycolipid Biosynthetic Process (GO:0009247)	1/43	0.283037	0.437421	3.08185	3.88985	PGAP3
Positive Regulation Of Transcription Elongation By RNA Polymerase II (GO:0032968)	1/43	0.283037	0.437421	3.08185	3.88985	MED23
Regulation Of Cellular Component Size (GO:0032535)	1/43	0.283037	0.437421	3.08185	3.88985	HP1BP3
Protein Localization To Plasma Membrane (GO:0072659)	2/137	0.284562	0.439052	1.92115	2.41451	SLMAP;ANK2
Regulation Of Insulin Receptor Signaling Pathway (GO:0046626)	1/44	0.28857	0.441592	3.01003	3.74092	TSC2
Neural Crest Cell Development (GO:0014032)	1/44	0.28857	0.441592	3.01003	3.74092	TCOF1
Regulation Of Transport (GO:0051049)	1/44	0.28857	0.441592	3.01003	3.74092	EPB41
Mitotic Spindle Assembly (GO:0090307)	1/44	0.28857	0.441592	3.01003	3.74092	LSM14A
Regulation Of DNA-templated Transcription Elongation (GO:0032784)	1/44	0.28857	0.441592	3.01003	3.74092	ZMYND11
I-kappaB kinase/NF-kappaB Signaling (GO:0007249)	1/45	0.29406	0.444178	2.94147	3.60028	MAP3K7
Negative Regulation Of Response To Biotic Stimulus (GO:0002832)	1/45	0.29406	0.444178	2.94147	3.60028	TRAFD1
Regulation Of Telomerase Activity (GO:0051972)	1/45	0.29406	0.444178	2.94147	3.60028	MAP3K4
Chromosome Organization (GO:0051276)	1/45	0.29406	0.444178	2.94147	3.60028	TCF7L2
Hexose Metabolic Process (GO:0019318)	1/45	0.29406	0.444178	2.94147	3.60028	SLC37A4
Zymogen Activation (GO:0031638)	1/45	0.29406	0.444178	2.94147	3.60028	HGFAC
Mitotic Nuclear Division (GO:0140014)	1/45	0.29406	0.444178	2.94147	3.60028	NDEL1
Natural Killer Cell Activation (GO:0030101)	1/45	0.29406	0.444178	2.94147	3.60028	BAG6
Regulation Of Nervous System Development (GO:0051960)	1/46	0.299508	0.448782	2.87596	3.4673	SIRT2
Response To Glucose (GO:0009749)	1/46	0.299508	0.448782	2.87596	3.4673	TCF7L2
Positive Regulation Of Blood Vessel Endothelial Cell Migration (GO:0043536)	1/46	0.299508	0.448782	2.87596	3.4673	JCAD
Myofibril Assembly (GO:0030239)	1/46	0.299508	0.448782	2.87596	3.4673	TMOD1
Negative Regulation Of Cellular Metabolic Process (GO:0031324)	1/46	0.299508	0.448782	2.87596	3.4673	SIRT2
Positive Regulation Of Transferase Activity (GO:0051347)	2/143	0.301636	0.451248	1.83884	2.20391	HNRNPA2B1;MAP3K4
Golgi To Plasma Membrane Transport (GO:0006893)	1/47	0.304914	0.452531	2.8133	3.34143	RABEP1
Regulation Of Interleukin-2 Production (GO:0032663)	1/47	0.304914	0.452531	2.8133	3.34143	MAP3K7
Bicellular Tight Junction Assembly (GO:0070830)	1/47	0.304914	0.452531	2.8133	3.34143	PARD3
Cognition (GO:0050890)	1/47	0.304914	0.452531	2.8133	3.34143	RP9
Positive Regulation Of Epithelial To Mesenchymal Transition (GO:0010718)	1/47	0.304914	0.452531	2.8133	3.34143	TCF7L2
Protein Modification By Small Protein Conjugation (GO:0032446)	4/364	0.308085	0.456166	1.44341	1.69944	HERC4;NEDD4L;UBA1;FBXO32
Negative Regulation Of Response To External Stimulus (GO:0032102)	2/146	0.31015	0.456166	1.80026	2.10756	PTPRS;TRAFD1
Neuron Projection Morphogenesis (GO:0048812)	2/146	0.31015	0.456166	1.80026	2.10756	PARD3;MAP4K4
Cytoplasmic Microtubule Organization (GO:0031122)	1/48	0.310279	0.456166	2.7533	3.22215	LIMK2
Regulation Of DNA Binding (GO:0051101)	1/48	0.310279	0.456166	2.7533	3.22215	SIRT2
Regulation Of DNA-templated Transcription (GO:0006355)	17/1922	0.31029	0.456166	1.16864	1.36759	ARHGEF11;TCF7L2;L3MBTL3;CAMK2D;BRPF1;HP1BP3;DYRK1B;HIF3A;SIRT2;MED23;DMTF1;TEF;MLX;TCF4;BRD8;ZMYND11;APBB3
Fatty Acid Beta-Oxidation (GO:0006635)	1/49	0.315602	0.461385	2.69581	3.109	BDH2
Positive Regulation Of Nervous System Development (GO:0051962)	1/49	0.315602	0.461385	2.69581	3.109	NUMB
Intrinsic Apoptotic Signaling Pathway In Response To DNA Damage (GO:0008630)	1/49	0.315602	0.461385	2.69581	3.109	BAG6
Defense Response To Symbiont (GO:0140546)	2/148	0.315814	0.461385	1.77541	2.04634	NT5C3A;ZMYND11
Axon Guidance (GO:0007411)	2/149	0.318643	0.463006	1.76325	2.0166	NFASC;NEO1
Regulation Of Epithelial Cell Migration (GO:0010632)	1/50	0.320885	0.463006	2.64066	3.00156	ENPP2
Regulation Of Interferon-Beta Production (GO:0032648)	1/50	0.320885	0.463006	2.64066	3.00156	PTPRS
Plasma Membrane Bounded Cell Projection Morphogenesis (GO:0120039)	1/50	0.320885	0.463006	2.64066	3.00156	MAP4K4
Positive Regulation Of Developmental Growth (GO:0048639)	1/50	0.320885	0.463006	2.64066	3.00156	NEDD4L
Intracellular Iron Ion Homeostasis (GO:0006879)	1/50	0.320885	0.463006	2.64066	3.00156	SLC22A17
Pyruvate Metabolic Process (GO:0006090)	1/50	0.320885	0.463006	2.64066	3.00156	PFKM
Negative Regulation Of Cell Projection Organization (GO:0031345)	1/50	0.320885	0.463006	2.64066	3.00156	PTPRS
Cellular Component Assembly (GO:0022607)	3/260	0.323851	0.463418	1.51434	1.70738	BAG6;PARD3;ADD1
Negative Regulation Of Gene Expression, Epigenetic (GO:0045814)	1/51	0.326128	0.463418	2.58771	2.89945	SIRT2
RNA Modification (GO:0009451)	1/51	0.326128	0.463418	2.58771	2.89945	ADARB1
Regulation Of Smoothened Signaling Pathway (GO:0008589)	1/51	0.326128	0.463418	2.58771	2.89945	HERC4
Regulation Of Telomere Maintenance Via Telomerase (GO:0032210)	1/51	0.326128	0.463418	2.58771	2.89945	MAP3K4
Positive Regulation Of DNA Recombination (GO:0045911)	1/51	0.326128	0.463418	2.58771	2.89945	BRD8
Positive Regulation Of Ras Protein Signal Transduction (GO:0046579)	1/51	0.326128	0.463418	2.58771	2.89945	MAP4K4
Positive Regulation Of Leukocyte Mediated Cytotoxicity (GO:0001912)	1/51	0.326128	0.463418	2.58771	2.89945	CADM1
Positive Regulation Of Protein Localization To Cell Periphery (GO:1904377)	1/51	0.326128	0.463418	2.58771	2.89945	EPB41
Receptor Internalization (GO:0031623)	1/51	0.326128	0.463418	2.58771	2.89945	DNM1
Negative Regulation Of Innate Immune Response (GO:0045824)	1/52	0.33133	0.46726	2.53684	2.8023	TRAFD1
Rho Protein Signal Transduction (GO:0007266)	1/52	0.33133	0.46726	2.53684	2.8023	ARHGEF11
Fatty Acid Oxidation (GO:0019395)	1/52	0.33133	0.46726	2.53684	2.8023	BDH2
Positive Regulation Of Transcription Initiation By RNA Polymerase II (GO:0060261)	1/52	0.33133	0.46726	2.53684	2.8023	MED23
Regulation Of Cell Development (GO:0060284)	1/52	0.33133	0.46726	2.53684	2.8023	BRPF1
Epithelium Development (GO:0060429)	2/154	0.332742	0.468545	1.70481	1.87595	BDH2;HNRNPH3
Negative Regulation Of Cell Population Proliferation (GO:0008285)	4/379	0.334198	0.469887	1.3846	1.51756	RPS6KA2;TSC2;ADARB1;PPP2R5C
Regulation Of Macromolecule Biosynthetic Process (GO:0010556)	1/53	0.336492	0.470988	2.48793	2.70981	TCOF1
Endosome Organization (GO:0007032)	1/53	0.336492	0.470988	2.48793	2.70981	DNM1
Tight Junction Assembly (GO:0120192)	1/53	0.336492	0.470988	2.48793	2.70981	PARD3
Negative Regulation Of Programmed Cell Death (GO:0043069)	4/381	0.337691	0.471801	1.37712	1.49503	XPNPEP1;NAA35;MAPK8IP3;MAP4K4
Regulation Of Focal Adhesion Assembly (GO:0051893)	1/54	0.341614	0.471801	2.44087	2.62167	MAP4K4
Negative Regulation Of Neuron Projection Development (GO:0010977)	1/54	0.341614	0.471801	2.44087	2.62167	PTPRS
Apical Junction Assembly (GO:0043297)	1/54	0.341614	0.471801	2.44087	2.62167	PARD3
Nucleosome Assembly (GO:0006334)	1/54	0.341614	0.471801	2.44087	2.62167	NAP1L4
Peptidyl-Tyrosine Modification (GO:0018212)	1/54	0.341614	0.471801	2.44087	2.62167	CLK1
Regulation Of Smooth Muscle Cell Proliferation (GO:0048660)	1/54	0.341614	0.471801	2.44087	2.62167	TCF7L2
Endoplasmic Reticulum Organization (GO:0007029)	1/54	0.341614	0.471801	2.44087	2.62167	SEC31A
Negative Regulation Of TOR Signaling (GO:0032007)	1/54	0.341614	0.471801	2.44087	2.62167	TSC2
Neuron Migration (GO:0001764)	1/55	0.346698	0.477411	2.39555	2.53761	NEO1
Phosphatidylcholine Metabolic Process (GO:0046470)	1/55	0.346698	0.477411	2.39555	2.53761	ENPP2
RNA Polymerase II Preinitiation Complex Assembly (GO:0051123)	1/56	0.351742	0.480115	2.35187	2.45737	MED23
Pattern Recognition Receptor Signaling Pathway (GO:0002221)	1/56	0.351742	0.480115	2.35187	2.45737	MAP3K7
Regulation Of Reactive Oxygen Species Metabolic Process (GO:2000377)	1/56	0.351742	0.480115	2.35187	2.45737	SIRT2
Positive Regulation Of DNA-templated Transcription Initiation (GO:2000144)	1/56	0.351742	0.480115	2.35187	2.45737	MED23
Positive Regulation Of DNA-templated Transcription, Elongation (GO:0032786)	1/56	0.351742	0.480115	2.35187	2.45737	MED23
post-Golgi Vesicle-Mediated Transport (GO:0006892)	1/56	0.351742	0.480115	2.35187	2.45737	RABEP1
Plasma Membrane Bounded Cell Projection Assembly (GO:0120031)	3/275	0.355415	0.483419	1.42973	1.47901	CFAP70;ARHGEF6;MAP4K4
Regulation Of Transcription Initiation By RNA Polymerase II (GO:0060260)	1/57	0.356748	0.483419	2.30976	2.38073	MED23
Chemokine-Mediated Signaling Pathway (GO:0070098)	1/57	0.356748	0.483419	2.30976	2.38073	WNK1
Striated Muscle Contraction (GO:0006941)	1/57	0.356748	0.483419	2.30976	2.38073	ARHGEF11
Post-Transcriptional Regulation Of Gene Expression (GO:0010608)	1/57	0.356748	0.483419	2.30976	2.38073	TCOF1
Renal System Development (GO:0072001)	1/58	0.361715	0.486623	2.26912	2.30747	BAG6
Response To Organic Cyclic Compound (GO:0014070)	1/58	0.361715	0.486623	2.26912	2.30747	STRN3
Glycosaminoglycan Biosynthetic Process (GO:0006024)	1/58	0.361715	0.486623	2.26912	2.30747	XYLT2
mRNA Transport (GO:0051028)	1/58	0.361715	0.486623	2.26912	2.30747	HNRNPA2B1
Muscle Organ Development (GO:0007517)	1/58	0.361715	0.486623	2.26912	2.30747	ITGA7
DNA-templated Transcription Initiation (GO:0006352)	1/59	0.366644	0.489731	2.22989	2.23739	MED23
Cellular Response To Chemokine (GO:1990869)	1/59	0.366644	0.489731	2.22989	2.23739	WNK1
Cilium Movement (GO:0003341)	1/59	0.366644	0.489731	2.22989	2.23739	CFAP70
Transcription Preinitiation Complex Assembly (GO:0070897)	1/59	0.366644	0.489731	2.22989	2.23739	MED23
Glucose Metabolic Process (GO:0006006)	1/59	0.366644	0.489731	2.22989	2.23739	SLC37A4
Regulation Of Cytokine Production (GO:0001817)	2/167	0.36898	0.491448	1.56946	1.56477	BTNL9;CADM1
Membrane Organization (GO:0061024)	2/167	0.36898	0.491448	1.56946	1.56477	RABEP1;ANK2
Negative Regulation Of Peptidase Activity (GO:0010466)	1/60	0.371535	0.492745	2.19198	2.17031	CSTB
Homophilic Cell Adhesion Via Plasma Membrane Adhesion Molecules (GO:0007156)	1/60	0.371535	0.492745	2.19198	2.17031	CADM1
protein-DNA Complex Organization (GO:0071824)	1/60	0.371535	0.492745	2.19198	2.17031	TCF4
Positive Regulation Of Cell Junction Assembly (GO:1901890)	1/61	0.376389	0.497764	2.15534	2.10605	MAP4K4
Fatty Acid Catabolic Process (GO:0009062)	1/61	0.376389	0.497764	2.15534	2.10605	BDH2
Regulation Of Cell Population Proliferation (GO:0042127)	7/766	0.376917	0.497764	1.1975	1.16844	TCF7L2;RPS6KA2;HP1BP3;TSC2;ADARB1;PPP2R5C;CEP43
Spliceosomal Complex Assembly (GO:0000245)	1/62	0.381205	0.499898	2.1199	2.04447	TXNL4A
Fat Cell Differentiation (GO:0045444)	1/62	0.381205	0.499898	2.1199	2.04447	TCF7L2
Glycerophospholipid Metabolic Process (GO:0006650)	1/62	0.381205	0.499898	2.1199	2.04447	GPCPD1
mRNA Export From Nucleus (GO:0006406)	1/62	0.381205	0.499898	2.1199	2.04447	HNRNPA2B1
Protein Lipidation (GO:0006497)	1/62	0.381205	0.499898	2.1199	2.04447	PGAP3
Phosphatidylinositol Metabolic Process (GO:0046488)	1/63	0.385985	0.504044	2.0856	1.9854	PGAP3
Telomere Organization (GO:0032200)	1/63	0.385985	0.504044	2.0856	1.9854	SIRT2
Inorganic Anion Transmembrane Transport (GO:0098661)	1/63	0.385985	0.504044	2.0856	1.9854	SLC37A4
Positive Regulation Of Cellular Biosynthetic Process (GO:0031328)	2/174	0.388181	0.506205	1.50505	1.4242	TCF7L2;SIRT2
Response To Metal Ion (GO:0010038)	1/64	0.390728	0.508109	2.05239	1.92872	SEC31A
Negative Regulation Of Cell Death (GO:0060548)	1/64	0.390728	0.508109	2.05239	1.92872	XPNPEP1
Extracellular Matrix Organization (GO:0030198)	2/176	0.393621	0.510678	1.4876	1.38699	COL12A1;ST7
RNA Export From Nucleus (GO:0006405)	1/65	0.395434	0.510678	2.02022	1.8743	HNRNPA2B1
Canonical Wnt Signaling Pathway (GO:0060070)	1/65	0.395434	0.510678	2.02022	1.8743	TCF7L2
Positive Regulation Of DNA Biosynthetic Process (GO:2000573)	1/65	0.395434	0.510678	2.02022	1.8743	MAP3K4
Regulation Of Cell-Matrix Adhesion (GO:0001952)	1/65	0.395434	0.510678	2.02022	1.8743	MAP4K4
Negative Regulation Of Immune Response (GO:0050777)	1/66	0.400104	0.515286	1.98904	1.82202	TRAFD1
Regulation Of Endocytosis (GO:0030100)	1/66	0.400104	0.515286	1.98904	1.82202	TSC2
Regulation Of Intracellular Signal Transduction (GO:1902531)	3/297	0.401332	0.516156	1.32126	1.20627	ARHGEF11;PTPN13;MAP4K4
Regulation Of Neurogenesis (GO:0050767)	1/67	0.404739	0.516982	1.9588	1.77176	NUMB
Peptidyl-Tyrosine Phosphorylation (GO:0018108)	1/67	0.404739	0.516982	1.9588	1.77176	CLK1
Regulation Of Viral Genome Replication (GO:0045069)	1/67	0.404739	0.516982	1.9588	1.77176	ADARB1
tRNA Modification (GO:0006400)	1/67	0.404739	0.516982	1.9588	1.77176	CDKAL1
Protein Secretion (GO:0009306)	1/67	0.404739	0.516982	1.9588	1.77176	CAMK2G
Phospholipid Metabolic Process (GO:0006644)	1/69	0.413901	0.527245	1.901	1.67692	ENPP2
Establishment Of Protein Localization To Membrane (GO:0090150)	1/69	0.413901	0.527245	1.901	1.67692	PARD3
Positive Regulation Of Protein Transport (GO:0051222)	1/70	0.41843	0.529407	1.87335	1.63215	APBB3
Protein K48-linked Ubiquitination (GO:0070936)	1/70	0.41843	0.529407	1.87335	1.63215	NEDD4L
Regulation Of G Protein-Coupled Receptor Signaling Pathway (GO:0008277)	1/70	0.41843	0.529407	1.87335	1.63215	GIT2
Regulation Of Actin Filament-Based Process (GO:0032970)	1/70	0.41843	0.529407	1.87335	1.63215	ARHGAP17
Regulation Of Cellular Biosynthetic Process (GO:0031326)	1/70	0.41843	0.529407	1.87335	1.63215	TCOF1
Regulation Of Double-Strand Break Repair Via Homologous Recombination (GO:0010569)	1/71	0.422924	0.533649	1.8465	1.58903	BRD8
Kidney Development (GO:0001822)	1/71	0.422924	0.533649	1.8465	1.58903	BAG6
Regulation Of Cellular Localization (GO:0060341)	1/72	0.427383	0.536967	1.8204	1.54747	CAMK2D
Plasma Membrane Organization (GO:0007009)	1/72	0.427383	0.536967	1.8204	1.54747	ANK2
Transforming Growth Factor Beta Receptor Signaling Pathway (GO:0007179)	1/72	0.427383	0.536967	1.8204	1.54747	MAP3K7
Positive Regulation Of Nucleic Acid-Templated Transcription (GO:1903508)	5/557	0.428395	0.536967	1.17292	0.994294	ARHGEF11;BRPF1;DYRK1B;TCF4;BRD8
Defense Response To Virus (GO:0051607)	2/189	0.428425	0.536967	1.38327	1.17251	NT5C3A;ZMYND11
Ubiquitin-Dependent ERAD Pathway (GO:0030433)	1/73	0.431808	0.53976	1.79503	1.50742	BAG6
Positive Regulation Of Secretion By Cell (GO:1903532)	1/73	0.431808	0.53976	1.79503	1.50742	APBB3
Import Into Nucleus (GO:0051170)	1/74	0.436199	0.543933	1.77035	1.46878	TSC2
Neuron Projection Development (GO:0031175)	2/192	0.43631	0.543933	1.36122	1.129	MAPK8IP3;MAP4K4
Regulation Of Fat Cell Differentiation (GO:0045598)	1/75	0.440557	0.544868	1.74633	1.4315	SIRT2
Negative Regulation Of Phosphorylation (GO:0042326)	1/75	0.440557	0.544868	1.74633	1.4315	PTPN13
Regulation Of Plasma Membrane Bounded Cell Projection Assembly (GO:0120032)	1/75	0.440557	0.544868	1.74633	1.4315	TBC1D14
Nucleosome Organization (GO:0034728)	1/75	0.440557	0.544868	1.74633	1.4315	NAP1L4
Positive Regulation Of Neurogenesis (GO:0050769)	1/75	0.440557	0.544868	1.74633	1.4315	NUMB
Regulation Of BMP Signaling Pathway (GO:0030510)	1/75	0.440557	0.544868	1.74633	1.4315	KCP
Regulation Of Programmed Cell Death (GO:0043067)	2/195	0.444136	0.548041	1.33986	1.08746	XPNPEP1;BRD8
Wnt Signaling Pathway (GO:0016055)	1/76	0.444881	0.548041	1.72296	1.39551	TCF7L2
Transcription Initiation At RNA Polymerase II Promoter (GO:0006367)	1/76	0.444881	0.548041	1.72296	1.39551	MED23
Endomembrane System Organization (GO:0010256)	2/196	0.446732	0.54917	1.33288	1.07403	DNM1;SEC31A
Negative Regulation Of Transforming Growth Factor Beta Receptor Signaling Pathway (GO:0030512)	1/77	0.449171	0.54917	1.70021	1.36076	LTBP1
Cell Morphogenesis Involved In Neuron Differentiation (GO:0048667)	1/77	0.449171	0.54917	1.70021	1.36076	PARD3
Positive Regulation Of JNK Cascade (GO:0046330)	1/77	0.449171	0.54917	1.70021	1.36076	MAPK8IP3
Positive Regulation Of Endothelial Cell Proliferation (GO:0001938)	1/77	0.449171	0.54917	1.70021	1.36076	JCAD
Golgi Vesicle Transport (GO:0048193)	2/197	0.449321	0.54917	1.32598	1.06081	TBC1D14;SEC31A
Regulation Of Innate Immune Response (GO:0045088)	1/78	0.453429	0.550592	1.67804	1.32719	TRAFD1
Negative Regulation Of Protein Modification Process (GO:0031400)	1/78	0.453429	0.550592	1.67804	1.32719	PTPN13
Organonitrogen Compound Catabolic Process (GO:1901565)	1/78	0.453429	0.550592	1.67804	1.32719	ENPP2
Proteolysis Involved In Protein Catabolic Process (GO:0051603)	1/78	0.453429	0.550592	1.67804	1.32719	BAG6
Regulation Of TOR Signaling (GO:0032006)	1/78	0.453429	0.550592	1.67804	1.32719	TSC2
Regulation Of Neuron Differentiation (GO:0045664)	1/79	0.457654	0.553566	1.65644	1.29475	TCF4
Positive Regulation Of Endocytosis (GO:0045807)	1/79	0.457654	0.553566	1.65644	1.29475	NEDD4L
Protein Import Into Nucleus (GO:0006606)	1/79	0.457654	0.553566	1.65644	1.29475	TSC2
Organic Substance Transport (GO:0071702)	2/201	0.459608	0.555212	1.29906	1.00986	SLC22A6;SLC22A16
Regulation Of Organelle Assembly (GO:1902115)	1/80	0.461847	0.556142	1.63539	1.26338	TBC1D14
Regulation Of Protein Localization To Plasma Membrane (GO:1903076)	1/80	0.461847	0.556142	1.63539	1.26338	NUMB
Regulation Of Translation (GO:0006417)	2/202	0.462163	0.556142	1.2925	0.9976	TCOF1;LSM14A
Protein-Containing Complex Assembly (GO:0065003)	3/328	0.46435	0.557182	1.19334	0.915428	NT5C3A;PARD3;TCF4
Activation Of Protein Kinase Activity (GO:0032147)	1/81	0.466007	0.557182	1.61487	1.23304	MAP3K7
Cellular Response To Interleukin-1 (GO:0071347)	1/81	0.466007	0.557182	1.61487	1.23304	MAP3K7
Spindle Assembly (GO:0051225)	1/81	0.466007	0.557182	1.61487	1.23304	LSM14A
Positive Regulation Of Growth (GO:0045927)	1/81	0.466007	0.557182	1.61487	1.23304	CEP43
Regulation Of MAPK Cascade (GO:0043408)	2/204	0.467251	0.557956	1.27957	0.973612	JCAD;MAP4K4
Regulation Of Phosphorylation (GO:0042325)	1/82	0.470136	0.560685	1.59485	1.20369	SIRT2
Epigenetic Regulation Of Gene Expression (GO:0040029)	1/83	0.474232	0.5627	1.57532	1.17528	SIRT2
Vesicle-Mediated Transport To The Plasma Membrane (GO:0098876)	1/83	0.474232	0.5627	1.57532	1.17528	RABEP1
Positive Regulation Of Proteasomal Ubiquitin-Dependent Protein Catabolic Process (GO:0032436)	1/83	0.474232	0.5627	1.57532	1.17528	SIRT2
Regulation Of Cell Division (GO:0051302)	1/83	0.474232	0.5627	1.57532	1.17528	SIRT2
Positive Regulation Of Double-Strand Break Repair (GO:2000781)	1/84	0.478298	0.566804	1.55626	1.14778	BRD8
Calcium-Mediated Signaling (GO:0019722)	1/85	0.482332	0.567271	1.53766	1.12114	ANK2
Positive Regulation Of Canonical Wnt Signaling Pathway (GO:0090263)	1/85	0.482332	0.567271	1.53766	1.12114	WNK1
Establishment Of Protein Localization To Organelle (GO:0072594)	1/85	0.482332	0.567271	1.53766	1.12114	TSC2
mRNA Metabolic Process (GO:0016071)	1/85	0.482332	0.567271	1.53766	1.12114	HNRNPA2B1
Mitotic Spindle Organization (GO:0007052)	1/85	0.482332	0.567271	1.53766	1.12114	LSM14A
Negative Regulation Of Cell Cycle (GO:0045786)	1/85	0.482332	0.567271	1.53766	1.12114	RPS6KA2
Regulation Of Mitotic Cell Cycle Phase Transition (GO:1901990)	1/86	0.486335	0.57126	1.51949	1.09534	SIRT2
Regulation Of Insulin Secretion (GO:0050796)	1/87	0.490307	0.574483	1.50175	1.07033	TCF7L2
Glucose Homeostasis (GO:0042593)	1/87	0.490307	0.574483	1.50175	1.07033	TCF7L2
ERAD Pathway (GO:0036503)	1/89	0.49816	0.58005	1.46747	1.02258	BAG6
Organic Anion Transport (GO:0015711)	1/89	0.49816	0.58005	1.46747	1.02258	SLC22A6
Cellular Response To Chemical Stress (GO:0062197)	1/89	0.49816	0.58005	1.46747	1.02258	SIRT2
Regulation Of Vesicle-Mediated Transport (GO:0060627)	1/89	0.49816	0.58005	1.46747	1.02258	TSC2
Sodium Ion Transport (GO:0006814)	1/89	0.49816	0.58005	1.46747	1.02258	WNK4
Regulation Of Epithelial Cell Proliferation (GO:0050678)	1/91	0.505893	0.586861	1.43471	0.977656	TCF7L2
rRNA Metabolic Process (GO:0016072)	1/91	0.505893	0.586861	1.43471	0.977656	PIH1D2
Regulation Of Actin Cytoskeleton Organization (GO:0032956)	1/91	0.505893	0.586861	1.43471	0.977656	ARHGAP17
Steroid Metabolic Process (GO:0008202)	1/92	0.509715	0.589831	1.41888	0.956184	HSD11B1
Positive Regulation Of Neuron Projection Development (GO:0010976)	1/92	0.509715	0.589831	1.41888	0.956184	KIDINS220
Positive Regulation Of Protein Kinase B Signaling (GO:0051897)	1/93	0.513508	0.592753	1.40338	0.935339	TCF7L2
Negative Regulation Of Amide Metabolic Process (GO:0034249)	1/93	0.513508	0.592753	1.40338	0.935339	LSM14A
Peptidyl-Lysine Modification (GO:0018205)	1/94	0.517271	0.593434	1.38822	0.915098	SIRT2
Cellular Response To Hormone Stimulus (GO:0032870)	1/94	0.517271	0.593434	1.38822	0.915098	BRD8
Retrograde Transport, Endosome To Golgi (GO:0042147)	1/94	0.517271	0.593434	1.38822	0.915098	TBC1D14
Sphingolipid Metabolic Process (GO:0006665)	1/94	0.517271	0.593434	1.38822	0.915098	ENPP2
Vesicle Organization (GO:0016050)	1/94	0.517271	0.593434	1.38822	0.915098	DNM1
Positive Regulation Of Transmembrane Receptor Protein Serine/Threonine Kinase Signaling Pathway (GO:0090100)	1/95	0.521006	0.596574	1.37338	0.895437	KCP
Protein Polyubiquitination (GO:0000209)	2/226	0.521284	0.596574	1.15261	0.750877	NEDD4L;TRIP12
Regulation Of Protein Metabolic Process (GO:0051246)	1/96	0.524712	0.59903	1.35886	0.876336	TCOF1
Cellular Response To Transforming Growth Factor Beta Stimulus (GO:0071560)	1/96	0.524712	0.59903	1.35886	0.876336	MAP3K7
Monocarboxylic Acid Metabolic Process (GO:0032787)	1/97	0.528389	0.602493	1.34464	0.857772	ACBD4
Negative Regulation Of Macromolecule Biosynthetic Process (GO:0010558)	1/98	0.532038	0.605177	1.33071	0.839728	LSM14A
Phosphatidylinositol Biosynthetic Process (GO:0006661)	1/98	0.532038	0.605177	1.33071	0.839728	PGAP3
Negative Regulation Of Intracellular Signal Transduction (GO:1902532)	2/231	0.53305	0.605591	1.12715	0.709139	TSC2;ZMYND11
Regulation Of I-kappaB kinase/NF-kappaB Signaling (GO:0043122)	2/232	0.535379	0.607499	1.1222	0.701127	ZMYND11;MAP3K7
Response To UV (GO:0009411)	1/100	0.539253	0.610413	1.30369	0.805122	MAP3K4
ncRNA Processing (GO:0034470)	1/100	0.539253	0.610413	1.30369	0.805122	PIH1D2
Hemopoiesis (GO:0030097)	1/101	0.542818	0.612225	1.29059	0.788525	PRRC2C
Visual Perception (GO:0007601)	1/101	0.542818	0.612225	1.29059	0.788525	TULP2
rRNA Processing (GO:0006364)	1/101	0.542818	0.612225	1.29059	0.788525	PIH1D2
Inflammatory Response (GO:0006954)	2/236	0.544617	0.613257	1.10279	0.670134	ITGAL;MAP3K7
Regulation Of Protein Secretion (GO:0050708)	1/102	0.546356	0.613257	1.27775	0.772377	APBB3
Sensory Perception Of Light Stimulus (GO:0050953)	1/102	0.546356	0.613257	1.27775	0.772377	TULP2
Protein Catabolic Process (GO:0030163)	1/102	0.546356	0.613257	1.27775	0.772377	BAG6
Regulation Of Autophagy (GO:0010506)	2/241	0.555986	0.623318	1.07944	0.633646	TBC1D14;SIRT2
Intrinsic Apoptotic Signaling Pathway (GO:0097193)	1/105	0.556808	0.623492	1.2407	0.726472	BAG6
Positive Regulation Of Protein Phosphorylation (GO:0001934)	3/377	0.557491	0.62351	1.03439	0.604402	TNK2;LIMK2;ENPP2
Negative Regulation Of Translation (GO:0017148)	1/107	0.563643	0.628886	1.21717	0.697843	LSM14A
Monoatomic Ion Transport (GO:0006811)	1/107	0.563643	0.628886	1.21717	0.697843	WNK1
Glycerophospholipid Biosynthetic Process (GO:0046474)	1/108	0.567021	0.631901	1.20573	0.684081	CEPT1
Negative Regulation Of Developmental Process (GO:0051093)	1/109	0.570373	0.63262	1.1945	0.670672	PTPRS
Positive Regulation Of Wnt Signaling Pathway (GO:0030177)	1/109	0.570373	0.63262	1.1945	0.670672	WNK1
Extracellular Structure Organization (GO:0043062)	1/109	0.570373	0.63262	1.1945	0.670672	ST7
Regulation Of Wnt Signaling Pathway (GO:0030111)	1/109	0.570373	0.63262	1.1945	0.670672	TSC2
Response To Lipid (GO:0033993)	1/110	0.573699	0.634803	1.18349	0.657604	STRN3
External Encapsulating Structure Organization (GO:0045229)	1/110	0.573699	0.634803	1.18349	0.657604	ST7
Cytoskeleton Organization (GO:0007010)	1/111	0.577	0.636948	1.17267	0.644865	LRCH3
Mitotic Sister Chromatid Segregation (GO:0000070)	1/111	0.577	0.636948	1.17267	0.644865	LSM14A
Small GTPase Mediated Signal Transduction (GO:0007264)	1/112	0.580275	0.639055	1.16204	0.632446	TNK2
Negative Regulation Of Defense Response (GO:0031348)	1/112	0.580275	0.639055	1.16204	0.632446	TRAFD1
Positive Regulation Of Cellular Component Organization (GO:0051130)	1/113	0.583525	0.641878	1.15161	0.620335	ADD1
Regulation Of Cytoskeleton Organization (GO:0051493)	1/114	0.58675	0.64391	1.14136	0.608523	ARHGAP17
Response To Endoplasmic Reticulum Stress (GO:0034976)	1/114	0.58675	0.64391	1.14136	0.608523	BAG6
Positive Regulation Of Transcription By RNA Polymerase II (GO:0045944)	7/938	0.587811	0.644318	0.96747	0.514065	MED23;TCF7L2;MLX;TCF4;BRD8;PFKM;SIRT2
Endoplasmic Reticulum To Golgi Vesicle-Mediated Transport (GO:0006888)	1/115	0.589951	0.645906	1.13129	0.597001	SEC31A
Negative Regulation Of Cellular Process (GO:0048523)	4/537	0.596164	0.650548	0.966254	0.499785	RPS6KA2;TSC2;ADARB1;PPP2R5C
Cellular Response To Oxidative Stress (GO:0034599)	1/117	0.596278	0.650548	1.11167	0.57479	SIRT2
Protein Maturation (GO:0051604)	1/117	0.596278	0.650548	1.11167	0.57479	NAA35
Regulation Of Small GTPase Mediated Signal Transduction (GO:0051056)	1/118	0.599404	0.651678	1.10212	0.564084	ARHGEF11
Positive Regulation Of Cell Cycle Process (GO:0090068)	1/118	0.599404	0.651678	1.10212	0.564084	SIRT2
Positive Regulation Of Cell Projection Organization (GO:0031346)	1/118	0.599404	0.651678	1.10212	0.564084	KIDINS220
Regulation Of Protein Phosphorylation (GO:0001932)	2/265	0.607744	0.659978	0.979738	0.487911	LIMK2;PTPN13
Fatty Acid Metabolic Process (GO:0006631)	1/122	0.611673	0.662125	1.06547	0.523738	ACBD4
Receptor-Mediated Endocytosis (GO:0006898)	1/122	0.611673	0.662125	1.06547	0.523738	DNM1
Negative Regulation Of Signal Transduction (GO:0009968)	2/267	0.611846	0.662125	0.972244	0.477639	HERC4;TSC2
Chromatin Organization (GO:0006325)	2/268	0.613885	0.662129	0.96854	0.472597	BRPF1;NAP1L4
Positive Regulation Of Epithelial Cell Proliferation (GO:0050679)	1/123	0.614682	0.662129	1.05668	0.514234	TCF7L2
Modulation Of Chemical Synaptic Transmission (GO:0050804)	1/123	0.614682	0.662129	1.05668	0.514234	DLGAP4
Regulation Of Cell Motility (GO:2000145)	1/123	0.614682	0.662129	1.05668	0.514234	ENPP2
Positive Regulation Of Apoptotic Process (GO:0043065)	2/270	0.617938	0.66487	0.961214	0.462697	RPS6KA2;SIRT2
Negative Regulation Of Cell Growth (GO:0030308)	1/125	0.62063	0.666998	1.03953	0.495878	PTPRS
Protein-Containing Complex Organization (GO:0043933)	1/126	0.623569	0.66885	1.03116	0.487014	PARD3
Positive Regulation Of DNA-templated Transcription (GO:0045893)	9/1243	0.623783	0.66885	0.936165	0.441825	ARHGEF11;TCF7L2;BRPF1;MLX;DYRK1B;TCF4;BRD8;PFKM;SIRT2
Regulation Of Anatomical Structure Morphogenesis (GO:0022603)	1/127	0.626486	0.670979	1.02293	0.478351	NEDD4L
Protein Targeting (GO:0006605)	1/129	0.632253	0.67638	1.00684	0.461603	PARD3
Transmembrane Receptor Protein Serine/Threonine Kinase Signaling Pathway (GO:0007178)	1/130	0.635103	0.678652	0.998987	0.453509	MAP3K7
Regulation Of Apoptotic Process (GO:0042981)	5/705	0.636179	0.679026	0.917833	0.415114	RPS6KA2;NAA35;BRD8;MAPK8IP3;MAP4K4
Circulatory System Development (GO:0072359)	1/132	0.640737	0.683112	0.983635	0.437852	TSC2
Negative Regulation Of Cell Motility (GO:2000146)	1/133	0.643522	0.685299	0.976134	0.430279	ADARB1
Negative Regulation Of Cellular Biosynthetic Process (GO:0031327)	1/137	0.654448	0.696142	0.947232	0.401592	LSM14A
Ras Protein Signal Transduction (GO:0007265)	1/144	0.672773	0.714822	0.900544	0.356928	ARHGEF11
Skeletal System Development (GO:0001501)	1/149	0.685269	0.726447	0.869899	0.328773	TCOF1
Negative Regulation Of DNA-binding Transcription Factor Activity (GO:0043433)	1/149	0.685269	0.726447	0.869899	0.328773	TCF7L2
Neuron Development (GO:0048666)	1/150	0.68771	0.727386	0.864017	0.323477	WNK1
protein-RNA Complex Assembly (GO:0022618)	1/150	0.68771	0.727386	0.864017	0.323477	TXNL4A
Positive Regulation Of NF-kappaB Transcription Factor Activity (GO:0051092)	1/152	0.692537	0.731664	0.852487	0.313198	MAP3K7
Cellular Response To Growth Factor Stimulus (GO:0071363)	1/155	0.699639	0.7375	0.835752	0.298523	KIDINS220
Ribosome Biogenesis (GO:0042254)	1/155	0.699639	0.7375	0.835752	0.298523	PIH1D2
Supramolecular Fiber Organization (GO:0097435)	2/316	0.702327	0.7395	0.818471	0.289212	TMOD1;COL12A1
Positive Regulation Of Cytokine Production (GO:0001819)	2/320	0.708886	0.745566	0.808011	0.278004	CADM1;MAP3K7
Protein Autophosphorylation (GO:0046777)	1/162	0.715582	0.75092	0.799131	0.267436	CAMK2D
Mitochondrion Organization (GO:0007005)	1/162	0.715582	0.75092	0.799131	0.267436	ATP23
Intracellular Protein Transport (GO:0006886)	2/325	0.716916	0.751432	0.795299	0.264673	TSC2;SEC31A
Negative Regulation Of Cell Migration (GO:0030336)	1/163	0.71779	0.751432	0.794158	0.263325	ADARB1
Positive Regulation Of Gene Expression (GO:0010628)	3/480	0.718482	0.751432	0.806739	0.26672	MED23;CADM1;ANK2
Negative Regulation Of Apoptotic Process (GO:0043066)	3/482	0.721107	0.753335	0.803288	0.262649	NAA35;MAPK8IP3;MAP4K4
Proteolysis (GO:0006508)	2/330	0.72476	0.756307	0.782975	0.252051	XPNPEP1;HGFAC
Double-Strand Break Repair (GO:0006302)	1/168	0.728577	0.759442	0.770185	0.243889	ATP23
Heart Development (GO:0007507)	1/171	0.734851	0.765129	0.756478	0.233061	TSC2
Generation Of Neurons (GO:0048699)	1/172	0.73691	0.766419	0.752016	0.229582	NEO1
Neuron Differentiation (GO:0030182)	1/173	0.738954	0.767691	0.747606	0.226166	WNK1
Positive Regulation Of I-kappaB kinase/NF-kappaB Signaling (GO:0043123)	1/175	0.742993	0.771031	0.738938	0.219515	MAP3K7
Positive Regulation Of Intracellular Signal Transduction (GO:1902533)	3/525	0.773067	0.800787	0.73548	0.189305	TCF7L2;MAP3K7;JCAD
Positive Regulation Of Macromolecule Metabolic Process (GO:0010604)	2/364	0.77338	0.800787	0.7082	0.181996	MED23;ANK2
Transcription By RNA Polymerase II (GO:0006366)	1/192	0.774915	0.801488	0.672587	0.171511	MED23
Regulation Of Cell Differentiation (GO:0045595)	1/193	0.776665	0.802411	0.66905	0.1691	ST7
Anterograde Trans-Synaptic Signaling (GO:0098916)	1/199	0.786884	0.812071	0.648577	0.155447	RPS6KA2
DNA Damage Response (GO:0006974)	2/384	0.798365	0.823011	0.670433	0.150975	UBA1;TRIP12
Negative Regulation Of Cell Differentiation (GO:0045596)	1/207	0.799791	0.823573	0.623136	0.139212	SIRT2
Cellular Response To Oxygen-Containing Compound (GO:1901701)	2/406	0.82302	0.846561	0.633207	0.123333	CAMK2D;ADD1
Positive Regulation Of Protein Modification Process (GO:0031401)	1/225	0.826061	0.848755	0.572537	0.109404	LIMK2
Cilium Organization (GO:0044782)	1/228	0.830093	0.851962	0.564884	0.105191	CFAP70
Positive Regulation Of Phosphorylation (GO:0042327)	1/231	0.834032	0.855066	0.557431	0.101164	LIMK2
Positive Regulation Of Developmental Process (GO:0051094)	1/233	0.836608	0.856767	0.552569	0.098578	ENPP2
Positive Regulation Of Cellular Process (GO:0048522)	3/594	0.839778	0.859072	0.647292	0.113029	PARD3;CEP43;SIRT2
Cilium Assembly (GO:0060271)	1/243	0.848903	0.867458	0.529466	0.0867319	CFAP70
Positive Regulation Of Programmed Cell Death (GO:0043068)	1/245	0.851249	0.868906	0.525072	0.0845629	RPS6KA2
Positive Regulation Of DNA-binding Transcription Factor Activity (GO:0051091)	1/246	0.852409	0.869141	0.522902	0.0835016	MAP3K7
Cytokine-Mediated Signaling Pathway (GO:0019221)	1/257	0.864587	0.880597	0.500153	0.0727742	MAP3K7
Regulation Of Transcription By RNA Polymerase II (GO:0006357)	12/2028	0.867271	0.88237	0.747401	0.106433	MED23;TCF7L2;CAMK2D;BRPF1;DMTF1;TEF;MLX;TCF4;HIF3A;BRD8;PFKM;SIRT2
Positive Regulation Of Signal Transduction (GO:0009967)	1/266	0.873803	0.88805	0.482945	0.0651493	JCAD
Chemical Synaptic Transmission (GO:0007268)	1/273	0.880539	0.893923	0.470348	0.0598384	RPS6KA2
Positive Regulation Of Cell Population Proliferation (GO:0008284)	2/483	0.889441	0.901008	0.529735	0.0620647	TCF7L2;CEP43
Positive Regulation Of Cell Differentiation (GO:0045597)	1/283	0.889545	0.901008	0.453437	0.0530725	TCF4
Transmembrane Receptor Protein Tyrosine Kinase Signaling Pathway (GO:0007169)	1/284	0.890408	0.901008	0.451812	0.0524443	TSC2
DNA Metabolic Process (GO:0006259)	1/288	0.893792	0.903455	0.445424	0.050013	TCF7L2
Negative Regulation Of DNA-templated Transcription (GO:0045892)	5/1025	0.901014	0.909771	0.619358	0.0645582	TCF7L2;L3MBTL3;MLX;ZMYND11;SIRT2
Cellular Response To Cytokine Stimulus (GO:0071345)	1/308	0.909218	0.917065	0.41598	0.0395889	WNK1
Positive Regulation Of MAPK Cascade (GO:0043410)	1/310	0.910632	0.917501	0.413245	0.0386863	JCAD
Protein Transport (GO:0015031)	1/313	0.912713	0.918608	0.409209	0.0373746	SEC31A
Organelle Assembly (GO:0070925)	1/322	0.91867	0.92361	0.397553	0.0337235	CFAP70
Negative Regulation Of Gene Expression (GO:0010629)	1/336	0.927144	0.931128	0.380665	0.0287958	LSM14A
Negative Regulation Of Transcription By RNA Polymerase II (GO:0000122)	3/763	0.93651	0.939524	0.498937	0.0327279	TCF7L2;MLX;SIRT2
Positive Regulation Of Multicellular Organismal Process (GO:0051240)	1/387	0.951236	0.953275	0.329507	0.0164732	CADM1
Organelle Organization (GO:0006996)	1/418	0.961815	0.962844	0.304525	0.0118563	SEC31A
Nervous System Development (GO:0007399)	1/433	0.966081	0.966081	0.293724	0.0101358	NFASC
