# Supplementary material for: Deciphering the role of alternative splicing as a potential regulator in fat-tail development of sheep: a comprehensive RNA-seq based study
Source: Sci Rep. 2024 Jan 29;14:2361. doi: 10.1038/s41598-024-52855-1 (PMC10825154; doi:10.1038/s41598-024-52855-1)
Supplement: Supplementary file 5 — Supplementary Information 5. [file 41598_2024_52855_MOESM5_ESM.xlsx]

## Sheet: Final_DAS
Supplementary File S5: Final list of the common DAS events in different studies by both tools along with results of functional enrichment analysis.
Study	Id	Exon Cordination	Gene	DeltaPsi	Type	Common in	Reported as DEG in previous cohort studies
3	ENSOARG00020021785	127879724_127879976:127877053_127877155:127884031_127884208	ADD1	-0.065	SE	4	*
4	ENSOARG00020021785	127879724_127879976:127877053_127877155:127884031_127884208	ADD1	0.121	SE	4	*
6	ENSOARG00020021785	127879724_127879976:127877053_127877155:127884031_127884208	ADD1	-0.09	SE	4	*
7	ENSOARG00020021785	127879724_127879976:127877053_127877155:127884031_127884208	ADD1	-0.078	SE	4	*
3	ENSOARG00020015996	40537867_40538215:40535685_40535817:40539629_40539911	BTNL9	-0.131	SE	4	*
4	ENSOARG00020015996	40537867_40538215:40535685_40535817:40539629_40539911	BTNL9	0.103	SE	4	*
6	ENSOARG00020015996	40537867_40538215:40535685_40535817:40539629_40539911	BTNL9	-0.092	SE	4	*
7	ENSOARG00020015996	40537867_40538215:40535685_40535817:40539629_40539911	BTNL9	-0.175	SE	4	*
3	ENSOARG00020014906	32680767_32680885:32680058_32680287:32681176_32681324	MCAM	-0.202	SE	4	*
4	ENSOARG00020014906	32680767_32680885:32680058_32680287:32681176_32681324	MCAM	0.205	SE	4	*
6	ENSOARG00020014906	32680767_32680885:32680058_32680287:32681176_32681324	MCAM	-0.167	SE	4	*
7	ENSOARG00020014906	32680767_32680885:32680058_32680287:32681176_32681324	MCAM	-0.213	SE	4	*
3	ENSOARG00020011771	683183_683253:680994_681114:687032_687136	TXNL4A	0.337	SE	4
4	ENSOARG00020011771	683183_683253:680994_681114:687032_687136	TXNL4A	-0.257	SE	4
6	ENSOARG00020011771	683183_683253:680994_681114:687032_687136	TXNL4A	0.219	SE	4
7	ENSOARG00020011771	683183_683253:680994_681114:687032_687136	TXNL4A	0.356	SE	4
2	ENSOARG00020000397	76613316_76613436:76612119_76612182:76613674_76613797	HNRNPA2B1	-0.127	SE	5
3	ENSOARG00020000397	76613316_76613436:76612119_76612182:76613674_76613797	HNRNPA2B1	-0.471	SE	5
4	ENSOARG00020000397	76613316_76613436:76612119_76612182:76613674_76613797	HNRNPA2B1	0.297	SE	5
6	ENSOARG00020000397	76613316_76613436:76612119_76612182:76613674_76613797	HNRNPA2B1	-0.159	SE	5
7	ENSOARG00020000397	76613316_76613436:76612119_76612182:76613674_76613797	HNRNPA2B1	-0.288	SE	5
3	ENSOARG00020026268	28778118_28778231:28776744_28776903:28779915_28779996	ATPAF2	0.224	SE	3
6	ENSOARG00020026268	28778118_28778231:28776744_28776903:28779915_28779996	ATPAF2	0.297	SE	3
7	ENSOARG00020026268	28778118_28778231:28776744_28776903:28779915_28779996	ATPAF2	0.244	SE	3
4	ENSOARG00020024568	13432166_13432207:13328598_13328707:13564643_13564826	ZFAND3	0.065	SE	4
7	ENSOARG00020024568	13432166_13432207:13328598_13328707:13564643_13564826	ZFAND3	-0.053	SE	4
6	ENSOARG00020024568	13432166_13432207:13328598_13328707:13564643_13564826	ZFAND3	-0.096	SE	4
3	ENSOARG00020024568	13432166_13432207:13328598_13328707:13564643_13564826	ZFAND3	-0.145	SE	4
4	ENSOARG00020021879	45816771_45816865:45816531_45816651:45817073_45817162	DRAP1	0.106	SE	5	*
5	ENSOARG00020021879	45816771_45816865:45816531_45816651:45817073_45817162	DRAP1	-0.02	SE	5	*
6	ENSOARG00020021879	45816771_45816865:45816531_45816651:45817073_45817162	DRAP1	-0.023	SE	5	*
7	ENSOARG00020021879	45816771_45816865:45816531_45816651:45817073_45817162	DRAP1	-0.054	SE	5	*
3	ENSOARG00020021879	45816771_45816865:45816531_45816651:45817073_45817162	DRAP1	-0.109	SE	5	*
4	ENSOARG00020020830	53753118_53753343:53726816_53726878:53796162_53796639	CYSTM1	0.102	SE	4	*
6	ENSOARG00020020830	53753118_53753343:53726816_53726878:53796162_53796639	CYSTM1	-0.031	SE	4	*
3	ENSOARG00020020830	53753118_53753343:53726816_53726878:53796162_53796639	CYSTM1	-0.038	SE	4	*
7	ENSOARG00020020830	53753118_53753343:53726816_53726878:53796162_53796639	CYSTM1	-0.057	SE	4	*
7	ENSOARG00020019366	79153161_79153254:79151103_79151276:79154322_79154475	SMTN	0.047	SE	3
6	ENSOARG00020019366	79153161_79153254:79151103_79151276:79154322_79154475	SMTN	0.06	SE	3
3	ENSOARG00020019366	79153161_79153254:79151103_79151276:79154322_79154475	SMTN	0.083	SE	3
2	ENSOARG00020018311	525763_525891:521964_522079:526122_526224	MCRIP2	0.168	SE	4
1	ENSOARG00020018311	525763_525891:521964_522079:526122_526224	MCRIP2	-0.034	SE	4
6	ENSOARG00020018311	525763_525891:521964_522079:526122_526224	MCRIP2	-0.07	SE	4
7	ENSOARG00020018311	525763_525891:521964_522079:526122_526224	MCRIP2	-0.071	SE	4
3	ENSOARG00020017206	18686524_18686704:18686013_18686175:18686817_18687030	APBA3	-0.194	SE	3
6	ENSOARG00020017206	18686524_18686704:18686013_18686175:18686817_18687030	APBA3	-0.137	SE	3
7	ENSOARG00020017206	18686524_18686704:18686013_18686175:18686817_18687030	APBA3	-0.085	SE	3
6	ENSOARG00020016355	48692411_48692562:48691790_48691991:48692695_48692783	USF2	-0.047	SE	3	*
7	ENSOARG00020016355	48692411_48692562:48691790_48691991:48692695_48692783	USF2	-0.051	SE	3	*
3	ENSOARG00020016355	48692411_48692562:48691790_48691991:48692695_48692783	USF2	-0.054	SE	3	*
7	ENSOARG00020015974	45948820_45948909:45948059_45948236:45949491_45949747	DAZAP1	0.048	SE	4	*
6	ENSOARG00020015974	45948820_45948909:45948059_45948236:45949491_45949747	DAZAP1	0.03	SE	4	*
4	ENSOARG00020015974	45948820_45948909:45948059_45948236:45949491_45949747	DAZAP1	-0.039	SE	4	*
3	ENSOARG00020015974	45948820_45948909:45948059_45948236:45949491_45949747	DAZAP1	0.055	SE	4	*
1	ENSOARG00020014040	1545943_1546049:1545732_1545856:1548010_1548170	NTHL1	0.065	SE	4	*
4	ENSOARG00020014040	1545943_1546049:1545732_1545856:1548010_1548170	NTHL1	0.056	SE	4	*
6	ENSOARG00020014040	1545943_1546049:1545732_1545856:1548010_1548170	NTHL1	0.031	SE	4	*
2	ENSOARG00020014040	1545943_1546049:1545732_1545856:1548010_1548170	NTHL1	-0.106	SE	4	*
6	ENSOARG00020012046	30884299_30884459:30883610_30883724:30887941_30888042	NDUFB9	-0.079	SE	3
7	ENSOARG00020012046	30884299_30884459:30883610_30883724:30887941_30888042	NDUFB9	-0.142	SE	3
3	ENSOARG00020012046	30884299_30884459:30883610_30883724:30887941_30888042	NDUFB9	-0.155	SE	3
6	ENSOARG00020009738	52946116_52946185:52850554_52850659:52946705_52946913	ATXN7L1	-0.075	SE	3	*
3	ENSOARG00020009738	52946116_52946185:52850554_52850659:52946705_52946913	ATXN7L1	-0.079	SE	3	*
7	ENSOARG00020009738	52946116_52946185:52850554_52850659:52946705_52946913	ATXN7L1	-0.114	SE	3	*
2	ENSOARG00020009337	69557858_69558087:69556412_69556485:69567069_69567289	CTNNBL1	0.054	SE	5
5	ENSOARG00020009337	69557858_69558087:69556412_69556485:69567069_69567289	CTNNBL1	-0.023	SE	5
6	ENSOARG00020009337	69557858_69558087:69556412_69556485:69567069_69567289	CTNNBL1	-0.033	SE	5
3	ENSOARG00020009337	69557858_69558087:69556412_69556485:69567069_69567289	CTNNBL1	-0.067	SE	5
4	ENSOARG00020009337	69557858_69558087:69556412_69556485:69567069_69567289	CTNNBL1	-0.08	SE	5
3	ENSOARG00020008695	68983442_68983490:68981818_68981948:68986254_68986267	RPN2	0.084	SE	3	*
7	ENSOARG00020008695	68983442_68983490:68981818_68981948:68986254_68986267	RPN2	0.06	SE	3	*
4	ENSOARG00020008695	68983442_68983490:68981818_68981948:68986254_68986267	RPN2	0.025	SE	3	*
7	ENSOARG00020008156	99584321_99584438:99579761_99579812:99586549_99586666	NA	-0.076	SE	4
6	ENSOARG00020008156	99584321_99584438:99579761_99579812:99586549_99586666	NA	-0.042	SE	4
4	ENSOARG00020008156	99584321_99584438:99579761_99579812:99586549_99586666	NA	-0.044	SE	4
3	ENSOARG00020008156	99584321_99584438:99579761_99579812:99586549_99586666	NA	0.046	SE	4
2	ENSOARG00020006888	63832570_63832709:63830426_63830518:63833664_63833780	NA	0.122	SE	4
6	ENSOARG00020006888	63832570_63832709:63830426_63830518:63833664_63833780	NA	0.097	SE	4
4	ENSOARG00020006888	63832570_63832709:63830426_63830518:63833664_63833780	NA	0.06	SE	4
3	ENSOARG00020006888	63832570_63832709:63830426_63830518:63833664_63833780	NA	-0.047	SE	4
3	ENSOARG00020001116	76559357_76559845:76551758_76551843:76561804_76561920	RWDD3	-0.301	SE	3	*
5	ENSOARG00020001116	76559357_76559845:76551758_76551843:76561804_76561920	RWDD3	-0.34	SE	3	*
7	ENSOARG00020001116	76559357_76559845:76551758_76551843:76561804_76561920	RWDD3	-0.247	SE	3	*
4	ENSOARG00020000898	234652727_234652850:234652133_234652330:234654790_234654912	PACSIN2	0.155	SE	4
3	ENSOARG00020000898	234652727_234652850:234652133_234652330:234654790_234654912	PACSIN2	-0.082	SE	4
7	ENSOARG00020000898	234652727_234652850:234652133_234652330:234654790_234654912	PACSIN2	-0.094	SE	4
6	ENSOARG00020000898	234652727_234652850:234652133_234652330:234654790_234654912	PACSIN2	-0.101	SE	4
1	ENSOARG00020026475	24:3669943-3670181	NMRAL1	-0.10504	SE	5
3	ENSOARG00020026475	24:3669943-3670181	NMRAL1	-0.23054	SE	5
4	ENSOARG00020026475	24:3669943-3670181	NMRAL1	0.2125	SE	5
5	ENSOARG00020026475	24:3669943-3670181	NMRAL1	0.27166	SE	5
7	ENSOARG00020026475	24:3669943-3670181	NMRAL1	-0.15889	SE	5
3	ENSOARG00020026283	24:1293789-1293806	MAPK8IP3	0.30586	SE	3	*
6	ENSOARG00020026283	24:1293789-1293806	MAPK8IP3	0.25168	SE	3	*
7	ENSOARG00020026283	24:1293789-1293806	MAPK8IP3	0.32364	SE	3	*
1	ENSOARG00020026145	1:113043969-113043998	ARHGEF11	-0.18555	SE	3
6	ENSOARG00020026145	1:113043969-113043998	ARHGEF11	-0.19585	SE	3
7	ENSOARG00020026145	1:113043969-113043998	ARHGEF11	-0.17069	SE	3
3	ENSOARG00020025996	8:91490522-91490650	MAP3K4	0.28037	SE	3
6	ENSOARG00020025996	8:91490522-91490650	MAP3K4	0.2018	SE	3
7	ENSOARG00020025996	8:91490522-91490650	MAP3K4	0.29165	SE	3
1	ENSOARG00020025890	23:37998473-37998518	TMEM241	0.22233	SE	4
5	ENSOARG00020025890	23:37998473-37998518	TMEM241	-0.23122	SE	4
6	ENSOARG00020025890	23:37998473-37998518	TMEM241	0.22795	SE	4
7	ENSOARG00020025890	23:37998473-37998518	TMEM241	0.25408	SE	4
2	ENSOARG00020025631	11:18256419-18256539	ACBD4	0.47814	SE	4
3	ENSOARG00020025631	11:18256419-18256539	ACBD4	-0.13033	SE	4
6	ENSOARG00020025631	11:18256419-18256539	ACBD4	-0.14402	SE	4
7	ENSOARG00020025631	11:18256419-18256539	ACBD4	-0.17091	SE	4
1	ENSOARG00020025519	24:23266421-23266654	ARHGAP17	0.15912	SE	4	*
4	ENSOARG00020025519	24:23266421-23266654	ARHGAP17	0.32862	SE	4	*
5	ENSOARG00020025519	24:23266421-23266654	ARHGAP17	0.22146	SE	4	*
6	ENSOARG00020025519	24:23266421-23266654	ARHGAP17	-0.3291	SE	4	*
4	ENSOARG00020025498	11:37184445-37184912	RABEP1	0.15952	SE	4	*
5	ENSOARG00020025498	11:37184445-37184912	RABEP1	-0.22114	SE	4	*
6	ENSOARG00020025498	11:37184445-37184912	RABEP1	-0.14628	SE	4	*
7	ENSOARG00020025498	11:37184445-37184912	RABEP1	-0.1589	SE	4	*
3	ENSOARG00020025277	22:52831257-52831369	EBF3	0.2531	SE	4
4	ENSOARG00020025277	22:52831257-52831369	EBF3	-0.17275	SE	4
6	ENSOARG00020025277	22:52831257-52831369	EBF3	0.15638	SE	4
7	ENSOARG00020025277	22:52831257-52831369	EBF3	0.36718	SE	4
2	ENSOARG00020024118	14:51520195-51520241	SIRT2	-0.26681	SE	3	*
6	ENSOARG00020024118	14:51520195-51520241	SIRT2	-0.23896	SE	3	*
7	ENSOARG00020024118	14:51520195-51520241	SIRT2	-0.24425	SE	3	*
3	ENSOARG00020024094	23:63554566-63554625	NEDD4L	0.18905	SE	4	*
4	ENSOARG00020024094	23:63554566-63554625	NEDD4L	-0.16377	SE	4	*
6	ENSOARG00020024094	23:63554566-63554625	NEDD4L	0.23029	SE	4	*
7	ENSOARG00020024094	23:63554566-63554625	NEDD4L	0.3412	SE	4	*
3	ENSOARG00020023986	26:1396492-1396608	ensembl	0.14383	SE	4
4	ENSOARG00020023986	26:1396492-1396608	ensembl	-0.1452	SE	4
6	ENSOARG00020023986	26:1396492-1396608	ensembl	0.14129	SE	4
7	ENSOARG00020023986	26:1396492-1396608	ensembl	0.22061	SE	4
2	ENSOARG00020023627	11:20492420-20492509	MLX	-0.3903	SE	3
5	ENSOARG00020023627	11:20492420-20492509	MLX	-0.2305	SE	3
7	ENSOARG00020023627	11:20492420-20492509	MLX	-0.13457	SE	3
2	ENSOARG00020023254	15:28292532-28292564	CADM1	-0.47066	SE	3
5	ENSOARG00020023254	15:28292532-28292564	CADM1	-0.24536	SE	3
7	ENSOARG00020023254	15:28292532-28292564	CADM1	-0.17016	SE	3
1	ENSOARG00020023236	25:30814647-30814709	CAMK2G	-0.20825	SE	4
3	ENSOARG00020023236	25:30814647-30814709	CAMK2G	0.23354	SE	4
5	ENSOARG00020023236	25:30814647-30814709	CAMK2G	0.19047	SE	4
6	ENSOARG00020023236	25:30814647-30814709	CAMK2G	0.13011	SE	4
1	ENSOARG00020022783	11:20311462-20311559	WNK4	0.13233	SE	4	*
4	ENSOARG00020022783	11:20311462-20311559	WNK4	0.15584	SE	4	*
5	ENSOARG00020022783	11:20311462-20311559	WNK4	-0.16269	SE	4	*
7	ENSOARG00020022783	11:20311462-20311559	WNK4	0.10628	SE	4	*
1	ENSOARG00020022477	4:128484166-128484489	ensembl	0.20455	SE	3
4	ENSOARG00020022477	4:128484166-128484489	ensembl	0.11864	SE	3
5	ENSOARG00020022477	4:128484166-128484489	ensembl	0.19555	SE	3
3	ENSOARG00020022385	X:124584313-124584351	DOCK11	0.15349	SE	4
4	ENSOARG00020022385	X:124584313-124584351	DOCK11	-0.30212	SE	4
6	ENSOARG00020022385	X:124584313-124584351	DOCK11	0.15041	SE	4
7	ENSOARG00020022385	X:124584313-124584351	DOCK11	0.3388	SE	4
3	ENSOARG00020022374	9:84640810-84640905	ANKRD46	0.22839	SE	3
5	ENSOARG00020022374	9:84640810-84640905	ANKRD46	0.35688	SE	3
7	ENSOARG00020022374	9:84640810-84640905	ANKRD46	0.3035	SE	3
2	ENSOARG00020022354	5:54094513-54094596	APBB3	-0.14514	SE	3
6	ENSOARG00020022354	5:54094513-54094596	APBB3	-0.14038	SE	3
7	ENSOARG00020022354	5:54094513-54094596	APBB3	-0.10914	SE	3
3	ENSOARG00020021785	6:127875492-127875584	ADD1	-0.14236	SE	3	*
6	ENSOARG00020021785	6:127875492-127875584	ADD1	-0.32683	SE	3	*
7	ENSOARG00020021785	6:127875492-127875584	ADD1	-0.16682	SE	3	*
3	ENSOARG00020021482	12:79101987-79102028	ensembl	0.11663	SE	3
5	ENSOARG00020021482	12:79101987-79102028	ensembl	0.20324	SE	3
7	ENSOARG00020021482	12:79101987-79102028	ensembl	0.21265	SE	3
2	ENSOARG00020021375	21:50513124-50513161	NAP1L4	-0.11229	SE	3	*
3	ENSOARG00020021375	21:50513124-50513161	NAP1L4	-0.17207	SE	3	*
7	ENSOARG00020021375	21:50513124-50513161	NAP1L4	-0.13996	SE	3	*
4	ENSOARG00020020532	X:111165716-111165751	MBNL3	-0.23458	SE	4	*
5	ENSOARG00020020532	X:111165716-111165751	MBNL3	-0.39689	SE	4	*
6	ENSOARG00020020532	X:111165716-111165751	MBNL3	0.29143	SE	4	*
7	ENSOARG00020020532	X:111165716-111165751	MBNL3	-0.36285	SE	4	*
2	ENSOARG00020020417	12:77039494-77039637	HSD11B1	-0.14316	SE	3	*
3	ENSOARG00020020417	12:77039494-77039637	HSD11B1	-0.1222	SE	3	*
7	ENSOARG00020020417	12:77039494-77039637	HSD11B1	-0.10702	SE	3	*
3	ENSOARG00020020325	25:30154797-30154867	P4HA1	0.15246	SE	3	*
6	ENSOARG00020020325	25:30154797-30154867	P4HA1	0.22398	SE	3	*
7	ENSOARG00020020325	25:30154797-30154867	P4HA1	0.37027	SE	3	*
3	ENSOARG00020020325	25:30153686-30153756	P4HA1	-0.15608	SE	4	*
5	ENSOARG00020020325	25:30153686-30153756	P4HA1	-0.25109	SE	4	*
6	ENSOARG00020020325	25:30153686-30153756	P4HA1	-0.22813	SE	4	*
7	ENSOARG00020020325	25:30153686-30153756	P4HA1	-0.35482	SE	4	*
2	ENSOARG00020020123	13:36175609-36179204	JCAD	-0.35637	SE	3
3	ENSOARG00020020123	13:36175609-36179204	JCAD	-0.14819	SE	3
6	ENSOARG00020020123	13:36175609-36179204	JCAD	-0.10285	SE	3
3	ENSOARG00020019810	17:71239454-71239589	TRAFD1	0.15927	SE	5
4	ENSOARG00020019810	17:71239454-71239589	TRAFD1	-0.13096	SE	5
5	ENSOARG00020019810	17:71239454-71239589	TRAFD1	0.18222	SE	5
6	ENSOARG00020019810	17:71239454-71239589	TRAFD1	0.28969	SE	5
7	ENSOARG00020019810	17:71239454-71239589	TRAFD1	0.43645	SE	5
2	ENSOARG00020018618	6:126746907-126747090	ensembl	-0.11226	SE	4
5	ENSOARG00020018618	6:126746907-126747090	ensembl	0.1207	SE	4
6	ENSOARG00020018618	6:126746907-126747090	ensembl	-0.22392	SE	4
7	ENSOARG00020018618	6:126746907-126747090	ensembl	-0.29642	SE	4
2	ENSOARG00020018470	14:49084843-49084908	RBM42	-0.64914	SE	5
3	ENSOARG00020018470	14:49084843-49084908	RBM42	0.27605	SE	5
4	ENSOARG00020018470	14:49084843-49084908	RBM42	-0.17415	SE	5
6	ENSOARG00020018470	14:49084843-49084908	RBM42	0.15671	SE	5
7	ENSOARG00020018470	14:49084843-49084908	RBM42	0.20782	SE	5
1	ENSOARG00020018452	7:90907663-90907728	ensembl	0.48757	SE	4
4	ENSOARG00020018452	7:90907663-90907728	ensembl	-0.15134	SE	4
6	ENSOARG00020018452	7:90907663-90907728	ensembl	0.40013	SE	4
7	ENSOARG00020018452	7:90907663-90907728	ensembl	0.20576	SE	4
1	ENSOARG00020018423	22:36817262-36817312	TCF7L2	-0.17327	SE	5
3	ENSOARG00020018423	22:36817262-36817312	TCF7L2	0.20807	SE	5
4	ENSOARG00020018423	22:36817262-36817312	TCF7L2	-0.19423	SE	5
5	ENSOARG00020018423	22:36817262-36817312	TCF7L2	0.12451	SE	5
7	ENSOARG00020018423	22:36817262-36817312	TCF7L2	0.34595	SE	5
3	ENSOARG00020018238	2:254396722-254396819	TRNAU1AP	0.12783	SE	3
5	ENSOARG00020018238	2:254396722-254396819	TRNAU1AP	0.12999	SE	3
6	ENSOARG00020018238	2:254396722-254396819	TRNAU1AP	0.12412	SE	3
3	ENSOARG00020017932	5:108971054-108971173	PPIP5K2	0.15786	SE	4	*
4	ENSOARG00020017932	5:108971054-108971173	PPIP5K2	-0.31525	SE	4	*
6	ENSOARG00020017932	5:108971054-108971173	PPIP5K2	0.17763	SE	4	*
7	ENSOARG00020017932	5:108971054-108971173	PPIP5K2	0.17045	SE	4	*
3	ENSOARG00020017437	12:31196592-31196654	ensembl	0.16283	SE	4
4	ENSOARG00020017437	12:31196592-31196654	ensembl	-0.21831	SE	4
6	ENSOARG00020017437	12:31196592-31196654	ensembl	0.18812	SE	4
7	ENSOARG00020017437	12:31196592-31196654	ensembl	0.30337	SE	4
3	ENSOARG00020016449	14:15129667-15129763	ensembl	0.2711	SE	3
6	ENSOARG00020016449	14:15129667-15129763	ensembl	0.17746	SE	3
7	ENSOARG00020016449	14:15129667-15129763	ensembl	0.27321	SE	3
3	ENSOARG00020016395	2:217231715-217231805	CLK1	0.11159	SE	4	*
4	ENSOARG00020016395	2:217231715-217231805	CLK1	0.26024	SE	4	*
5	ENSOARG00020016395	2:217231715-217231805	CLK1	0.31572	SE	4	*
7	ENSOARG00020016395	2:217231715-217231805	CLK1	-0.36101	SE	4	*
1	ENSOARG00020016000	X:107129988-107130008	ARHGEF6	-0.3049	SE	4	*
4	ENSOARG00020016000	X:107129988-107130008	ARHGEF6	-0.15561	SE	4	*
6	ENSOARG00020016000	X:107129988-107130008	ARHGEF6	-0.2541	SE	4	*
7	ENSOARG00020016000	X:107129988-107130008	ARHGEF6	-0.16487	SE	4	*
3	ENSOARG00020015873	8:63061711-63061728	MED23	0.37369	SE	4	*
4	ENSOARG00020015873	8:63061711-63061728	MED23	-0.26576	SE	4	*
6	ENSOARG00020015873	8:63061711-63061728	MED23	0.48594	SE	4	*
7	ENSOARG00020015873	8:63061711-63061728	MED23	0.30954	SE	4	*
3	ENSOARG00020015772	5:44372057-44372082	ensembl	-0.26906	SE	4
4	ENSOARG00020015772	5:44372057-44372082	ensembl	0.1061	SE	4
6	ENSOARG00020015772	5:44372057-44372082	ensembl	-0.27378	SE	4
7	ENSOARG00020015772	5:44372057-44372082	ensembl	-0.1751	SE	4
3	ENSOARG00020015718	9:31903434-31903566	C9H8orf76	-0.14202	SE	3	*
5	ENSOARG00020015718	9:31903434-31903566	C9H8orf76	-0.11811	SE	3	*
7	ENSOARG00020015718	9:31903434-31903566	C9H8orf76	-0.297	SE	3	*
2	ENSOARG00020015622	13:77971586-77971596	SNX21	0.14492	SE	3
3	ENSOARG00020015622	13:77971586-77971596	SNX21	0.23385	SE	3
6	ENSOARG00020015622	13:77971586-77971596	SNX21	0.306	SE	3
1	ENSOARG00020015556	1:292446129-292447066	ensembl	-0.22848	SE	5
3	ENSOARG00020015556	1:292446129-292447066	ensembl	-0.13212	SE	5
4	ENSOARG00020015556	1:292446129-292447066	ensembl	0.15475	SE	5
6	ENSOARG00020015556	1:292446129-292447066	ensembl	-0.14046	SE	5
7	ENSOARG00020015556	1:292446129-292447066	ensembl	-0.16481	SE	5
3	ENSOARG00020015341	20:29492523-29492669	BAG6	-0.1121	SE	3	*
5	ENSOARG00020015341	20:29492523-29492669	BAG6	-0.16369	SE	3	*
7	ENSOARG00020015341	20:29492523-29492669	BAG6	-0.20599	SE	3	*
3	ENSOARG00020014978	24:1573131-1573259	TSC2	-0.22492	SE	3
6	ENSOARG00020014978	24:1573131-1573259	TSC2	-0.21758	SE	3
7	ENSOARG00020014978	24:1573131-1573259	TSC2	-0.22128	SE	3
3	ENSOARG00020014835	13:19110415-19110453	PARD3	0.20256	SE	5
4	ENSOARG00020014835	13:19110415-19110453	PARD3	-0.14251	SE	5
5	ENSOARG00020014835	13:19110415-19110453	PARD3	-0.16367	SE	5
6	ENSOARG00020014835	13:19110415-19110453	PARD3	0.27485	SE	5
7	ENSOARG00020014835	13:19110415-19110453	PARD3	0.19286	SE	5
1	ENSOARG00020014812	9:31677811-31677954	FBXO32	0.2018	SE	3
5	ENSOARG00020014812	9:31677811-31677954	FBXO32	0.22452	SE	3
6	ENSOARG00020014812	9:31677811-31677954	FBXO32	0.14461	SE	3
2	ENSOARG00020014299	3:228505143-228505226	WNK1	0.50317	SE	5
3	ENSOARG00020014299	3:228505143-228505226	WNK1	0.15508	SE	5
4	ENSOARG00020014299	3:228505143-228505226	WNK1	-0.12845	SE	5
6	ENSOARG00020014299	3:228505143-228505226	WNK1	0.18225	SE	5
7	ENSOARG00020014299	3:228505143-228505226	WNK1	0.17241	SE	5
5	ENSOARG00020014242	6:15279532-15279627	CAMK2D	0.14916	SE	3
6	ENSOARG00020014242	6:15279532-15279627	CAMK2D	0.24752	SE	3
7	ENSOARG00020014242	6:15279532-15279627	CAMK2D	0.50653	SE	3
1	ENSOARG00020014081	25:5504794-5504956	NTPCR	0.15429	SE	4	*
2	ENSOARG00020014081	25:5504794-5504956	NTPCR	-0.42486	SE	4	*
5	ENSOARG00020014081	25:5504794-5504956	NTPCR	-0.14081	SE	4	*
7	ENSOARG00020014081	25:5504794-5504956	NTPCR	-0.12549	SE	4	*
1	ENSOARG00020013689	11:23129278-23129430	PGAP3	-0.17585	SE	3
6	ENSOARG00020013689	11:23129278-23129430	PGAP3	-0.2301	SE	3
7	ENSOARG00020013689	11:23129278-23129430	PGAP3	-0.26241	SE	3
2	ENSOARG00020013587	5:51958923-51959141	BRD8	-0.38232	SE	3	*
5	ENSOARG00020013587	5:51958923-51959141	BRD8	-0.11256	SE	3	*
7	ENSOARG00020013587	5:51958923-51959141	BRD8	-0.13077	SE	3	*
2	ENSOARG00020013587	5:51955884-51956336	BRD8	-0.49098	SE	6	*
3	ENSOARG00020013587	5:51955884-51956336	BRD8	-0.20547	SE	6	*
4	ENSOARG00020013587	5:51955884-51956336	BRD8	0.28777	SE	6	*
5	ENSOARG00020013587	5:51955884-51956336	BRD8	-0.27385	SE	6	*
6	ENSOARG00020013587	5:51955884-51956336	BRD8	-0.23632	SE	6	*
7	ENSOARG00020013587	5:51955884-51956336	BRD8	-0.3547	SE	6	*
2	ENSOARG00020012992	15:32408224-32408309	SLC37A4	0.74433	SE	3
3	ENSOARG00020012992	15:32408224-32408309	SLC37A4	0.15025	SE	3
6	ENSOARG00020012992	15:32408224-32408309	SLC37A4	0.21133	SE	3
2	ENSOARG00020012883	11:27008706-27008901	XYLT2	-0.23236	SE	3
5	ENSOARG00020012883	11:27008706-27008901	XYLT2	-0.26303	SE	3
7	ENSOARG00020012883	11:27008706-27008901	XYLT2	-0.14268	SE	3
1	ENSOARG00020012742	5:64428920-64429045	TCOF1	-0.15802	SE	4
4	ENSOARG00020012742	5:64428920-64429045	TCOF1	0.10715	SE	4
6	ENSOARG00020012742	5:64428920-64429045	TCOF1	-0.29415	SE	4
7	ENSOARG00020012742	5:64428920-64429045	TCOF1	-0.27541	SE	4
5	ENSOARG00020012411	14:14629540-14629608	ZC3H18	0.1654	SE	3
6	ENSOARG00020012411	14:14629540-14629608	ZC3H18	0.23363	SE	3
7	ENSOARG00020012411	14:14629540-14629608	ZC3H18	0.26899	SE	3
3	ENSOARG00020012291	13:49666432-49666507	GPCPD1	0.17168	SE	3
6	ENSOARG00020012291	13:49666432-49666507	GPCPD1	0.25671	SE	3
7	ENSOARG00020012291	13:49666432-49666507	GPCPD1	0.31021	SE	3
3	ENSOARG00020012188	14:47548583-47548759	LSM14A	-0.10607	SE	4
4	ENSOARG00020012188	14:47548583-47548759	LSM14A	0.35944	SE	4
6	ENSOARG00020012188	14:47548583-47548759	LSM14A	-0.17792	SE	4
7	ENSOARG00020012188	14:47548583-47548759	LSM14A	-0.14806	SE	4
4	ENSOARG00020011435	18:67325117-67325233	PPP2R5C	-0.19418	SE	3
5	ENSOARG00020011435	18:67325117-67325233	PPP2R5C	-0.38227	SE	3
7	ENSOARG00020011435	18:67325117-67325233	PPP2R5C	-0.28032	SE	3
3	ENSOARG00020011355	13:48486027-48486188	ZMYND11	-0.12931	SE	4	*
5	ENSOARG00020011355	13:48486027-48486188	ZMYND11	0.30298	SE	4	*
6	ENSOARG00020011355	13:48486027-48486188	ZMYND11	-0.16898	SE	4	*
7	ENSOARG00020011355	13:48486027-48486188	ZMYND11	-0.15458	SE	4	*
3	ENSOARG00020011279	3:180433465-180433560	ensembl	0.26478	SE	4
5	ENSOARG00020011279	3:180433465-180433560	ensembl	0.27732	SE	4
6	ENSOARG00020011279	3:180433465-180433560	ensembl	0.27483	SE	4
7	ENSOARG00020011279	3:180433465-180433560	ensembl	0.35032	SE	4
1	ENSOARG00020011023	12:42352268-42352360	PRRC2C	0.25651	SE	4	*
4	ENSOARG00020011023	12:42352268-42352360	PRRC2C	-0.17566	SE	4	*
6	ENSOARG00020011023	12:42352268-42352360	PRRC2C	-0.30864	SE	4	*
7	ENSOARG00020011023	12:42352268-42352360	PRRC2C	-0.2289	SE	4	*
2	ENSOARG00020010882	11:18887021-18887088	GPATCH8	-0.15618	SE	4
3	ENSOARG00020010882	11:18887021-18887088	GPATCH8	0.30274	SE	4
6	ENSOARG00020010882	11:18887021-18887088	GPATCH8	0.27828	SE	4
7	ENSOARG00020010882	11:18887021-18887088	GPATCH8	0.26975	SE	4
3	ENSOARG00020010858	6:107972660-107972698	SEC31A	0.12163	SE	4	*
4	ENSOARG00020010858	6:107972660-107972698	SEC31A	-0.17882	SE	4	*
6	ENSOARG00020010858	6:107972660-107972698	SEC31A	0.1947	SE	4	*
7	ENSOARG00020010858	6:107972660-107972698	SEC31A	0.28635	SE	4	*
1	ENSOARG00020010739	13:59827482-59827526	ensembl	0.1568	SE	4
2	ENSOARG00020010739	13:59827482-59827526	ensembl	-0.27599	SE	4
3	ENSOARG00020010739	13:59827482-59827526	ensembl	0.28348	SE	4
6	ENSOARG00020010739	13:59827482-59827526	ensembl	0.1414	SE	4
1	ENSOARG00020010730	19:60215911-60216051	ensembl	-0.14314	SE	4
5	ENSOARG00020010730	19:60215911-60216051	ensembl	-0.24792	SE	4
6	ENSOARG00020010730	19:60215911-60216051	ensembl	-0.24217	SE	4
7	ENSOARG00020010730	19:60215911-60216051	ensembl	-0.21788	SE	4
1	ENSOARG00020010340	19:45164384-45164455	FLNB	0.16227	SE	4	*
4	ENSOARG00020010340	19:45164384-45164455	FLNB	0.12635	SE	4	*
6	ENSOARG00020010340	19:45164384-45164455	FLNB	0.11584	SE	4	*
7	ENSOARG00020010340	19:45164384-45164455	FLNB	-0.11436	SE	4	*
3	ENSOARG00020009826	1:93143997-93144081	CEPT1	0.24554	SE	3	*
6	ENSOARG00020009826	1:93143997-93144081	CEPT1	0.13661	SE	3	*
7	ENSOARG00020009826	1:93143997-93144081	CEPT1	0.42457	SE	3	*
3	ENSOARG00020009439	3:8316085-8316223	DNM1	0.19246	SE	4
4	ENSOARG00020009439	3:8316085-8316223	DNM1	-0.24354	SE	4
6	ENSOARG00020009439	3:8316085-8316223	DNM1	0.20477	SE	4
7	ENSOARG00020009439	3:8316085-8316223	DNM1	0.17079	SE	4
3	ENSOARG00020009344	8:62258707-62258769	ensembl	-0.26523	SE	3
6	ENSOARG00020009344	8:62258707-62258769	ensembl	-0.30672	SE	3
7	ENSOARG00020009344	8:62258707-62258769	ensembl	-0.4601	SE	3
2	ENSOARG00020009344	8:62256670-62256816	ensembl	0.2377	SE	4
3	ENSOARG00020009344	8:62256670-62256816	ensembl	-0.27586	SE	4
6	ENSOARG00020009344	8:62256670-62256816	ensembl	-0.32007	SE	4
7	ENSOARG00020009344	8:62256670-62256816	ensembl	-0.46249	SE	4
1	ENSOARG00020009265	2:247884322-247884393	ensembl	0.2566	SE	3
3	ENSOARG00020009265	2:247884322-247884393	ensembl	0.36495	SE	3
6	ENSOARG00020009265	2:247884322-247884393	ensembl	0.31965	SE	3
2	ENSOARG00020009238	3:101930957-101931032	DUSP11	0.2314	SE	3
3	ENSOARG00020009238	3:101930957-101931032	DUSP11	0.16796	SE	3
6	ENSOARG00020009238	3:101930957-101931032	DUSP11	0.3031	SE	3
5	ENSOARG00020008918	4:37534851-37535060	DMTF1	-0.33344	SE	3	*
6	ENSOARG00020008918	4:37534851-37535060	DMTF1	-0.18782	SE	3	*
7	ENSOARG00020008918	4:37534851-37535060	DMTF1	-0.24356	SE	3	*
3	ENSOARG00020008829	8:52634956-52635036	MAP3K7	0.23798	SE	4
4	ENSOARG00020008829	8:52634956-52635036	MAP3K7	0.23725	SE	4
6	ENSOARG00020008829	8:52634956-52635036	MAP3K7	0.5469	SE	4
7	ENSOARG00020008829	8:52634956-52635036	MAP3K7	0.32418	SE	4
1	ENSOARG00020008782	18:55622610-55622735	PPIP5K1	0.20459	SE	5	*
2	ENSOARG00020008782	18:55622610-55622735	PPIP5K1	0.42741	SE	5	*
3	ENSOARG00020008782	18:55622610-55622735	PPIP5K1	-0.12692	SE	5	*
5	ENSOARG00020008782	18:55622610-55622735	PPIP5K1	-0.13889	SE	5	*
7	ENSOARG00020008782	18:55622610-55622735	PPIP5K1	-0.1489	SE	5	*
3	ENSOARG00020008154	18:1133366-1133511	ensembl	-0.30784	SE	2
4	ENSOARG00020008154	18:1133366-1133511	ensembl	0.19578	SE	2
3	ENSOARG00020008115	25:25697113-25697251	HNRNPH3	-0.13684	SE	4	*
4	ENSOARG00020008115	25:25697113-25697251	HNRNPH3	0.17836	SE	4	*
6	ENSOARG00020008115	25:25697113-25697251	HNRNPH3	-0.20297	SE	4	*
7	ENSOARG00020008115	25:25697113-25697251	HNRNPH3	-0.17764	SE	4	*
3	ENSOARG00020008074	21:51453146-51453166	ensembl	-0.31692	SE	3
6	ENSOARG00020008074	21:51453146-51453166	ensembl	-0.11737	SE	3
7	ENSOARG00020008074	21:51453146-51453166	ensembl	-0.2618	SE	3
3	ENSOARG00020008074	21:51444754-51444794	ensembl	0.24327	SE	3
5	ENSOARG00020008074	21:51444754-51444794	ensembl	0.12451	SE	3
7	ENSOARG00020008074	21:51444754-51444794	ensembl	0.15183	SE	3
3	ENSOARG00020007703	2:207104322-207104512	ensembl	-0.26258	SE	4
4	ENSOARG00020007703	2:207104322-207104512	ensembl	0.33431	SE	4
6	ENSOARG00020007703	2:207104322-207104512	ensembl	-0.58789	SE	4
7	ENSOARG00020007703	2:207104322-207104512	ensembl	-0.38507	SE	4
3	ENSOARG00020007038	25:25403455-25403478	HERC4	-0.29598	SE	5	*
4	ENSOARG00020007038	25:25403455-25403478	HERC4	0.36501	SE	5	*
5	ENSOARG00020007038	25:25403455-25403478	HERC4	-0.27505	SE	5	*
6	ENSOARG00020007038	25:25403455-25403478	HERC4	-0.25494	SE	5	*
7	ENSOARG00020007038	25:25403455-25403478	HERC4	-0.35118	SE	5	*
4	ENSOARG00020007030	3:18812655-18812768	KIDINS220	0.15341	SE	3
5	ENSOARG00020007030	3:18812655-18812768	KIDINS220	0.32374	SE	3
7	ENSOARG00020007030	3:18812655-18812768	KIDINS220	0.14396	SE	3
1	ENSOARG00020006660	3:175454005-175454136	ITGA7	0.12116	SE	5	*
2	ENSOARG00020006660	3:175454005-175454136	ITGA7	0.54523	SE	5	*
3	ENSOARG00020006660	3:175454005-175454136	ITGA7	-0.10562	SE	5	*
4	ENSOARG00020006660	3:175454005-175454136	ITGA7	0.22489	SE	5	*
7	ENSOARG00020006660	3:175454005-175454136	ITGA7	-0.41002	SE	5	*
1	ENSOARG00020006364	4:70591902-70591956	NT5C3A	0.22787	SE	6
3	ENSOARG00020006364	4:70591902-70591956	NT5C3A	0.24091	SE	6
4	ENSOARG00020006364	4:70591902-70591956	NT5C3A	-0.21082	SE	6
5	ENSOARG00020006364	4:70591902-70591956	NT5C3A	-0.15578	SE	6
6	ENSOARG00020006364	4:70591902-70591956	NT5C3A	0.23095	SE	6
7	ENSOARG00020006364	4:70591902-70591956	NT5C3A	0.29354	SE	6
2	ENSOARG00020006302	4:70541415-70541506	RP9	-0.21447	SE	5	*
3	ENSOARG00020006302	4:70541415-70541506	RP9	-0.20796	SE	5	*
4	ENSOARG00020006302	4:70541415-70541506	RP9	0.33422	SE	5	*
6	ENSOARG00020006302	4:70541415-70541506	RP9	-0.24665	SE	5	*
7	ENSOARG00020006302	4:70541415-70541506	RP9	-0.32896	SE	5	*
2	ENSOARG00020005741	1:268615330-268615506	U2SURP	-0.12339	SE	3	*
6	ENSOARG00020005741	1:268615330-268615506	U2SURP	-0.10388	SE	3	*
7	ENSOARG00020005741	1:268615330-268615506	U2SURP	-0.1792	SE	3	*
1	ENSOARG00020005607	12:2404064-2404186	NFASC	-0.16962	SE	3	*
3	ENSOARG00020005607	12:2404064-2404186	NFASC	-0.16114	SE	3	*
6	ENSOARG00020005607	12:2404064-2404186	NFASC	-0.16718	SE	3	*
1	ENSOARG00020005456	4:101565525-101565718	CALU	0.18837	SE	3	*
3	ENSOARG00020005456	4:101565525-101565718	CALU	0.10672	SE	3	*
7	ENSOARG00020005456	4:101565525-101565718	CALU	0.22805	SE	3	*
1	ENSOARG00020005456	4:101565258-101565451	CALU	-0.17971	SE	3	*
3	ENSOARG00020005456	4:101565258-101565451	CALU	-0.10471	SE	3	*
7	ENSOARG00020005456	4:101565258-101565451	CALU	-0.23337	SE	3	*
1	ENSOARG00020005385	1:286538405-286538446	ensembl	-0.12772	SE	3
2	ENSOARG00020005385	1:286538405-286538446	ensembl	-0.10225	SE	3
5	ENSOARG00020005385	1:286538405-286538446	ensembl	-0.30298	SE	3
3	ENSOARG00020004854	18:40428672-40428812	STRN3	0.18985	SE	4
5	ENSOARG00020004854	18:40428672-40428812	STRN3	-0.19751	SE	4
6	ENSOARG00020004854	18:40428672-40428812	STRN3	0.11623	SE	4
7	ENSOARG00020004854	18:40428672-40428812	STRN3	0.19563	SE	4
2	ENSOARG00020004474	1:5177406-5177564	AGAP1	0.77102	SE	4
3	ENSOARG00020004474	1:5177406-5177564	AGAP1	-0.14796	SE	4
6	ENSOARG00020004474	1:5177406-5177564	AGAP1	-0.33473	SE	4
7	ENSOARG00020004474	1:5177406-5177564	AGAP1	-0.18981	SE	4
2	ENSOARG00020003920	3:8034511-8034570	SPTAN1	-0.10875	SE	3	*
4	ENSOARG00020003920	3:8034511-8034570	SPTAN1	-0.11039	SE	3	*
7	ENSOARG00020003920	3:8034511-8034570	SPTAN1	-0.13348	SE	3	*
2	ENSOARG00020003796	13:53409254-53409440	ensembl	-0.75841	SE	5
3	ENSOARG00020003796	13:53409254-53409440	ensembl	-0.11734	SE	5
4	ENSOARG00020003796	13:53409254-53409440	ensembl	0.14297	SE	5
6	ENSOARG00020003796	13:53409254-53409440	ensembl	-0.2008	SE	5
7	ENSOARG00020003796	13:53409254-53409440	ensembl	-0.2497	SE	5
3	ENSOARG00020003633	13:53014062-53014151	SMOX	0.25189	SE	3	*
6	ENSOARG00020003633	13:53014062-53014151	SMOX	0.17279	SE	3	*
7	ENSOARG00020003633	13:53014062-53014151	SMOX	0.29589	SE	3	*
2	ENSOARG00020003040	3:106281518-106281709	MAP4K4	-0.34965	SE	4	*
3	ENSOARG00020003040	3:106281518-106281709	MAP4K4	-0.18295	SE	4	*
6	ENSOARG00020003040	3:106281518-106281709	MAP4K4	-0.16011	SE	4	*
7	ENSOARG00020003040	3:106281518-106281709	MAP4K4	-0.14239	SE	4	*
2	ENSOARG00020001863	1:208668683-208668778	TNK2	-0.17144	SE	3	*
4	ENSOARG00020001863	1:208668683-208668778	TNK2	-0.12448	SE	3	*
5	ENSOARG00020001863	1:208668683-208668778	TNK2	-0.31443	SE	3	*
1	ENSOARG00020001760	3:96937530-96937655	LTBP1	0.27316	SE	5	*
3	ENSOARG00020001760	3:96937530-96937655	LTBP1	-0.1008	SE	5	*
5	ENSOARG00020001760	3:96937530-96937655	LTBP1	0.2231	SE	5	*
6	ENSOARG00020001760	3:96937530-96937655	LTBP1	-0.25215	SE	5	*
7	ENSOARG00020001760	3:96937530-96937655	LTBP1	0.14519	SE	5	*
2	ENSOARG00020001676	3:102629680-102629781	WBP1	0.33579	SE	4
3	ENSOARG00020001676	3:102629680-102629781	WBP1	0.38445	SE	4
4	ENSOARG00020001676	3:102629680-102629781	WBP1	-0.20299	SE	4
7	ENSOARG00020001676	3:102629680-102629781	WBP1	0.10544	SE	4
2	ENSOARG00020001199	2:13633118-13633296	ensembl	0.18359	SE	3
5	ENSOARG00020001199	2:13633118-13633296	ensembl	0.15044	SE	3
6	ENSOARG00020001199	2:13633118-13633296	ensembl	0.15274	SE	3
2	ENSOARG00020001182	4:107114799-107115460	BPGM	0.29729	SE	4	*
3	ENSOARG00020001182	4:107114799-107115460	BPGM	-0.14131	SE	4	*
4	ENSOARG00020001182	4:107114799-107115460	BPGM	-0.11835	SE	4	*
7	ENSOARG00020001182	4:107114799-107115460	BPGM	-0.22368	SE	4	*
1	ENSOARG00020000622	3:91679529-91679996	ensembl	-0.15982	SE	3
2	ENSOARG00020000622	3:91679529-91679996	ensembl	-0.16163	SE	3
6	ENSOARG00020000622	3:91679529-91679996	ensembl	-0.39657	SE	3
1	ENSOARG00020000603	3:146552609-146552636	PRPF40B	0.29174	SE	3	*
6	ENSOARG00020000603	3:146552609-146552636	PRPF40B	0.33148	SE	3	*
7	ENSOARG00020000603	3:146552609-146552636	PRPF40B	0.24063	SE	3	*
2	ENSOARG00020000510	5:20723961-20724020	P4HA2	-0.46504	SE	5
3	ENSOARG00020000510	5:20723961-20724020	P4HA2	-0.32543	SE	5
4	ENSOARG00020000510	5:20723961-20724020	P4HA2	0.15836	SE	5
5	ENSOARG00020000510	5:20723961-20724020	P4HA2	0.18916	SE	5
7	ENSOARG00020000510	5:20723961-20724020	P4HA2	-0.14283	SE	5

## Sheet: GO_KEGG
Supplementary File S5: Final list of the common DAS events in different studies by both tools along with results of functional enrichment analysis.
Biological Processes	Overlap	P-value	Adjusted P-value	Odds Ratio	Combined Score	Genes			KEGG	Overlap	P-value	Adjusted P-value	Odds Ratio	Combined Score	Genes
RNA Splicing, Via Transesterification Reactions With Bulged Adenosine As Nucleophile (GO:0000377)	6/180	3.395566307279833E-4	0.07217440964066248	7.01138	56.006	HNRNPA2B1;PRPF40B;RBM42;HNRNPH3;TXNL4A;CTNNBL1			Spliceosome	5/150	0.0010770597427367723	0.14971130424041135	6.95004	47.4932	PRPF40B;RP9;TXNL4A;CTNNBL1;U2SURP
Inositol Metabolic Process (GO:0006020)	2/6	3.8870656798459523E-4	0.07217440964066248	98.4802	773.334	PPIP5K1;PPIP5K2			Arginine and proline metabolism	3/50	0.002181029234164079	0.15158153177440348	12.6702	77.6425	P4HA1;SMOX;P4HA2
Peptidyl-Proline Hydroxylation To 4-hydroxy-L-proline (GO:0018401)	2/7	5.423610253701623E-4	0.07217440964066248	78.7802	592.394	P4HA1;P4HA2			Adherens junction	3/71	0.005883273255482715	0.2725916608373658	8.74809	44.927	TCF7L2;PARD3;MAP3K7
Schwann Cell Development (GO:0014044)	2/8	7.207192897761812E-4	0.07217440964066248	65.6469	474.972	PARD3;SIRT2			Endocytosis	5/252	0.009828498173694482	0.2853073267594932	4.05891	18.7622	RABEP1;PARD3;NEDD4L;AGAP1;DNM1
Anoikis (GO:0043276)	2/8	7.207192897761812E-4	0.07217440964066248	65.6469	474.972	TSC2;MAP3K7			Wnt signaling pathway	4/166	0.010714354009186923	0.2853073267594932	4.92206	22.3273	TCF7L2;CAMK2D;MAP3K7;CAMK2G
Peripheral Nervous System Axon Ensheathment (GO:0032292)	2/8	7.207192897761812E-4	0.07217440964066248	65.6469	474.972	PARD3;SIRT2			GnRH signaling pathway	3/93	0.012315424176668772	0.2853073267594932	6.60233	29.0298	CAMK2D;CAMK2G;MAP3K4
Regulation Of Sodium Ion Transport (GO:0002028)	3/35	7.701660871307196E-4	0.07217440964066248	18.6234	133.51	WNK1;WNK4;NEDD4L			Melanogenesis	3/101	0.015357183743081737	0.3049497914697659	6.06092	25.3114	TCF7L2;CAMK2D;CAMK2G
mRNA Splicing, Via Spliceosome (GO:0000398)	6/211	7.849487317990075E-4	0.07217440964066248	5.94177	42.483	HNRNPA2B1;PRPF40B;RBM42;HNRNPH3;TXNL4A;CTNNBL1			MAPK signaling pathway	5/294	0.018067155091364	0.306009157873877	3.46162	13.8938	FLNB;MAP3K7;MAPK8IP3;MAP3K4;MAP4K4
mRNA Processing (GO:0006397)	6/214	8.446940009960498E-4	0.07217440964066248	5.85517	41.4344	HNRNPA2B1;PRPF40B;RBM42;HNRNPH3;TXNL4A;CTNNBL1			Neurotrophin signaling pathway	3/119	0.023621118074742486	0.306009157873877	5.11578	19.1617	CAMK2D;KIDINS220;CAMK2G
Negative Regulation Of Sodium Ion Transmembrane Transporter Activity (GO:2000650)	2/10	0.0011505349815761979	0.073730116736008	49.2302	333.167	CAMK2D;NEDD4L			AMPK signaling pathway	3/120	0.02413830690954321	0.306009157873877	5.07179	18.8871	TSC2;PPP2R5C;MAP3K7
Peptidyl-Proline Hydroxylation (GO:0019511)	2/10	0.0011505349815761979	0.073730116736008	49.2302	333.167	P4HA1;P4HA2			Human papillomavirus infection	5/331	0.028320573201807007	0.306009157873877	3.06295	10.9169	TCF7L2;PARD3;TSC2;ITGA7;PPP2R5C
Inositol Phosphate Biosynthetic Process (GO:0032958)	2/10	0.0011505349815761979	0.073730116736008	49.2302	333.167	PPIP5K1;PPIP5K2			Oocyte meiosis	3/129	0.02906809020967496	0.306009157873877	4.70738	16.6553	CAMK2D;PPP2R5C;CAMK2G
Myelination In Peripheral Nervous System (GO:0022011)	2/12	0.0016761481305660444	0.09915060864656063	39.3802	251.689	PARD3;SIRT2			Phosphonate and phosphinate metabolism	1/6	0.030508460755968123	0.306009157873877	39.0039	136.114	CEPT1
Myelination (GO:0042552)	3/48	0.0019390203825679206	0.10549694479367794	13.2347	82.6581	NFASC;PARD3;SIRT2			Dopaminergic synapse	3/132	0.030821066260678258	0.306009157873877	4.59721	15.9963	CAMK2D;PPP2R5C;CAMK2G
Regulation Of Cell Communication (GO:0010646)	3/49	0.0020578077658064617	0.10549694479367794	12.9463	80.0873	CAMK2D;ZMYND11;LTBP1			Adrenergic signaling in cardiomyocytes	3/150	0.04247663126942454	0.36086520214068346	4.03061	12.7319	CAMK2D;PPP2R5C;CAMK2G
Negative Regulation Of Peptidyl-Threonine Phosphorylation (GO:0010801)	2/14	0.002295583368811727	0.11033147566351363	32.8135	199.4	PARD3;SIRT2			Cushing syndrome	3/155	0.04605488206892522	0.36086520214068346	3.89704	11.9948	TCF7L2;CAMK2D;CAMK2G
Polyol Biosynthetic Process (GO:0046173)	2/15	0.0026398751184425065	0.11278133144901598	30.2879	179.82	PPIP5K1;PPIP5K2			Long-term potentiation	2/67	0.04677075242421583	0.36086520214068346	6.04174	18.5028	CAMK2D;CAMK2G
Negative Regulation Of Cation Transmembrane Transport (GO:1904063)	2/15	0.0026398751184425065	0.11278133144901598	30.2879	179.82	CAMK2D;NEDD4L			Amphetamine addiction	2/69	0.04930152432234864	0.36086520214068346	5.8608	17.6398	CAMK2D;CAMK2G
Polyol Metabolic Process (GO:0019751)	2/17	0.0033964046824717384	0.13746501056951405	26.2469	149.214	PPIP5K1;PPIP5K2			Tight junction	3/169	0.05683785490016872	0.36086520214068346	3.56584	10.2252	PARD3;NEDD4L;ARHGAP17
Regulation Of Membrane Depolarization (GO:0003254)	2/20	0.00469751212319609	0.18061934113688966	21.8691	117.234	CAMK2D;NEDD4L			Glioma	2/75	0.05718075126968963	0.36086520214068346	5.37746	15.3878	CAMK2D;CAMK2G
Lipid Catabolic Process (GO:0016042)	2/21	0.005174630113734193	0.1894900265457902	20.717	109.054	HSD11B1;SIRT2			Gastric acid secretion	2/76	0.05853418600786773	0.36086520214068346	5.30452	15.055	CAMK2D;CAMK2G
Inositol Phosphate Metabolic Process (GO:0043647)	2/22	0.005673071606074811	0.19829963932143316	19.6802	101.786	PPIP5K1;PPIP5K2			Arrhythmogenic right ventricular cardiomyopathy	2/77	0.05989871420185812	0.36086520214068346	5.23353	14.7329	TCF7L2;ITGA7
Negative Regulation Of Ion Transmembrane Transporter Activity (GO:0032413)	2/24	0.00673301517502266	0.21573702789968438	17.8893	89.4595	CAMK2D;NEDD4L			Axon guidance	3/182	0.06782438052223745	0.36086520214068346	3.30469	8.89238	CAMK2D;PARD3;CAMK2G
Stress Granule Assembly (GO:0034063)	2/24	0.00673301517502266	0.21573702789968438	17.8893	89.4595	PRRC2C;LSM14A			ErbB signaling pathway	2/85	0.07119684152767483	0.36086520214068346	4.72719	12.4907	CAMK2D;CAMK2G
Regulation Of Myelination (GO:0031641)	2/25	0.007294066633788123	0.22436548965532266	17.1106	84.1962	PARD3;SIRT2			Insulin secretion	2/86	0.07265471088543778	0.36086520214068346	4.67067	12.2467	CAMK2D;CAMK2G
Regulation Of Cellular Component Organization (GO:0051128)	4/153	0.008107216360518511	0.23978651466302828	5.35503	25.7845	ARHGEF11;CAMK2D;PACSIN2;TSC2			Thiamine metabolism	1/15	0.074551216817689	0.36086520214068346	13.9237	36.1496	NTPCR
Regulation Of Sodium Ion Transmembrane Transport (GO:1902305)	2/28	0.009098872108257309	0.2555325420726464	15.134	71.124	CAMK2D;NEDD4L			Diabetic cardiomyopathy	3/203	0.08743096256157477	0.36086520214068346	2.95455	7.19996	NDUFB9;CAMK2D;CAMK2G
Regulation Of Monoatomic Ion Transmembrane Transport (GO:0034765)	2/29	0.0097402932146399	0.2555325420726464	14.5728	67.4936	WNK1;NEDD4L			Circadian entrainment	2/97	0.08930015592531211	0.36086520214068346	4.12757	9.97118	CAMK2D;CAMK2G
Positive Regulation Of JUN Kinase Activity (GO:0043507)	2/30	0.010401262626587715	0.2555325420726464	14.0516	64.1573	MAP3K7;MAP3K4			Phosphatidylinositol signaling system	2/97	0.08930015592531211	0.36086520214068346	4.12757	9.97118	PPIP5K1;PPIP5K2
Regulation Of RNA Metabolic Process (GO:0051252)	3/91	0.011614766708952126	0.2555325420726464	6.75307	30.0881	CLK1;HNRNPH3;MBNL3			Proteoglycans in cancer	3/205	0.08941151234709828	0.36086520214068346	2.925	7.06243	CAMK2D;FLNB;CAMK2G
T Cell Receptor Signaling Pathway (GO:0050852)	3/95	0.013039885116108929	0.2555325420726464	6.45815	28.0267	BTNL9;WNK1;MAP3K7			Aldosterone synthesis and secretion	2/98	0.09086533866851741	0.36086520214068346	4.08436	9.79584	CAMK2D;CAMK2G
Regulation Of Metal Ion Transport (GO:0010959)	2/34	0.013236362006842818	0.2555325420726464	12.2927	53.1633	WNK1;CAMK2G			Choline metabolism in cancer	2/98	0.09086533866851741	0.36086520214068346	4.08436	9.79584	TSC2;GPCPD1
Organophosphate Biosynthetic Process (GO:0090407)	2/34	0.013236362006842818	0.2555325420726464	12.2927	53.1633	PPIP5K1;PPIP5K2			mRNA surveillance pathway	2/98	0.09086533866851741	0.36086520214068346	4.08436	9.79584	DAZAP1;PPP2R5C
Positive Regulation Of Telomere Maintenance Via Telomere Lengthening (GO:1904358)	2/35	0.013991891286114362	0.2555325420726464	11.9196	50.888	HNRNPA2B1;MAP3K4			Glycerophospholipid metabolism	2/98	0.09086533866851741	0.36086520214068346	4.08436	9.79584	CEPT1;GPCPD1
MAPK Cascade (GO:0000165)	3/98	0.014171456872253213	0.2555325420726464	6.25326	26.6172	MAP3K7;MAP3K4;MAP4K4			Inflammatory mediator regulation of TRP channels	2/98	0.09086533866851741	0.36086520214068346	4.08436	9.79584	CAMK2D;CAMK2G
RNA Splicing (GO:0008380)	3/98	0.014171456872253213	0.2555325420726464	6.25326	26.6172	RP9;HNRNPH3;TXNL4A			Lipid and atherosclerosis	3/215	0.09959304710065953	0.3845398207497687	2.78561	6.42547	CAMK2D;MAP3K7;CAMK2G
Regulation Of Peptidyl-Threonine Phosphorylation (GO:0010799)	2/36	0.014765707607644035	0.2555325420726464	11.5684	48.7661	PARD3;SIRT2			Glucagon signaling pathway	2/107	0.10530242615900477	0.3955956009757206	3.73258	8.40173	CAMK2D;CAMK2G
RNA Processing (GO:0006396)	4/183	0.014866583177448652	0.2555325420726464	4.45076	18.7317	DUSP11;HNRNPA2B1;RP9;HNRNPH3			HIF-1 signaling pathway	2/109	0.10859110743907827	0.39721484036925997	3.66244	8.13123	CAMK2D;CAMK2G
Regulation Of Sodium Ion Transmembrane Transporter Activity (GO:2000649)	2/37	0.015557606415802285	0.2555325420726464	11.2373	46.7834	CAMK2D;NEDD4L			Cholinergic synapse	2/113	0.1152493357499096	0.41076045305737013	3.52975	7.62658	CAMK2D;CAMK2G
Regulation Of RNA Splicing (GO:0043484)	3/102	0.01576451133822888	0.2555325420726464	5.99939	24.8974	CLK1;HNRNPH3;MBNL3			Salmonella infection	3/249	0.13737826679722495	0.4641780589649811	2.39646	4.75702	TCF7L2;FLNB;MAP3K7
Regulation Of Monoatomic Cation Transmembrane Transport (GO:1904062)	2/39	0.017194841171945547	0.2555325420726464	10.6288	43.1866	WNK1;NEDD4L			Parkinson disease	3/249	0.13737826679722495	0.4641780589649811	2.39646	4.75702	NDUFB9;CAMK2D;CAMK2G
Internal Peptidyl-Lysine Acetylation (GO:0018393)	2/39	0.017194841171945547	0.2555325420726464	10.6288	43.1866	BAG6;BRD8			Purine metabolism	2/129	0.14283438769262238	0.4641780589649811	3.08256	5.99888	NT5C3A;NTPCR
Response To Calcium Ion (GO:0051592)	3/106	0.01745448973327338	0.2555325420726464	5.76524	23.3386	CAMK2D;ADD1;SEC31A			beta-Alanine metabolism	1/30	0.14359465133449056	0.4641780589649811	6.7167	13.0355	SMOX
Regulation Of JNK Cascade (GO:0046328)	3/110	0.01924187907558756	0.2555325420726464	5.5486	21.9207	ZMYND11;MAPK8IP3;MAP4K4			Base excision repair	1/33	0.15677839894346987	0.4804280882070551	6.08609	11.2771	NTHL1
Regulation Of JUN Kinase Activity (GO:0043506)	2/43	0.020677474640462906	0.2555325420726464	9.58995	37.1967	MAP3K7;MAP3K4			Autophagy	2/137	0.15710793948054458	0.4804280882070551	2.89872	5.36501	TSC2;MAP3K7
Positive Regulation Of Peptide Hormone Secretion (GO:0090277)	2/46	0.023465431936928148	0.2555325420726464	8.93474	33.5252	TCF7L2;FLNB			Ubiquitin mediated proteolysis	2/140	0.16252922187720026	0.4804280882070551	2.83527	5.1514	HERC4;NEDD4L
Regulation Of Focal Adhesion Disassembly (GO:0120182)	1/5	0.025488488708855967	0.2555325420726464	48.7574	178.916	MAP4K4			Nicotinate and nicotinamide metabolism	1/35	0.16545570143097044	0.4804280882070551	5.72751	10.3041	SIRT2
Regulation Of Histone Deacetylase Activity (GO:1901725)	1/5	0.025488488708855967	0.2555325420726464	48.7574	178.916	CAMK2D			Aldosterone-regulated sodium reabsorption	1/37	0.17404456698359316	0.4804280882070551	5.40877	9.45693	NEDD4L
Negative Regulation Of Transcription From RNA Polymerase II Promoter In Response To Stress (GO:0097201)	1/5	0.025488488708855967	0.2555325420726464	48.7574	178.916	SIRT2			Thyroid cancer	1/37	0.17404456698359316	0.4804280882070551	5.40877	9.45693	TCF7L2
Nucleotide-Binding Domain, Leucine Rich Repeat Containing Receptor Signaling Pathway (GO:0035872)	1/5	0.025488488708855967	0.2555325420726464	48.7574	178.916	MAP3K7			Cell adhesion molecules	2/148	0.17714492006114962	0.4804280882070551	2.67883	4.63648	NFASC;CADM1
Plasma Membrane Raft Assembly (GO:0044854)	1/5	0.025488488708855967	0.2555325420726464	48.7574	178.916	PACSIN2			Phospholipase D signaling pathway	2/148	0.17714492006114962	0.4804280882070551	2.67883	4.63648	TSC2;DNM1
Positive Regulation Of Focal Adhesion Disassembly (GO:0120183)	1/5	0.025488488708855967	0.2555325420726464	48.7574	178.916	MAP4K4			Various types of N-glycan biosynthesis	1/39	0.1825458881709551	0.4804280882070551	5.12358	8.71395	RPN2
Subtelomeric Heterochromatin Formation (GO:0031509)	1/5	0.025488488708855967	0.2555325420726464	48.7574	178.916	SIRT2			Glycine, serine and threonine metabolism	1/40	0.18676399607614094	0.4804280882070551	4.99196	8.37605	BPGM
interleukin-17A-mediated Signaling Pathway (GO:0038173)	1/5	0.025488488708855967	0.2555325420726464	48.7574	178.916	MAP3K7			Oxytocin signaling pathway	2/154	0.18823883064298325	0.4804280882070551	2.5723	4.29586	CAMK2D;CAMK2G
Intracellular Water Homeostasis (GO:0009992)	1/5	0.025488488708855967	0.2555325420726464	48.7574	178.916	FLNB			Non-alcoholic fatty liver disease	2/155	0.19009744497401462	0.4804280882070551	2.55536	4.24246	NDUFB9;MLX
Maintenance Of DNA Repeat Elements (GO:0043570)	1/5	0.025488488708855967	0.2555325420726464	48.7574	178.916	TCF7L2			Necroptosis	2/159	0.19755664205382462	0.490363807955029	2.48975	4.03771	CAMK2D;CAMK2G
Proteasomal Protein Catabolic Process (GO:0010498)	4/220	0.027072934092425345	0.2555325420726464	3.68144	13.2871	BAG6;NEDD4L;PPP2R5C;SIRT2			Hippo signaling pathway	2/163	0.20505191744057	0.5000388863901619	2.4274	3.8462	TCF7L2;PARD3
Regulation Of Stress-Activated MAPK Cascade (GO:0032872)	2/51	0.028432006968295266	0.2555325420726464	8.02101	28.5567	MAPK8IP3;MAP4K4			Carbohydrate digestion and absorption	1/47	0.2156932697877197	0.5169200775947075	4.23082	6.48964	SLC37A4
Positive Regulation Of Telomere Maintenance (GO:0032206)	2/52	0.029471649437231802	0.2555325420726464	7.8602	27.7019	HNRNPA2B1;MAP3K4			Protein processing in endoplasmic reticulum	2/171	0.22013273056319618	0.5184003802261895	2.31156	3.4986	RPN2;SEC31A
Apoptotic Process (GO:0006915)	4/228	0.03031461723759026	0.2555325420726464	3.54852	12.4061	BAG6;TSC2;MAP3K7;ARHGEF6			Ether lipid metabolism	1/49	0.2237699482990746	0.5184003802261895	4.05413	6.06958	CEPT1
G-quadruplex DNA Unwinding (GO:0044806)	1/6	0.030508460755968123	0.2555325420726464	39.0039	136.114	HNRNPA2B1			N-Glycan biosynthesis	1/50	0.2277773453985499	0.5190336231212859	3.97119	5.87492	RPN2
Regulation Of Striated Muscle Tissue Development (GO:0016202)	1/6	0.030508460755968123	0.2555325420726464	39.0039	136.114	SIRT2			Tuberculosis	2/180	0.23720704776602425	0.5205485223446944	2.19368	3.15632	CAMK2D;CAMK2G
Polyamine Biosynthetic Process (GO:0006596)	1/6	0.030508460755968123	0.2555325420726464	39.0039	136.114	SMOX			Endocrine and other factor-regulated calcium reabsorption	1/53	0.23967701748244924	0.5205485223446944	3.74152	5.34462	DNM1
Vascular Wound Healing (GO:0061042)	1/6	0.030508460755968123	0.2555325420726464	39.0039	136.114	MCAM			Glycosaminoglycan biosynthesis	1/53	0.23967701748244924	0.5205485223446944	3.74152	5.34462	XYLT2
Lymphocyte Migration Into Lymphoid Organs (GO:0097021)	1/6	0.030508460755968123	0.2555325420726464	39.0039	136.114	WNK1			Pyrimidine metabolism	1/56	0.2513950728795347	0.536783748306874	3.5369	4.8835	NT5C3A
Maintenance Of Protein Location In Extracellular Region (GO:0071694)	1/6	0.030508460755968123	0.2555325420726464	39.0039	136.114	LTBP1			Legionellosis	1/57	0.25526120773755223	0.536783748306874	3.47356	4.74304	CLK1
Marginal Zone B Cell Differentiation (GO:0002315)	1/6	0.030508460755968123	0.2555325420726464	39.0039	136.114	DOCK11			Endometrial cancer	1/58	0.2591075689457492	0.536783748306874	3.41245	4.60856	TCF7L2
Protein Localization To Ciliary Membrane (GO:1903441)	1/6	0.030508460755968123	0.2555325420726464	39.0039	136.114	RABEP1			Pathogenic Escherichia coli infection	2/197	0.2696201961106342	0.536783748306874	2.00071	2.62241	ARHGEF11;MAP3K7
rDNA Heterochromatin Formation (GO:0000183)	1/6	0.030508460755968123	0.2555325420726464	39.0039	136.114	SIRT2			Steroid hormone biosynthesis	1/61	0.27052900974435656	0.536783748306874	3.24134	4.23765	HSD11B1
Antigen Receptor-Mediated Signaling Pathway (GO:0050851)	3/134	0.032020056947562776	0.2555325420726464	4.52656	15.5777	BTNL9;WNK1;MAP3K7			PI3K-Akt signaling pathway	3/354	0.2750010373348414	0.536783748306874	1.6706	2.15671	TSC2;ITGA7;PPP2R5C
Negative Regulation Of Neural Precursor Cell Proliferation (GO:2000178)	1/7	0.03550282496212055	0.2555325420726464	32.5016	108.495	SIRT2			Focal adhesion	2/201	0.27725439405553637	0.536783748306874	1.9601	2.51445	ITGA7;FLNB
Regulation Of Meiotic Nuclear Division (GO:0040020)	1/7	0.03550282496212055	0.2555325420726464	32.5016	108.495	SIRT2			Basal cell carcinoma	1/63	0.27804625811579087	0.536783748306874	3.13646	4.01457	TCF7L2
Anterograde Axonal Protein Transport (GO:0099641)	1/7	0.03550282496212055	0.2555325420726464	32.5016	108.495	MAPK8IP3			Pathways in cancer	4/531	0.2925807889791878	0.5427511981685739	1.48506	1.82516	ARHGEF11;TCF7L2;CAMK2D;CAMK2G
Regulation Of Mitophagy (GO:1901524)	1/7	0.03550282496212055	0.2555325420726464	32.5016	108.495	TSC2			Acute myeloid leukemia	1/67	0.29285136591829525	0.5427511981685739	2.94578	3.61768	TCF7L2
Axo-Dendritic Protein Transport (GO:0099640)	1/7	0.03550282496212055	0.2555325420726464	32.5016	108.495	MAPK8IP3			Glycolysis / Gluconeogenesis	1/67	0.29285136591829525	0.5427511981685739	2.94578	3.61768	BPGM
Nucleolar Chromatin Organization (GO:1990700)	1/7	0.03550282496212055	0.2555325420726464	32.5016	108.495	SIRT2			RIG-I-like receptor signaling pathway	1/70	0.30375751562056863	0.542971524866722	2.81728	3.35686	MAP3K7
Peptidyl-Lysine Deacetylation (GO:0034983)	1/7	0.03550282496212055	0.2555325420726464	32.5016	108.495	SIRT2			cAMP signaling pathway	2/216	0.30582414699930305	0.542971524866722	1.82132	2.1578	CAMK2D;CAMK2G
Cellular Biogenic Amine Catabolic Process (GO:0042402)	1/7	0.03550282496212055	0.2555325420726464	32.5016	108.495	SMOX			Regulation of actin cytoskeleton	2/218	0.3096211613400276	0.542971524866722	1.80427	2.11534	ITGA7;ARHGEF6
Cellular Response To Epinephrine Stimulus (GO:0071872)	1/7	0.03550282496212055	0.2555325420726464	32.5016	108.495	SIRT2			p53 signaling pathway	1/73	0.31449707070442484	0.542971524866722	2.69948	3.12271	TSC2
Regulation Of Transcription From RNA Polymerase II Promoter In Response To Hypoxia (GO:0061418)	1/7	0.03550282496212055	0.2555325420726464	32.5016	108.495	SIRT2			Human cytomegalovirus infection	2/225	0.32287750696299844	0.542971524866722	1.74701	1.97497	ARHGEF11;TSC2
Regulation Of Transforming Growth Factor Beta Activation (GO:1901388)	1/7	0.03550282496212055	0.2555325420726464	32.5016	108.495	LTBP1			Metabolism of xenobiotics by cytochrome P450	1/76	0.32507255139463415	0.542971524866722	2.59111	2.91165	HSD11B1
Response To UV-C (GO:0010225)	1/7	0.03550282496212055	0.2555325420726464	32.5016	108.495	MAP3K4			Pancreatic cancer	1/76	0.32507255139463415	0.542971524866722	2.59111	2.91165	ARHGEF6
Response To Epinephrine (GO:0071871)	1/7	0.03550282496212055	0.2555325420726464	32.5016	108.495	SIRT2			Bacterial invasion of epithelial cells	1/77	0.3285616808126937	0.542971524866722	2.55689	2.8459	DNM1
Depyrimidination (GO:0045008)	1/7	0.03550282496212055	0.2555325420726464	32.5016	108.495	NTHL1			Leishmaniasis	1/77	0.3285616808126937	0.542971524866722	2.55689	2.8459	MAP3K7
Positive Regulation Of Execution Phase Of Apoptosis (GO:1900119)	1/7	0.03550282496212055	0.2555325420726464	32.5016	108.495	SIRT2			Synaptic vesicle cycle	1/78	0.3320329468609451	0.542971524866722	2.52355	2.78227	DNM1
Establishment Of Centrosome Localization (GO:0051660)	1/7	0.03550282496212055	0.2555325420726464	32.5016	108.495	PARD3			Thermogenesis	2/232	0.3360722475299224	0.5431865396123164	1.69324	1.84636	NDUFB9;TSC2
Positive Regulation Of Meiotic Nuclear Division (GO:0045836)	1/7	0.03550282496212055	0.2555325420726464	32.5016	108.495	SIRT2			Calcium signaling pathway	2/240	0.35106082918434317	0.5608902903060196	1.63566	1.7122	CAMK2D;CAMK2G
Positive Regulation Of Vascular Endothelial Growth Factor Signaling Pathway (GO:1900748)	1/7	0.03550282496212055	0.2555325420726464	32.5016	108.495	JCAD			Colorectal cancer	1/86	0.3591707678710129	0.567326553796259	2.28512	2.33987	TCF7L2
Protein Localization To Presynapse (GO:1905383)	1/7	0.03550282496212055	0.2555325420726464	32.5016	108.495	MAPK8IP3			ECM-receptor interaction	1/88	0.36578282452867106	0.5712787933650031	2.23236	2.24512	ITGA7
Proton-Transporting ATP Synthase Complex Assembly (GO:0043461)	1/7	0.03550282496212055	0.2555325420726464	32.5016	108.495	ATPAF2			Hypertrophic cardiomyopathy	1/90	0.3723273136525041	0.5750388510855341	2.18198	2.15576	ITGA7
Mitochondrial Proton-Transporting ATP Synthase Complex Assembly (GO:0033615)	1/7	0.03550282496212055	0.2555325420726464	32.5016	108.495	ATPAF2			TGF-beta signaling pathway	1/94	0.38521631738428525	0.5820116099610397	2.08771	1.99157	LTBP1
Regulation Of Cardiac Muscle Cell Action Potential Involved In Regulation Of Contraction (GO:0098909)	1/7	0.03550282496212055	0.2555325420726464	32.5016	108.495	CAMK2D			IL-17 signaling pathway	1/94	0.38521631738428525	0.5820116099610397	2.08771	1.99157	MAP3K7
Peptidyl-Threonine Phosphorylation (GO:0018107)	2/58	0.0360186692589081	0.2555325420726464	7.01591	23.3189	CAMK2D;WNK1			Dilated cardiomyopathy	1/96	0.3915621790125016	0.5836680109011589	2.04355	1.91605	ITGA7
Muscle Organ Development (GO:0007517)	2/58	0.0360186692589081	0.2555325420726464	7.01591	23.3189	SMTN;ITGA7			Prostate cancer	1/97	0.3947107411849564	0.5836680109011589	2.02216	1.87981	TCF7L2
Positive Regulation Of Protein Binding (GO:0032092)	2/59	0.03715972875486915	0.2555325420726464	6.89248	22.6937	TCF7L2;ADD1			Longevity regulating pathway	1/102	0.41021314438515183	0.5894394999671734	1.92157	1.71227	TSC2
Regulation Of Extrinsic Apoptotic Signaling Pathway (GO:2001236)	2/60	0.03831458272019545	0.2555325420726464	6.7733	22.094	TCF7L2;ZMYND11			T cell receptor signaling pathway	1/104	0.4163034269347755	0.5894394999671734	1.88407	1.65108	MAP3K7
Histone Acetylation (GO:0016573)	2/60	0.03831458272019545	0.2555325420726464	6.7733	22.094	BRD8;MAP3K7			Toll-like receptor signaling pathway	1/104	0.4163034269347755	0.5894394999671734	1.88407	1.65108	MAP3K7
Negative Regulation Of Protein Metabolic Process (GO:0051248)	3/147	0.04039999424870927	0.2555325420726464	4.11521	13.2054	BAG6;LSM14A;SIRT2			NF-kappa B signaling pathway	1/104	0.4163034269347755	0.5894394999671734	1.88407	1.65108	MAP3K7
Nucleic Acid Transport (GO:0050657)	1/8	0.04047171032468564	0.2555325420726464	27.8571	89.3421	HNRNPA2B1			Parathyroid hormone synthesis, secretion and action	1/106	0.4223314239251286	0.5894394999671734	1.84799	1.5929	ARHGEF11
p38MAPK Cascade (GO:0038066)	1/8	0.04047171032468564	0.2555325420726464	27.8571	89.3421	MAP3K7			Insulin resistance	1/108	0.4282977661631979	0.5894394999671734	1.81327	1.53754	MLX
Constitutive Heterochromatin Formation (GO:0140719)	1/8	0.04047171032468564	0.2555325420726464	27.8571	89.3421	SIRT2			Ribosome biogenesis in eukaryotes	1/108	0.4282977661631979	0.5894394999671734	1.81327	1.53754	TCOF1
Positive Regulation Of Blood Vessel Endothelial Cell Proliferation Involved In Sprouting Angiogenesis (GO:1903589)	1/8	0.04047171032468564	0.2555325420726464	27.8571	89.3421	JCAD			TNF signaling pathway	1/112	0.4400479781330113	0.5934219853836791	1.74757	1.43453	MAP3K7
Selenocysteine Incorporation (GO:0001514)	1/8	0.04047171032468564	0.2555325420726464	27.8571	89.3421	TRNAU1AP			Toxoplasmosis	1/112	0.4400479781330113	0.5934219853836791	1.74757	1.43453	MAP3K7
Translational Readthrough (GO:0006451)	1/8	0.04047171032468564	0.2555325420726464	27.8571	89.3421	TRNAU1AP			Pathways of neurodegeneration	3/475	0.443999183308652	0.5934219853836791	1.23464	1.00244	NDUFB9;CAMK2D;CAMK2G
Proteasome Assembly (GO:0043248)	1/8	0.04047171032468564	0.2555325420726464	27.8571	89.3421	NT5C3A			Sphingolipid signaling pathway	1/119	0.4600381641196863	0.6090029029774895	1.64332	1.27595	PPP2R5C
Pyrimidine-Containing Compound Metabolic Process (GO:0072527)	1/8	0.04047171032468564	0.2555325420726464	27.8571	89.3421	NT5C3A			Thyroid hormone signaling pathway	1/121	0.4656186956569971	0.6105754593992698	1.61577	1.23507	TSC2
Ubiquitin-Dependent Protein Catabolic Process (GO:0006511)	5/367	0.041279605530507746	0.2555325420726464	2.75327	8.77574	BAG6;HERC4;NEDD4L;PPP2R5C;SIRT2			Osteoclast differentiation	1/127	0.4820198744002198	0.625916156864349	1.53836	1.12265	MAP3K7
Negative Regulation Of Protein Phosphorylation (GO:0001933)	3/149	0.041778530932538915	0.2555325420726464	4.05842	12.887	PARD3;TSC2;SIRT2			FoxO signaling pathway	1/131	0.49267603140886124	0.625916156864349	1.49072	1.05529	FBXO32
Positive Regulation Of Macroautophagy (GO:0016239)	2/64	0.043068577259258486	0.2555325420726464	6.33504	19.9234	TSC2;MAP3K7			Vascular smooth muscle contraction	1/133	0.49792240657594544	0.625916156864349	1.46799	1.02364	ARHGEF11
Protein Phosphorylation (GO:0006468)	6/500	0.0445794522848911	0.2555325420726464	2.42953	7.557	CLK1;CAMK2D;WNK1;WNK4;MAP3K7;MAP4K4			Oxidative phosphorylation	1/133	0.49792240657594544	0.625916156864349	1.46799	1.02364	NDUFB9
B Cell Homeostasis (GO:0001782)	1/9	0.0454152453059134	0.2555325420726464	24.3738	75.3615	DOCK11			Yersinia infection	1/137	0.508254502873238	0.625916156864349	1.42452	0.964079	MAP3K7
Negative Regulation Of Heterotypic Cell-Cell Adhesion (GO:0034115)	1/9	0.0454152453059134	0.2555325420726464	24.3738	75.3615	WNK1			Insulin signaling pathway	1/137	0.508254502873238	0.625916156864349	1.42452	0.964079	TSC2
ER-associated Misfolded Protein Catabolic Process (GO:0071712)	1/9	0.0454152453059134	0.2555325420726464	24.3738	75.3615	BAG6			Fluid shear stress and atherosclerosis	1/139	0.5133413085074516	0.625916156864349	1.40374	0.936032	MAP3K7
I-kappaB Phosphorylation (GO:0007252)	1/9	0.0454152453059134	0.2555325420726464	24.3738	75.3615	MAP3K7			Measles	1/139	0.5133413085074516	0.625916156864349	1.40374	0.936032	MAP3K7
Negative Regulation Of Phosphatidylinositol 3-Kinase Signaling (GO:0014067)	1/9	0.0454152453059134	0.2555325420726464	24.3738	75.3615	TSC2			Apoptosis	1/142	0.5208739677736554	0.6295781001785921	1.37366	0.895967	SPTAN1
Negative Regulation Of Potassium Ion Transmembrane Transporter Activity (GO:1901017)	1/9	0.0454152453059134	0.2555325420726464	24.3738	75.3615	NEDD4L			Breast cancer	1/147	0.533172647494211	0.633750610689193	1.32628	0.834112	TCF7L2
Negative Regulation Of Protein Localization To Cell Surface (GO:2000009)	1/9	0.0454152453059134	0.2555325420726464	24.3738	75.3615	NEDD4L			Retrograde endocannabinoid signaling	1/148	0.5355946035851543	0.633750610689193	1.31719	0.822426	NDUFB9
Actin-Mediated Cell Contraction (GO:0070252)	1/9	0.0454152453059134	0.2555325420726464	24.3738	75.3615	CAMK2D			Gastric cancer	1/149	0.5380041155490991	0.633750610689193	1.30823	0.810956	TCF7L2
Negative Regulation Of Sodium Ion Transmembrane Transport (GO:1902306)	1/9	0.0454152453059134	0.2555325420726464	24.3738	75.3615	NEDD4L			mTOR signaling pathway	1/154	0.5498672191217879	0.6422818777977187	1.26515	0.756662	TSC2
Aminoglycan Metabolic Process (GO:0006022)	1/9	0.0454152453059134	0.2555325420726464	24.3738	75.3615	XYLT2			Cellular senescence	1/156	0.5545275436098244	0.6423277380147133	1.2487	0.736284	TSC2
Nerve Growth Factor Signaling Pathway (GO:0038180)	1/9	0.0454152453059134	0.2555325420726464	24.3738	75.3615	KIDINS220			Amyotrophic lateral sclerosis	2/364	0.5619408211636685	0.6455353234855365	1.0686	0.615895	NDUFB9;HNRNPA2B1
Neuron Projection Regeneration (GO:0031102)	1/9	0.0454152453059134	0.2555325420726464	24.3738	75.3615	MAPK8IP3			Hepatitis B	1/162	0.5682237376409389	0.6474024551810698	1.2018	0.679307	MAP3K7
Axon Regeneration (GO:0031103)	1/9	0.0454152453059134	0.2555325420726464	24.3738	75.3615	MAPK8IP3			Hepatocellular carcinoma	1/168	0.5815027998002618	0.657145440424686	1.15827	0.627945	TCF7L2
Nucleoside Metabolic Process (GO:0009116)	1/9	0.0454152453059134	0.2555325420726464	24.3738	75.3615	NT5C3A			NOD-like receptor signaling pathway	1/181	0.6089025402229256	0.6825601055724729	1.07391	0.532764	MAP3K7
Phosphatidylethanolamine Biosynthetic Process (GO:0006646)	1/9	0.0454152453059134	0.2555325420726464	24.3738	75.3615	CEPT1			Neutrophil extracellular trap formation	1/189	0.6248729131870127	0.6923887469359271	1.0278	0.483276	MAP3K7
Chondroitin Sulfate Proteoglycan Metabolic Process (GO:0050654)	1/9	0.0454152453059134	0.2555325420726464	24.3738	75.3615	XYLT2			Chemokine signaling pathway	1/192	0.6306938233294884	0.6923887469359271	1.0115	0.466234	PARD3
Sequestering Of Extracellular Ligand From Receptor (GO:0035581)	1/9	0.0454152453059134	0.2555325420726464	24.3738	75.3615	LTBP1			Kaposi sarcoma-associated herpesvirus infection	1/193	0.6326141788551276	0.6923887469359271	1.00618	0.460724	TCF7L2
Positive Regulation Of Keratinocyte Migration (GO:0051549)	1/9	0.0454152453059134	0.2555325420726464	24.3738	75.3615	MAP4K4			Epstein-Barr virus infection	1/202	0.6494583602643423	0.7052711880995592	0.960687	0.414648	MAP3K7
Positive Regulation Of Protein Sumoylation (GO:0033235)	1/9	0.0454152453059134	0.2555325420726464	24.3738	75.3615	RWDD3			Rap1 signaling pathway	1/210	0.6637875485618187	0.7080280673754431	0.923539	0.37846	PARD3
Mitotic Nuclear Membrane Organization (GO:0101024)	1/9	0.0454152453059134	0.2555325420726464	24.3738	75.3615	SIRT2			Olfactory transduction	2/440	0.6652981609095915	0.7080280673754431	0.879741	0.358512	CAMK2D;CAMK2G
Mitotic Nuclear Membrane Reassembly (GO:0007084)	1/9	0.0454152453059134	0.2555325420726464	24.3738	75.3615	SIRT2			Human immunodeficiency virus 1 infection	1/212	0.6672782505480794	0.7080280673754431	0.914692	0.370037	MAP3K7
Regulation Of Attachment Of Spindle Microtubules To Kinetochore (GO:0051988)	1/9	0.0454152453059134	0.2555325420726464	24.3738	75.3615	SIRT2			Coronavirus disease	1/232	0.7002702140695947	0.7374057557248004	0.834649	0.297376	MAP3K7
Negative Regulation Of Cell Adhesion Mediated By Integrin (GO:0033629)	1/9	0.0454152453059134	0.2555325420726464	24.3738	75.3615	WNK1			Chemical carcinogenesis	1/239	0.7110344360530004	0.7431111775290757	0.809812	0.276174	HSD11B1
Regulation Of Cell-Cell Adhesion Involved In Gastrulation (GO:0070587)	1/9	0.0454152453059134	0.2555325420726464	24.3738	75.3615	WNK1			Shigellosis	1/246	0.7214156985431176	0.748334194757413	0.786395	0.256789	MAP3K7
Regulation Of Cell-Cell Adhesion Mediated By Integrin (GO:0033632)	1/9	0.0454152453059134	0.2555325420726464	24.3738	75.3615	WNK1			Herpes simplex virus 1 infection	2/498	0.7303979837083543	0.7520394054478611	0.774553	0.243338	TSC2;MAP3K7
Regulation Of Endocytosis (GO:0030100)	2/66	0.045524002944021535	0.2555325420726464	6.13645	18.9587	PACSIN2;TSC2			Prion disease	1/273	0.7581111385548537	0.7748341783759166	0.70736	0.195886	NDUFB9
Peptidyl-Threonine Modification (GO:0018210)	2/66	0.045524002944021535	0.2555325420726464	6.13645	18.9587	CAMK2D;WNK1			Huntington disease	1/306	0.7965163573865487	0.8081443334067903	0.629765	0.143276	NDUFB9
Cellular Response To Calcium Ion (GO:0071277)	2/69	0.04930152432234864	0.2610741089181477	5.8608	17.6398	CAMK2D;ADD1			Neuroactive ligand-receptor interaction	1/341	0.8306619240332963	0.8366812133378855	0.563927	0.104627	PARD3
Negative Regulation Of Intracellular Estrogen Receptor Signaling Pathway (GO:0033147)	1/10	0.050333557792203866	0.2610741089181477	21.6645	64.757	STRN3			Alzheimer disease	1/369	0.853838749258348	0.853838749258348	0.520274	0.08221	NDUFB9
Angiogenesis Involved In Wound Healing (GO:0060055)	1/10	0.050333557792203866	0.2610741089181477	21.6645	64.757	MCAM
Phosphate Ion Transmembrane Transport (GO:0035435)	1/10	0.050333557792203866	0.2610741089181477	21.6645	64.757	SLC37A4
Positive Regulation Of Attachment Of Spindle Microtubules To Kinetochore (GO:0051987)	1/10	0.050333557792203866	0.2610741089181477	21.6645	64.757	SIRT2
Insulin-Like Growth Factor Receptor Signaling Pathway (GO:0048009)	1/10	0.050333557792203866	0.2610741089181477	21.6645	64.757	TSC2
Protein Kinase C-activating G Protein-Coupled Receptor Signaling Pathway (GO:0007205)	1/10	0.050333557792203866	0.2610741089181477	21.6645	64.757	PARD3
Protein Localization To Endosome (GO:0036010)	1/10	0.050333557792203866	0.2610741089181477	21.6645	64.757	PACSIN2
Regulation Of ERAD Pathway (GO:1904292)	1/10	0.050333557792203866	0.2610741089181477	21.6645	64.757	BAG6
Regulation Of Calcium Ion Transmembrane Transport Via High Voltage-Gated Calcium Channel (GO:1902514)	1/10	0.050333557792203866	0.2610741089181477	21.6645	64.757	CAMK2D
Regulation Of Cardiac Muscle Cell Apoptotic Process (GO:0010665)	1/10	0.050333557792203866	0.2610741089181477	21.6645	64.757	CAMK2D
Negative Regulation Of Extrinsic Apoptotic Signaling Pathway (GO:2001237)	2/70	0.05058523046658519	0.2610741089181477	5.77432	17.2311	TCF7L2;ZMYND11
Protein Targeting To Membrane (GO:0006612)	2/72	0.05318850195503886	0.2621567286155873	5.60877	16.4556	BAG6;PARD3
P-body Assembly (GO:0033962)	1/11	0.055226775078966374	0.2621567286155873	19.4971	56.4695	LSM14A
Negative Regulation Of Potassium Ion Transmembrane Transport (GO:1901380)	1/11	0.055226775078966374	0.2621567286155873	19.4971	56.4695	NEDD4L
Regulation Of Keratinocyte Migration (GO:0051547)	1/11	0.055226775078966374	0.2621567286155873	19.4971	56.4695	MAP4K4
Regulation Of Leukocyte Cell-Cell Adhesion (GO:1903037)	1/11	0.055226775078966374	0.2621567286155873	19.4971	56.4695	WNK1
Base-Excision Repair, AP Site Formation (GO:0006285)	1/11	0.055226775078966374	0.2621567286155873	19.4971	56.4695	NTHL1
Biogenic Amine Biosynthetic Process (GO:0042401)	1/11	0.055226775078966374	0.2621567286155873	19.4971	56.4695	SMOX
Nucleotide-Binding Oligomerization Domain Containing Signaling Pathway (GO:0070423)	1/11	0.055226775078966374	0.2621567286155873	19.4971	56.4695	MAP3K7
Organic Cyclic Compound Catabolic Process (GO:1901361)	1/11	0.055226775078966374	0.2621567286155873	19.4971	56.4695	HSD11B1
Cell Part Morphogenesis (GO:0032990)	1/11	0.055226775078966374	0.2621567286155873	19.4971	56.4695	PACSIN2
Polyamine Metabolic Process (GO:0006595)	1/11	0.055226775078966374	0.2621567286155873	19.4971	56.4695	SMOX
Positive Regulation Of Myelination (GO:0031643)	1/11	0.055226775078966374	0.2621567286155873	19.4971	56.4695	PARD3
Regulation Of Cell Communication By Electrical Coupling Involved In Cardiac Conduction (GO:1901844)	1/11	0.055226775078966374	0.2621567286155873	19.4971	56.4695	CAMK2D
Brain Development (GO:0007420)	3/169	0.05683785490016872	0.26559237556380294	3.56584	10.2252	BAG6;NFASC;FLNB
Positive Regulation Of Protein Secretion (GO:0050714)	2/76	0.05853418600786773	0.26559237556380294	5.30452	15.055	TCF7L2;APBB3
Regulation Of Transcription Elongation By RNA Polymerase II (GO:0034243)	2/77	0.05989871420185812	0.26559237556380294	5.23353	14.7329	MED23;ZMYND11
MyD88-dependent Toll-Like Receptor Signaling Pathway (GO:0002755)	1/12	0.060095023859690136	0.26559237556380294	17.7237	49.836	MAP3K7
Negative Regulation Of Potassium Ion Transport (GO:0043267)	1/12	0.060095023859690136	0.26559237556380294	17.7237	49.836	NEDD4L
Positive Regulation Of ERAD Pathway (GO:1904294)	1/12	0.060095023859690136	0.26559237556380294	17.7237	49.836	BAG6
Positive Regulation Of T Cell Chemotaxis (GO:0010820)	1/12	0.060095023859690136	0.26559237556380294	17.7237	49.836	WNK1
Relaxation Of Cardiac Muscle (GO:0055119)	1/12	0.060095023859690136	0.26559237556380294	17.7237	49.836	CAMK2D
Steroid Catabolic Process (GO:0006706)	1/12	0.060095023859690136	0.26559237556380294	17.7237	49.836	HSD11B1
Primary miRNA Processing (GO:0031053)	1/12	0.060095023859690136	0.26559237556380294	17.7237	49.836	HNRNPA2B1
Pyrimidine Deoxyribonucleotide Catabolic Process (GO:0009223)	1/12	0.060095023859690136	0.26559237556380294	17.7237	49.836	NTHL1
Regulation Of Cell Communication By Electrical Coupling (GO:0010649)	1/12	0.060095023859690136	0.26559237556380294	17.7237	49.836	CAMK2D
Plasma Membrane Tubulation (GO:0097320)	1/13	0.0649384302010941	0.27288334876853204	16.2459	44.4215	PACSIN2
Relaxation Of Muscle (GO:0090075)	1/13	0.0649384302010941	0.27288334876853204	16.2459	44.4215	CAMK2D
Response To Chemokine (GO:1990868)	1/13	0.0649384302010941	0.27288334876853204	16.2459	44.4215	WNK1
Response To Nerve Growth Factor (GO:1990089)	1/13	0.0649384302010941	0.27288334876853204	16.2459	44.4215	KIDINS220
Positive Regulation Of Fatty Acid Biosynthetic Process (GO:0045723)	1/13	0.0649384302010941	0.27288334876853204	16.2459	44.4215	SIRT2
Glomerular Filtration (GO:0003094)	1/13	0.0649384302010941	0.27288334876853204	16.2459	44.4215	MCAM
Mature B Cell Differentiation Involved In Immune Response (GO:0002313)	1/13	0.0649384302010941	0.27288334876853204	16.2459	44.4215	DOCK11
Microvillus Organization (GO:0032528)	1/13	0.0649384302010941	0.27288334876853204	16.2459	44.4215	MAP4K4
Regulation Of T Cell Chemotaxis (GO:0010819)	1/13	0.0649384302010941	0.27288334876853204	16.2459	44.4215	WNK1
Histone Modification (GO:0016570)	2/81	0.06546482738735329	0.2736002840264928	4.96754	13.5427	BRD8;SIRT2
Negative Regulation Of Apoptotic Signaling Pathway (GO:2001234)	2/82	0.066882632663012	0.27794417070635946	4.9052	13.2677	TCF7L2;ZMYND11
Phosphate-Containing Compound Metabolic Process (GO:0006796)	3/184	0.0695948919201028	0.27794417070635946	3.26785	8.70902	PPIP5K1;PPIP5K2;TNK2
COPII-coated Vesicle Cargo Loading (GO:0090110)	1/14	0.06975711956609541	0.27794417070635946	14.9955	39.929	SEC31A
Regulation Of Exit From Mitosis (GO:0007096)	1/14	0.06975711956609541	0.27794417070635946	14.9955	39.929	SIRT2
T Cell Proliferation (GO:0042098)	1/14	0.06975711956609541	0.27794417070635946	14.9955	39.929	CADM1
Regulation Of Phosphate Metabolic Process (GO:0019220)	1/14	0.06975711956609541	0.27794417070635946	14.9955	39.929	SIRT2
Pancreas Development (GO:0031016)	1/14	0.06975711956609541	0.27794417070635946	14.9955	39.929	TCF7L2
Smooth Muscle Contraction (GO:0006939)	1/14	0.06975711956609541	0.27794417070635946	14.9955	39.929	SMTN
Microvillus Assembly (GO:0030033)	1/14	0.06975711956609541	0.27794417070635946	14.9955	39.929	MAP4K4
Phosphorylation (GO:0016310)	5/429	0.07088689815382355	0.2809898179396408	2.34321	6.2017	CAMK2D;WNK1;TNK2;WNK4;MAP4K4
Endocytosis (GO:0006897)	3/189	0.0741122420692026	0.28191889840950124	3.17919	8.27282	PACSIN2;TSC2;DNM1
Protein Modification Process (GO:0036211)	7/711	0.07430959078479818	0.28191889840950124	1.98791	5.16761	DUSP11;CAMK2D;RPN2;WNK1;WNK4;PPP2R5C;MAP4K4
Regulation Of Clathrin-Dependent Endocytosis (GO:2000369)	1/15	0.074551216817689	0.28191889840950124	13.9237	36.1496	TNK2
Activation Of NF-kappaB-inducing Kinase Activity (GO:0007250)	1/15	0.074551216817689	0.28191889840950124	13.9237	36.1496	MAP3K7
Neurotrophin Signaling Pathway (GO:0038179)	1/15	0.074551216817689	0.28191889840950124	13.9237	36.1496	KIDINS220
Renal Filtration (GO:0097205)	1/15	0.074551216817689	0.28191889840950124	13.9237	36.1496	MCAM
Stem Cell Development (GO:0048864)	1/15	0.074551216817689	0.28191889840950124	13.9237	36.1496	TCOF1
Positive Regulation Of Secretion (GO:0051047)	1/15	0.074551216817689	0.28191889840950124	13.9237	36.1496	FLNB
Regulation Of Rac Protein Signal Transduction (GO:0035020)	1/15	0.074551216817689	0.28191889840950124	13.9237	36.1496	ARHGAP17
Modification-Dependent Protein Catabolic Process (GO:0019941)	3/192	0.07688417321292021	0.28191889840950124	3.12825	8.0254	BAG6;HERC4;NEDD4L
Regulation Of Vesicle-Mediated Transport (GO:0060627)	2/89	0.07708579873818289	0.28191889840950124	4.50893	11.5557	PACSIN2;TSC2
Positive Regulation Of Proteasomal Protein Catabolic Process (GO:1901800)	2/90	0.07858153842968034	0.28191889840950124	4.45747	11.3381	BAG6;SIRT2
Regulation Of Transforming Growth Factor Beta Production (GO:0071634)	1/16	0.07932084617088071	0.28191889840950124	12.9948	32.9321	LTBP1
Positive Regulation Of Cell Migration Involved In Sprouting Angiogenesis (GO:0090050)	1/16	0.07932084617088071	0.28191889840950124	12.9948	32.9321	JCAD
Positive Regulation Of Muscle Hypertrophy (GO:0014742)	1/16	0.07932084617088071	0.28191889840950124	12.9948	32.9321	CAMK2D
Positive Regulation Of Telomere Capping (GO:1904355)	1/16	0.07932084617088071	0.28191889840950124	12.9948	32.9321	MAP3K4
Regulation Of Blood Vessel Endothelial Cell Proliferation Involved In Sprouting Angiogenesis (GO:1903587)	1/16	0.07932084617088071	0.28191889840950124	12.9948	32.9321	JCAD
Regulation Of Cardiac Muscle Contraction By Regulation Of The Release Of Sequestered Calcium Ion (GO:0010881)	1/16	0.07932084617088071	0.28191889840950124	12.9948	32.9321	CAMK2D
Positive Regulation Of MAP Kinase Activity (GO:0043406)	2/91	0.08008641134159702	0.28191889840950124	4.40716	11.1265	MAP3K7;MAP3K4
Positive Regulation Of Binding (GO:0051099)	2/91	0.08008641134159702	0.28191889840950124	4.40716	11.1265	TCF7L2;SIRT2
Proteasome-Mediated Ubiquitin-Dependent Protein Catabolic Process (GO:0043161)	4/319	0.08275943008308315	0.28191889840950124	2.51172	6.25875	BAG6;NEDD4L;PPP2R5C;SIRT2
DNA Modification (GO:0006304)	1/17	0.084066131270889	0.28191889840950124	12.182	30.1644	NTHL1
Carbohydrate Derivative Catabolic Process (GO:1901136)	1/17	0.084066131270889	0.28191889840950124	12.182	30.1644	BPGM
Regulation Of Protein Sumoylation (GO:0033233)	1/17	0.084066131270889	0.28191889840950124	12.182	30.1644	RWDD3
Regulation Of Telomere Maintenance Via Telomere Lengthening (GO:1904356)	1/17	0.084066131270889	0.28191889840950124	12.182	30.1644	HNRNPA2B1
Positive Chemotaxis (GO:0050918)	1/17	0.084066131270889	0.28191889840950124	12.182	30.1644	TSC2
Positive Regulation Of Cardiac Muscle Hypertrophy (GO:0010613)	1/17	0.084066131270889	0.28191889840950124	12.182	30.1644	CAMK2D
Positive Regulation Of Dendrite Extension (GO:1903861)	1/17	0.084066131270889	0.28191889840950124	12.182	30.1644	NEDD4L
Positive Regulation Of Fatty Acid Metabolic Process (GO:0045923)	1/17	0.084066131270889	0.28191889840950124	12.182	30.1644	SIRT2
Facultative Heterochromatin Formation (GO:0140718)	1/17	0.084066131270889	0.28191889840950124	12.182	30.1644	SIRT2
Positive Regulation Of Lymphocyte Chemotaxis (GO:0140131)	1/17	0.084066131270889	0.28191889840950124	12.182	30.1644	WNK1
Transcription By RNA Polymerase I (GO:0006360)	1/17	0.084066131270889	0.28191889840950124	12.182	30.1644	TCOF1
Ventricular Cardiac Muscle Cell Action Potential (GO:0086005)	1/17	0.084066131270889	0.28191889840950124	12.182	30.1644	NEDD4L
rRNA Transcription (GO:0009303)	1/17	0.084066131270889	0.28191889840950124	12.182	30.1644	TCOF1
Muscle Contraction (GO:0006936)	2/94	0.08465451941853727	0.28191889840950124	4.26281	10.5256	ARHGEF11;SMTN
Regulation Of Macroautophagy (GO:0016241)	2/96	0.08774320819988234	0.28191889840950124	4.17169	10.1511	TSC2;MAP3K7
Regulation Of Dendrite Extension (GO:1903859)	1/18	0.08878719509547235	0.28191889840950124	11.4648	27.7622	NEDD4L
Negative Regulation Of Monoatomic Ion Transport (GO:0043271)	1/18	0.08878719509547235	0.28191889840950124	11.4648	27.7622	WNK4
Neural Crest Cell Differentiation (GO:0014033)	1/18	0.08878719509547235	0.28191889840950124	11.4648	27.7622	TCOF1
Cardiac Muscle Cell Contraction (GO:0086003)	1/18	0.08878719509547235	0.28191889840950124	11.4648	27.7622	CAMK2D
Renal Absorption (GO:0070293)	1/18	0.08878719509547235	0.28191889840950124	11.4648	27.7622	WNK4
Response To Axon Injury (GO:0048678)	1/18	0.08878719509547235	0.28191889840950124	11.4648	27.7622	MAPK8IP3
Positive Regulation Of Chromosome Segregation (GO:0051984)	1/18	0.08878719509547235	0.28191889840950124	11.4648	27.7622	SIRT2
Positive Regulation Of Focal Adhesion Assembly (GO:0051894)	1/18	0.08878719509547235	0.28191889840950124	11.4648	27.7622	MAP4K4
Glycerolipid Catabolic Process (GO:0046503)	1/18	0.08878719509547235	0.28191889840950124	11.4648	27.7622	GPCPD1
Positive Regulation Of Nervous System Process (GO:0031646)	1/18	0.08878719509547235	0.28191889840950124	11.4648	27.7622	PARD3
Positive Regulation Of Response To Endoplasmic Reticulum Stress (GO:1905898)	1/18	0.08878719509547235	0.28191889840950124	11.4648	27.7622	BAG6
Regulation Of T Cell Cytokine Production (GO:0002724)	1/18	0.08878719509547235	0.28191889840950124	11.4648	27.7622	MAP3K7
Axon Development (GO:0061564)	2/99	0.09243863237071004	0.28191889840950124	4.04205	9.62498	PARD3;MAPK8IP3
Negative Regulation Of Leukocyte Cell-Cell Adhesion (GO:1903038)	1/19	0.09348416007077089	0.28191889840950124	10.8273	25.6604	WNK1
Phosphate Ion Transport (GO:0006817)	1/19	0.09348416007077089	0.28191889840950124	10.8273	25.6604	SLC37A4
Cellular Response To Catecholamine Stimulus (GO:0071870)	1/19	0.09348416007077089	0.28191889840950124	10.8273	25.6604	SIRT2
Cellular Response To Lectin (GO:1990858)	1/19	0.09348416007077089	0.28191889840950124	10.8273	25.6604	MAP3K7
Cellular Response To Misfolded Protein (GO:0071218)	1/19	0.09348416007077089	0.28191889840950124	10.8273	25.6604	BAG6
Regulation Of Vascular Endothelial Growth Factor Signaling Pathway (GO:1900746)	1/19	0.09348416007077089	0.28191889840950124	10.8273	25.6604	JCAD
Chondroitin Sulfate Proteoglycan Biosynthetic Process (GO:0050650)	1/19	0.09348416007077089	0.28191889840950124	10.8273	25.6604	XYLT2
Establishment Of Epithelial Cell Polarity (GO:0090162)	1/19	0.09348416007077089	0.28191889840950124	10.8273	25.6604	PARD3
Stimulatory C-type Lectin Receptor Signaling Pathway (GO:0002223)	1/19	0.09348416007077089	0.28191889840950124	10.8273	25.6604	MAP3K7
Insulin Secretion (GO:0030073)	1/19	0.09348416007077089	0.28191889840950124	10.8273	25.6604	CAMK2G
Interleukin-1-Mediated Signaling Pathway (GO:0070498)	1/19	0.09348416007077089	0.28191889840950124	10.8273	25.6604	MAP3K7
Intrinsic Apoptotic Signaling Pathway In Response To DNA Damage By P53 Class Mediator (GO:0042771)	1/19	0.09348416007077089	0.28191889840950124	10.8273	25.6604	BAG6
T Cell Mediated Immunity (GO:0002456)	1/20	0.09815714797068767	0.28484093128097665	10.257	23.8083	CADM1
Cell Projection Organization (GO:0030030)	1/20	0.09815714797068767	0.28484093128097665	10.257	23.8083	PACSIN2
Peripheral Nervous System Development (GO:0007422)	1/20	0.09815714797068767	0.28484093128097665	10.257	23.8083	NFASC
Endoplasmic Reticulum Calcium Ion Homeostasis (GO:0032469)	1/20	0.09815714797068767	0.28484093128097665	10.257	23.8083	CAMK2D
Stress-Activated Protein Kinase Signaling Cascade (GO:0031098)	1/20	0.09815714797068767	0.28484093128097665	10.257	23.8083	MAP3K7
Positive Regulation Of Lipid Catabolic Process (GO:0050996)	1/20	0.09815714797068767	0.28484093128097665	10.257	23.8083	FLNB
Protein Deacylation (GO:0035601)	1/20	0.09815714797068767	0.28484093128097665	10.257	23.8083	SIRT2
Myoblast Differentiation (GO:0045445)	1/20	0.09815714797068767	0.28484093128097665	10.257	23.8083	TCF7L2
Regulation Of Calcium Ion Transmembrane Transport (GO:1903169)	1/20	0.09815714797068767	0.28484093128097665	10.257	23.8083	CAMK2D
Regulation Of Cardiac Muscle Contraction By Calcium Ion Signaling (GO:0010882)	1/20	0.09815714797068767	0.28484093128097665	10.257	23.8083	CAMK2D
Regulation Of GTPase Activity (GO:0043087)	3/214	0.09855441620878627	0.2849185942276566	2.79896	6.48559	DOCK11;WNK1;MAP4K4
Positive Regulation Of Stress-Activated MAPK Cascade (GO:0032874)	2/105	0.10204190615947369	0.2874837428965198	3.80544	8.68543	MAPK8IP3;MAP3K4
Regulation Of Histone Deacetylation (GO:0031063)	1/21	0.10280627996949668	0.2874837428965198	9.74363	22.1659	CAMK2D
Negative Regulation Of Reactive Oxygen Species Metabolic Process (GO:2000378)	1/21	0.10280627996949668	0.2874837428965198	9.74363	22.1659	SIRT2
Aminoglycan Biosynthetic Process (GO:0006023)	1/21	0.10280627996949668	0.2874837428965198	9.74363	22.1659	XYLT2
Cellular Response To Nerve Growth Factor Stimulus (GO:1990090)	1/21	0.10280627996949668	0.2874837428965198	9.74363	22.1659	KIDINS220
Positive Regulation Of T Cell Cytokine Production (GO:0002726)	1/21	0.10280627996949668	0.2874837428965198	9.74363	22.1659	MAP3K7
Positive Regulation Of Natural Killer Cell Mediated Cytotoxicity (GO:0045954)	1/21	0.10280627996949668	0.2874837428965198	9.74363	22.1659	CADM1
Histone H2A Acetylation (GO:0043968)	1/21	0.10280627996949668	0.2874837428965198	9.74363	22.1659	BRD8
Negative Regulation Of GTPase Activity (GO:0034260)	1/21	0.10280627996949668	0.2874837428965198	9.74363	22.1659	WNK1
Positive Regulation Of Autophagy (GO:0010508)	2/107	0.10530242615900477	0.2933969772328793	3.73258	8.40173	TSC2;MAP3K7
Fc-epsilon Receptor Signaling Pathway (GO:0038095)	1/22	0.10743167667166997	0.29504701785924997	9.27918	20.7009	MAP3K7
Negative Regulation Of Macroautophagy (GO:0016242)	1/22	0.10743167667166997	0.29504701785924997	9.27918	20.7009	TSC2
Regulation Of Release Of Sequestered Calcium Ion Into Cytosol By Sarcoplasmic Reticulum (GO:0010880)	1/22	0.10743167667166997	0.29504701785924997	9.27918	20.7009	CAMK2D
Regulation Of Telomere Capping (GO:1904353)	1/22	0.10743167667166997	0.29504701785924997	9.27918	20.7009	MAP3K4
Regulation Of Proteasomal Ubiquitin-Dependent Protein Catabolic Process (GO:0032434)	2/109	0.10859110743907827	0.29504701785924997	3.66244	8.13123	BAG6;SIRT2
Cellular Response To Salt (GO:1902075)	2/109	0.10859110743907827	0.29504701785924997	3.66244	8.13123	CAMK2D;ADD1
RNA Metabolic Process (GO:0016070)	2/111	0.11190704163312806	0.29504701785924997	3.59488	7.87309	DUSP11;HNRNPH3
Regulation Of Lipid Catabolic Process (GO:0050994)	1/23	0.11203345801677632	0.29504701785924997	8.85695	19.3875	FLNB
Nuclear Membrane Reassembly (GO:0031468)	1/23	0.11203345801677632	0.29504701785924997	8.85695	19.3875	SIRT2
Cellular Lipid Catabolic Process (GO:0044242)	1/23	0.11203345801677632	0.29504701785924997	8.85695	19.3875	SIRT2
Cytosolic Pattern Recognition Receptor Signaling Pathway (GO:0002753)	1/23	0.11203345801677632	0.29504701785924997	8.85695	19.3875	MAP3K7
Positive Regulation Of Cell-Substrate Junction Organization (GO:0150117)	1/23	0.11203345801677632	0.29504701785924997	8.85695	19.3875	MAP4K4
Positive Regulation Of mRNA Splicing, Via Spliceosome (GO:0048026)	1/23	0.11203345801677632	0.29504701785924997	8.85695	19.3875	DAZAP1
Heparan Sulfate Proteoglycan Biosynthetic Process (GO:0015012)	1/23	0.11203345801677632	0.29504701785924997	8.85695	19.3875	XYLT2
Protein N-linked Glycosylation Via Asparagine (GO:0018279)	1/23	0.11203345801677632	0.29504701785924997	8.85695	19.3875	RPN2
Regulation Of Cardiac Muscle Hypertrophy (GO:0010611)	1/23	0.11203345801677632	0.29504701785924997	8.85695	19.3875	CAMK2D
Regulation Of Execution Phase Of Apoptosis (GO:1900117)	1/24	0.11661174343015593	0.29792169667039836	8.47144	18.2043	SIRT2
RNA Splicing, Via Transesterification Reactions (GO:0000375)	1/24	0.11661174343015593	0.29792169667039836	8.47144	18.2043	TXNL4A
Regulation Of Heterotypic Cell-Cell Adhesion (GO:0034114)	1/24	0.11661174343015593	0.29792169667039836	8.47144	18.2043	WNK1
Regulation Of Ryanodine-Sensitive Calcium-Release Channel Activity (GO:0060314)	1/24	0.11661174343015593	0.29792169667039836	8.47144	18.2043	CAMK2D
Response To Hexose (GO:0009746)	1/24	0.11661174343015593	0.29792169667039836	8.47144	18.2043	TCF7L2
Positive Regulation Of Lipid Metabolic Process (GO:0045834)	1/24	0.11661174343015593	0.29792169667039836	8.47144	18.2043	FLNB
Positive Regulation Of Natural Killer Cell Mediated Immunity (GO:0002717)	1/24	0.11661174343015593	0.29792169667039836	8.47144	18.2043	CADM1
Positive Regulation Of p38MAPK Cascade (GO:1900745)	1/24	0.11661174343015593	0.29792169667039836	8.47144	18.2043	MAP3K4
Protein Kinase B Signaling (GO:0043491)	1/24	0.11661174343015593	0.29792169667039836	8.47144	18.2043	TSC2
Positive Regulation Of GTPase Activity (GO:0043547)	3/234	0.12014242008854015	0.300571468129112	2.55403	5.41218	DOCK11;AGAP1;MAP4K4
Regulation Of Intracellular Estrogen Receptor Signaling Pathway (GO:0033146)	1/25	0.12116665165152761	0.300571468129112	8.11806	17.1339	STRN3
Negative Regulation Of Smoothened Signaling Pathway (GO:0045879)	1/25	0.12116665165152761	0.300571468129112	8.11806	17.1339	HERC4
Peptide Hormone Secretion (GO:0030072)	1/25	0.12116665165152761	0.300571468129112	8.11806	17.1339	CAMK2G
Phosphatidylethanolamine Metabolic Process (GO:0046337)	1/25	0.12116665165152761	0.300571468129112	8.11806	17.1339	CEPT1
Positive Regulation Of T Cell Migration (GO:2000406)	1/25	0.12116665165152761	0.300571468129112	8.11806	17.1339	WNK1
Positive Regulation Of Interleukin-2 Production (GO:0032743)	1/25	0.12116665165152761	0.300571468129112	8.11806	17.1339	MAP3K7
Vesicle Cargo Loading (GO:0035459)	1/25	0.12116665165152761	0.300571468129112	8.11806	17.1339	SEC31A
Lamellipodium Assembly (GO:0030032)	1/25	0.12116665165152761	0.300571468129112	8.11806	17.1339	ARHGEF6
Regulation Of Protein Binding (GO:0043393)	2/118	0.12371467146098872	0.30396853272846897	3.37675	7.05666	TCF7L2;ADD1
Negative Regulation Of Insulin Receptor Signaling Pathway (GO:0046627)	1/26	0.12569830092022516	0.30396853272846897	7.79294	16.1616	TSC2
Fc Receptor Signaling Pathway (GO:0038093)	1/26	0.12569830092022516	0.30396853272846897	7.79294	16.1616	MAP3K7
Regulation Of Fatty Acid Biosynthetic Process (GO:0042304)	1/26	0.12569830092022516	0.30396853272846897	7.79294	16.1616	SIRT2
Regulation Of Potassium Ion Transmembrane Transporter Activity (GO:1901016)	1/26	0.12569830092022516	0.30396853272846897	7.79294	16.1616	NEDD4L
Establishment Or Maintenance Of Apical/Basal Cell Polarity (GO:0035088)	1/26	0.12569830092022516	0.30396853272846897	7.79294	16.1616	PARD3
Positive Regulation Of Nuclear Division (GO:0051785)	1/26	0.12569830092022516	0.30396853272846897	7.79294	16.1616	SIRT2
Regulation Of Cardiac Muscle Cell Contraction (GO:0086004)	1/26	0.12569830092022516	0.30396853272846897	7.79294	16.1616	CAMK2D
Regulation Of Gene Expression (GO:0010468)	9/1127	0.12645176971822658	0.3048320091326528	1.60822	3.32563	BTNL9;CLK1;MED23;DMTF1;MLX;HNRNPH3;MBNL3;APBB3;SIRT2
GPI Anchor Metabolic Process (GO:0006505)	1/27	0.1302068087941927	0.3080893414237975	7.49284	15.2751	PGAP3
Respiratory Tube Development (GO:0030323)	1/27	0.1302068087941927	0.3080893414237975	7.49284	15.2751	BAG6
Positive Regulation Of Filopodium Assembly (GO:0051491)	1/27	0.1302068087941927	0.3080893414237975	7.49284	15.2751	DOCK11
Glycerophospholipid Catabolic Process (GO:0046475)	1/27	0.1302068087941927	0.3080893414237975	7.49284	15.2751	GPCPD1
Protein Quality Control For Misfolded Or Incompletely Synthesized Proteins (GO:0006515)	1/27	0.1302068087941927	0.3080893414237975	7.49284	15.2751	BAG6
Negative Regulation Of Cellular Response To Insulin Stimulus (GO:1900077)	1/27	0.1302068087941927	0.3080893414237975	7.49284	15.2751	TSC2
Protein Dephosphorylation (GO:0006470)	2/124	0.13406465141513857	0.3091891724575825	3.20971	6.44969	DUSP11;PPP2R5C
Regulation Of Monoatomic Ion Transport (GO:0043269)	1/28	0.13469229229296506	0.3091891724575825	7.21496	14.4643	NEDD4L
Regulation Of Plasma Membrane Bounded Cell Projection Organization (GO:0120035)	1/28	0.13469229229296506	0.3091891724575825	7.21496	14.4643	CAMK2G
Phospholipid Catabolic Process (GO:0009395)	1/28	0.13469229229296506	0.3091891724575825	7.21496	14.4643	GPCPD1
Positive Regulation Of mRNA Processing (GO:0050685)	1/28	0.13469229229296506	0.3091891724575825	7.21496	14.4643	DAZAP1
Glycosaminoglycan Metabolic Process (GO:0030203)	1/28	0.13469229229296506	0.3091891724575825	7.21496	14.4643	XYLT2
Hematopoietic Progenitor Cell Differentiation (GO:0002244)	1/28	0.13469229229296506	0.3091891724575825	7.21496	14.4643	PRRC2C
Primary Neural Tube Formation (GO:0014020)	1/28	0.13469229229296506	0.3091891724575825	7.21496	14.4643	TSC2
Membrane Fusion (GO:0061025)	1/28	0.13469229229296506	0.3091891724575825	7.21496	14.4643	RABEP1
Regulation Of Cardiac Muscle Cell Action Potential (GO:0098901)	1/28	0.13469229229296506	0.3091891724575825	7.21496	14.4643	CAMK2D
JNK Cascade (GO:0007254)	1/29	0.13915486785383646	0.3165979094071013	6.95693	13.7202	MAP3K7
Tube Closure (GO:0060606)	1/29	0.13915486785383646	0.3165979094071013	6.95693	13.7202	TSC2
Heterotypic Cell-Cell Adhesion (GO:0034113)	1/29	0.13915486785383646	0.3165979094071013	6.95693	13.7202	ITGA7
DNA Geometric Change (GO:0032392)	1/30	0.14359465133449056	0.3181070944261961	6.7167	13.0355	HNRNPA2B1
GPI Anchor Biosynthetic Process (GO:0006506)	1/30	0.14359465133449056	0.3181070944261961	6.7167	13.0355	PGAP3
Cardiac Muscle Cell Action Potential Involved In Contraction (GO:0086002)	1/30	0.14359465133449056	0.3181070944261961	6.7167	13.0355	NEDD4L
Homologous Chromosome Pairing At Meiosis (GO:0007129)	1/30	0.14359465133449056	0.3181070944261961	6.7167	13.0355	BAG6
Innate Immune Response Activating Cell Surface Receptor Signaling Pathway (GO:0002220)	1/30	0.14359465133449056	0.3181070944261961	6.7167	13.0355	MAP3K7
Intrinsic Apoptotic Signaling Pathway In Response To Endoplasmic Reticulum Stress (GO:0070059)	1/30	0.14359465133449056	0.3181070944261961	6.7167	13.0355	BAG6
Lamellipodium Organization (GO:0097581)	1/30	0.14359465133449056	0.3181070944261961	6.7167	13.0355	ARHGEF6
Regulation Of Cell Migration Involved In Sprouting Angiogenesis (GO:0090049)	1/30	0.14359465133449056	0.3181070944261961	6.7167	13.0355	JCAD
Regulation Of Dendrite Morphogenesis (GO:0048814)	1/31	0.14801175796785074	0.3181070944261961	6.49248	12.4037	NEDD4L
Negative Regulation Of Intracellular Steroid Hormone Receptor Signaling Pathway (GO:0033144)	1/31	0.14801175796785074	0.3181070944261961	6.49248	12.4037	STRN3
Regulation Of Protein Localization To Cell Surface (GO:2000008)	1/31	0.14801175796785074	0.3181070944261961	6.49248	12.4037	NEDD4L
Response To Estradiol (GO:0032355)	1/31	0.14801175796785074	0.3181070944261961	6.49248	12.4037	STRN3
Endodermal Cell Differentiation (GO:0035987)	1/31	0.14801175796785074	0.3181070944261961	6.49248	12.4037	ITGA7
Toll-Like Receptor Signaling Pathway (GO:0002224)	1/31	0.14801175796785074	0.3181070944261961	6.49248	12.4037	MAP3K7
Presynaptic Endocytosis (GO:0140238)	1/31	0.14801175796785074	0.3181070944261961	6.49248	12.4037	DNM1
Negative Regulation Of Cell-Matrix Adhesion (GO:0001953)	1/31	0.14801175796785074	0.3181070944261961	6.49248	12.4037	MAP4K4
Cellular Component Assembly (GO:0022607)	3/260	0.15052601871153484	0.3181070944261961	2.29261	4.34132	BAG6;PARD3;ADD1
Negative Regulation Of Fat Cell Differentiation (GO:0045599)	1/32	0.1524063024684363	0.3181070944261961	6.28273	11.8191	SIRT2
NIK/NF-kappaB Signaling (GO:0038061)	1/32	0.1524063024684363	0.3181070944261961	6.28273	11.8191	MAP3K7
Negative Regulation Of Proteasomal Ubiquitin-Dependent Protein Catabolic Process (GO:0032435)	1/32	0.1524063024684363	0.3181070944261961	6.28273	11.8191	BAG6
Neural Tube Closure (GO:0001843)	1/32	0.1524063024684363	0.3181070944261961	6.28273	11.8191	TSC2
Regulation Of Natural Killer Cell Mediated Cytotoxicity (GO:0042269)	1/32	0.1524063024684363	0.3181070944261961	6.28273	11.8191	CADM1
Regulation Of Transmembrane Transport (GO:0034762)	1/32	0.1524063024684363	0.3181070944261961	6.28273	11.8191	NEDD4L
Respiratory System Development (GO:0060541)	1/32	0.1524063024684363	0.3181070944261961	6.28273	11.8191	BAG6
Gluconeogenesis (GO:0006094)	1/32	0.1524063024684363	0.3181070944261961	6.28273	11.8191	SLC37A4
Heterochromatin Formation (GO:0031507)	1/32	0.1524063024684363	0.3181070944261961	6.28273	11.8191	SIRT2
Positive Regulation Of Telomere Maintenance Via Telomerase (GO:0032212)	1/32	0.1524063024684363	0.3181070944261961	6.28273	11.8191	MAP3K4
miRNA Processing (GO:0035196)	1/32	0.1524063024684363	0.3181070944261961	6.28273	11.8191	HNRNPA2B1
Proteoglycan Biosynthetic Process (GO:0030166)	1/32	0.1524063024684363	0.3181070944261961	6.28273	11.8191	XYLT2
Regulation Of Calcium Ion Transmembrane Transporter Activity (GO:1901019)	1/32	0.1524063024684363	0.3181070944261961	6.28273	11.8191	CAMK2D
Non-Membrane-Bounded Organelle Assembly (GO:0140694)	2/135	0.15351367367723986	0.3181070944261961	2.9426	5.51434	PRRC2C;LSM14A
Cellular Response To Metal Ion (GO:0071248)	2/135	0.15351367367723986	0.3181070944261961	2.9426	5.51434	CAMK2D;ADD1
Regulation Of Protein Kinase B Signaling (GO:0051896)	2/136	0.1553087555280736	0.3181070944261961	2.9205	5.43896	TCF7L2;TSC2
Regulation Of Potassium Ion Transmembrane Transport (GO:1901379)	1/33	0.15677839894346987	0.3181070944261961	6.08609	11.2771	NEDD4L
Cardiac Muscle Contraction (GO:0060048)	1/33	0.15677839894346987	0.3181070944261961	6.08609	11.2771	CAMK2D
Positive Regulation Of DNA Binding (GO:0043388)	1/33	0.15677839894346987	0.3181070944261961	6.08609	11.2771	SIRT2
Positive Regulation Of Cytokine Production Involved In Immune Response (GO:0002720)	1/33	0.15677839894346987	0.3181070944261961	6.08609	11.2771	MAP3K7
Glycolipid Metabolic Process (GO:0006664)	1/33	0.15677839894346987	0.3181070944261961	6.08609	11.2771	PGAP3
Positive Regulation Of Reproductive Process (GO:2000243)	1/33	0.15677839894346987	0.3181070944261961	6.08609	11.2771	SIRT2
Positive Regulation Of Telomerase Activity (GO:0051973)	1/33	0.15677839894346987	0.3181070944261961	6.08609	11.2771	MAP3K4
Lung Development (GO:0030324)	1/33	0.15677839894346987	0.3181070944261961	6.08609	11.2771	BAG6
Mitochondrial Electron Transport, NADH To Ubiquinone (GO:0006120)	1/34	0.16112816091877621	0.32436532917942124	5.90137	10.7733	NDUFB9
Negative Regulation Of JNK Cascade (GO:0046329)	1/34	0.16112816091877621	0.32436532917942124	5.90137	10.7733	ZMYND11
Regulation Of Blood Circulation (GO:1903522)	1/34	0.16112816091877621	0.32436532917942124	5.90137	10.7733	CAMK2D
Vesicle-Mediated Transport (GO:0016192)	4/411	0.1623062117403344	0.32548169693637236	1.93483	3.51804	RABEP1;TSC2;MAPK8IP3;DNM1
Negative Regulation Of Wnt Signaling Pathway (GO:0030178)	2/140	0.16252922187720026	0.32548169693637236	2.83527	5.1514	TCF7L2;TSC2
Response To Nutrient Levels (GO:0031667)	1/35	0.16545570143097044	0.3279263773206605	5.72751	10.3041	FLNB
Endoderm Formation (GO:0001706)	1/35	0.16545570143097044	0.3279263773206605	5.72751	10.3041	ITGA7
Hexose Biosynthetic Process (GO:0019319)	1/35	0.16545570143097044	0.3279263773206605	5.72751	10.3041	SLC37A4
Intrinsic Apoptotic Signaling Pathway By P53 Class Mediator (GO:0072332)	1/35	0.16545570143097044	0.3279263773206605	5.72751	10.3041	BAG6
Positive Regulation Of Transferase Activity (GO:0051347)	2/143	0.16798428082306657	0.32966240188882556	2.77452	4.94943	HNRNPA2B1;MAP3K4
COPII-coated Vesicle Budding (GO:0090114)	1/36	0.16976113283221708	0.32966240188882556	5.56359	9.86626	SEC31A
Negative Regulation Of Protein Kinase B Signaling (GO:0051898)	1/36	0.16976113283221708	0.32966240188882556	5.56359	9.86626	TSC2
Base-Excision Repair (GO:0006284)	1/36	0.16976113283221708	0.32966240188882556	5.56359	9.86626	NTHL1
Positive Regulation Of RNA Splicing (GO:0033120)	1/36	0.16976113283221708	0.32966240188882556	5.56359	9.86626	DAZAP1
Positive Regulation Of Double-Strand Break Repair Via Homologous Recombination (GO:1905168)	1/36	0.16976113283221708	0.32966240188882556	5.56359	9.86626	BRD8
Histone H3 Acetylation (GO:0043966)	1/36	0.16976113283221708	0.32966240188882556	5.56359	9.86626	MAP3K7
Histone Deacetylation (GO:0016575)	1/36	0.16976113283221708	0.32966240188882556	5.56359	9.86626	SIRT2
Neuron Projection Morphogenesis (GO:0048812)	2/146	0.17347082904434877	0.33543927822151165	2.71631	4.75828	PARD3;MAP4K4
Negative Regulation Of Stress-Activated MAPK Cascade (GO:0032873)	1/37	0.17404456698359316	0.33543927822151165	5.40877	9.45693	ZMYND11
Regulation Of p38MAPK Cascade (GO:1900744)	1/37	0.17404456698359316	0.33543927822151165	5.40877	9.45693	MAP3K4
Dephosphorylation (GO:0016311)	2/147	0.1753062895410852	0.3370263416427363	2.69744	4.69684	DUSP11;PPP2R5C
Defense Response To Symbiont (GO:0140546)	2/148	0.17714492006114962	0.33971182924444904	2.67883	4.63648	NT5C3A;ZMYND11
Negative Regulation Of Epithelial Cell Apoptotic Process (GO:1904036)	1/38	0.17830611516465772	0.33989779177594304	5.26232	9.07358	TCF7L2
Negative Regulation Of DNA-binding Transcription Factor Activity (GO:0043433)	2/149	0.17898664035097148	0.33989779177594304	2.66047	4.57719	TCF7L2;RWDD3
Central Nervous System Development (GO:0007417)	3/283	0.17922734309055846	0.33989779177594304	2.10182	3.61324	BAG6;NFASC;FLNB
RNA Transport (GO:0050658)	1/39	0.1825458881709551	0.33989779177594304	5.12358	8.71395	HNRNPA2B1
Negative Regulation Of Proteasomal Protein Catabolic Process (GO:1901799)	1/39	0.1825458881709551	0.33989779177594304	5.12358	8.71395	BAG6
Anterograde Axonal Transport (GO:0008089)	1/39	0.1825458881709551	0.33989779177594304	5.12358	8.71395	MAPK8IP3
Negative Regulation Of Ubiquitin-Dependent Protein Catabolic Process (GO:2000059)	1/39	0.1825458881709551	0.33989779177594304	5.12358	8.71395	BAG6
Regulation Of Receptor-Mediated Endocytosis (GO:0048259)	1/39	0.1825458881709551	0.33989779177594304	5.12358	8.71395	TNK2
Positive Regulation Of Lipid Biosynthetic Process (GO:0046889)	1/39	0.1825458881709551	0.33989779177594304	5.12358	8.71395	SIRT2
Heterochromatin Organization (GO:0070828)	1/39	0.1825458881709551	0.33989779177594304	5.12358	8.71395	SIRT2
Histone H4 Acetylation (GO:0043967)	1/39	0.1825458881709551	0.33989779177594304	5.12358	8.71395	BRD8
Negative Regulation Of Cell-Substrate Adhesion (GO:0010812)	1/39	0.1825458881709551	0.33989779177594304	5.12358	8.71395	MAP4K4
Negative Regulation Of Protein Localization (GO:1903828)	1/40	0.18676399607614094	0.3419559832917914	4.99196	8.37605	NEDD4L
Positive Regulation Of Insulin Secretion (GO:0032024)	1/40	0.18676399607614094	0.3419559832917914	4.99196	8.37605	TCF7L2
Establishment Or Maintenance Of Epithelial Cell Apical/Basal Polarity (GO:0045197)	1/40	0.18676399607614094	0.3419559832917914	4.99196	8.37605	PARD3
Synaptic Vesicle Endocytosis (GO:0048488)	1/40	0.18676399607614094	0.3419559832917914	4.99196	8.37605	DNM1
Protein Deacetylation (GO:0006476)	1/40	0.18676399607614094	0.3419559832917914	4.99196	8.37605	SIRT2
Protein Localization To Cilium (GO:0061512)	1/40	0.18676399607614094	0.3419559832917914	4.99196	8.37605	RABEP1
Negative Regulation Of Cell-Cell Adhesion (GO:0022408)	1/40	0.18676399607614094	0.3419559832917914	4.99196	8.37605	WNK1
Regulation Of Dendrite Development (GO:0050773)	1/41	0.19096054855395206	0.346341183580163	4.86691	8.05809	NEDD4L
Regulation Of Heart Rate By Cardiac Conduction (GO:0086091)	1/41	0.19096054855395206	0.346341183580163	4.86691	8.05809	CAMK2D
Negative Regulation Of Proteolysis (GO:0045861)	1/41	0.19096054855395206	0.346341183580163	4.86691	8.05809	BAG6
Regulation Of Amide Metabolic Process (GO:0034248)	1/41	0.19096054855395206	0.346341183580163	4.86691	8.05809	TCOF1
Stress-Activated MAPK Cascade (GO:0051403)	1/42	0.19513565472218591	0.35142697536618495	4.74797	7.75847	MAP3K7
Substantia Nigra Development (GO:0021762)	1/42	0.19513565472218591	0.35142697536618495	4.74797	7.75847	SIRT2
Negative Regulation Of I-kappaB kinase/NF-kappaB Signaling (GO:0043124)	1/42	0.19513565472218591	0.35142697536618495	4.74797	7.75847	ZMYND11
Peptidyl-Serine Phosphorylation (GO:0018105)	2/158	0.19568827957275084	0.35146833234979385	2.50584	4.08761	CAMK2D;WNK1
Gene Expression (GO:0010467)	3/296	0.19607271076470945	0.35146833234979385	2.00724	3.27033	DUSP11;HNRNPA2B1;HNRNPH3
Regulation Of Cell Cycle (GO:0051726)	3/298	0.19869905056485904	0.35149900534203804	1.99342	3.2213	TSC2;BRD8;SIRT2
Regulation Of Filopodium Assembly (GO:0051489)	1/43	0.1992894230547836	0.35149900534203804	4.63469	7.47574	DOCK11
Positive Regulation Of T Cell Mediated Immunity (GO:0002711)	1/43	0.1992894230547836	0.35149900534203804	4.63469	7.47574	MAP3K7
Positive Regulation Of Cell Division (GO:0051781)	1/43	0.1992894230547836	0.35149900534203804	4.63469	7.47574	SIRT2
Positive Regulation Of Cell-Matrix Adhesion (GO:0001954)	1/43	0.1992894230547836	0.35149900534203804	4.63469	7.47574	MAP4K4
Glycolipid Biosynthetic Process (GO:0009247)	1/43	0.1992894230547836	0.35149900534203804	4.63469	7.47574	PGAP3
Positive Regulation Of Transcription Elongation By RNA Polymerase II (GO:0032968)	1/43	0.1992894230547836	0.35149900534203804	4.63469	7.47574	MED23
Regulation Of Insulin Receptor Signaling Pathway (GO:0046626)	1/44	0.20342196154949266	0.3547199284162355	4.52668	7.20861	TSC2
Neural Crest Cell Development (GO:0014032)	1/44	0.20342196154949266	0.3547199284162355	4.52668	7.20861	TCOF1
Synaptic Vesicle Recycling (GO:0036465)	1/44	0.20342196154949266	0.3547199284162355	4.52668	7.20861	DNM1
Mitotic Spindle Assembly (GO:0090307)	1/44	0.20342196154949266	0.3547199284162355	4.52668	7.20861	LSM14A
Regulation Of DNA-templated Transcription Elongation (GO:0032784)	1/44	0.20342196154949266	0.3547199284162355	4.52668	7.20861	ZMYND11
Regulation Of Nucleic Acid-Templated Transcription (GO:1903506)	4/452	0.20436229379357523	0.35555340255036055	1.75406	2.7852	MED23;DMTF1;MLX;APBB3
I-kappaB kinase/NF-kappaB Signaling (GO:0007249)	1/45	0.20753337765589128	0.35623474869950983	4.42357	6.95591	MAP3K7
Negative Regulation Of Response To Biotic Stimulus (GO:0002832)	1/45	0.20753337765589128	0.35623474869950983	4.42357	6.95591	TRAFD1
Regulation Of Telomerase Activity (GO:0051972)	1/45	0.20753337765589128	0.35623474869950983	4.42357	6.95591	MAP3K4
Chromosome Organization (GO:0051276)	1/45	0.20753337765589128	0.35623474869950983	4.42357	6.95591	TCF7L2
Hexose Metabolic Process (GO:0019318)	1/45	0.20753337765589128	0.35623474869950983	4.42357	6.95591	SLC37A4
Natural Killer Cell Activation (GO:0030101)	1/45	0.20753337765589128	0.35623474869950983	4.42357	6.95591	BAG6
Negative Regulation Of Nucleic Acid-Templated Transcription (GO:1903507)	4/456	0.2086315549067437	0.3573221953748016	1.73818	2.72405	TCF7L2;MLX;ZMYND11;SIRT2
Peptidyl-Serine Modification (GO:0018209)	2/166	0.2106943160472285	0.3576674406542025	2.38264	3.71059	CAMK2D;WNK1
Regulation Of Nervous System Development (GO:0051960)	1/46	0.2116237782804449	0.3576674406542025	4.32505	6.71657	SIRT2
Cardiac Conduction (GO:0061337)	1/46	0.2116237782804449	0.3576674406542025	4.32505	6.71657	CAMK2D
Response To Glucose (GO:0009749)	1/46	0.2116237782804449	0.3576674406542025	4.32505	6.71657	TCF7L2
Positive Regulation Of Blood Vessel Endothelial Cell Migration (GO:0043536)	1/46	0.2116237782804449	0.3576674406542025	4.32505	6.71657	JCAD
Negative Regulation Of Cellular Metabolic Process (GO:0031324)	1/46	0.2116237782804449	0.3576674406542025	4.32505	6.71657	SIRT2
Regulation Of Cytokine Production (GO:0001817)	2/167	0.21257873628509924	0.3584935267614941	2.36808	3.66683	BTNL9;CADM1
Negative Regulation Of Hydrolase Activity (GO:0051346)	1/47	0.2156932697877197	0.35902191443020876	4.23082	6.48964	WNK1
Golgi To Plasma Membrane Transport (GO:0006893)	1/47	0.2156932697877197	0.35902191443020876	4.23082	6.48964	RABEP1
Regulation Of Interleukin-2 Production (GO:0032663)	1/47	0.2156932697877197	0.35902191443020876	4.23082	6.48964	MAP3K7
Bicellular Tight Junction Assembly (GO:0070830)	1/47	0.2156932697877197	0.35902191443020876	4.23082	6.48964	PARD3
Cognition (GO:0050890)	1/47	0.2156932697877197	0.35902191443020876	4.23082	6.48964	RP9
Positive Regulation Of Epithelial To Mesenchymal Transition (GO:0010718)	1/47	0.2156932697877197	0.35902191443020876	4.23082	6.48964	TCF7L2
Regulation Of DNA Binding (GO:0051101)	1/48	0.21974195801724053	0.3649709842662159	4.14059	6.27425	SIRT2
Heterophilic Cell-Cell Adhesion Via Plasma Membrane Cell Adhesion Molecules (GO:0007157)	1/49	0.2237699482990746	0.37006255966019	4.05413	6.06958	CADM1
Intrinsic Apoptotic Signaling Pathway In Response To DNA Damage (GO:0008630)	1/49	0.2237699482990746	0.37006255966019	4.05413	6.06958	BAG6
Regulation Of Neuron Projection Development (GO:0010975)	2/174	0.22581352418714135	0.3718428267664062	2.2709	3.3792	KIDINS220;CAMK2G
Positive Regulation Of Cellular Biosynthetic Process (GO:0031328)	2/174	0.22581352418714135	0.3718428267664062	2.2709	3.3792	TCF7L2;SIRT2
Plasma Membrane Bounded Cell Projection Morphogenesis (GO:0120039)	1/50	0.2277773453985499	0.3728592280064816	3.97119	5.87492	MAP4K4
Positive Regulation Of Developmental Growth (GO:0048639)	1/50	0.2277773453985499	0.3728592280064816	3.97119	5.87492	NEDD4L
Positive Regulation Of Hydrolase Activity (GO:0051345)	2/176	0.22960704673071947	0.3728592280064816	2.24457	3.30262	DOCK11;MAP4K4
Negative Regulation Of Gene Expression, Epigenetic (GO:0045814)	1/51	0.23176425355929545	0.3728592280064816	3.89157	5.68961	SIRT2
Regulation Of Release Of Sequestered Calcium Ion Into Cytosol (GO:0051279)	1/51	0.23176425355929545	0.3728592280064816	3.89157	5.68961	CAMK2D
Regulation Of Smoothened Signaling Pathway (GO:0008589)	1/51	0.23176425355929545	0.3728592280064816	3.89157	5.68961	HERC4
Regulation Of Telomere Maintenance Via Telomerase (GO:0032210)	1/51	0.23176425355929545	0.3728592280064816	3.89157	5.68961	MAP3K4
Positive Regulation Of DNA Recombination (GO:0045911)	1/51	0.23176425355929545	0.3728592280064816	3.89157	5.68961	BRD8
Positive Regulation Of Ras Protein Signal Transduction (GO:0046579)	1/51	0.23176425355929545	0.3728592280064816	3.89157	5.68961	MAP4K4
Positive Regulation Of Leukocyte Mediated Cytotoxicity (GO:0001912)	1/51	0.23176425355929545	0.3728592280064816	3.89157	5.68961	CADM1
Receptor Internalization (GO:0031623)	1/51	0.23176425355929545	0.3728592280064816	3.89157	5.68961	DNM1
Negative Regulation Of Innate Immune Response (GO:0045824)	1/52	0.23573077652645005	0.37531463177813684	3.81507	5.51303	TRAFD1
Rho Protein Signal Transduction (GO:0007266)	1/52	0.23573077652645005	0.37531463177813684	3.81507	5.51303	ARHGEF11
Regulation Of Protein Localization To Nucleus (GO:1900180)	1/52	0.23573077652645005	0.37531463177813684	3.81507	5.51303	TCF7L2
Regulation Of Proteolysis (GO:0030162)	1/52	0.23573077652645005	0.37531463177813684	3.81507	5.51303	BAG6
Positive Regulation Of Transcription Initiation By RNA Polymerase II (GO:0060261)	1/52	0.23573077652645005	0.37531463177813684	3.81507	5.51303	MED23
NADH Dehydrogenase Complex Assembly (GO:0010257)	1/53	0.23967701748244924	0.3769153915010296	3.74152	5.34462	NDUFB9
Regulation Of Macromolecule Biosynthetic Process (GO:0010556)	1/53	0.23967701748244924	0.3769153915010296	3.74152	5.34462	TCOF1
Endosome Organization (GO:0007032)	1/53	0.23967701748244924	0.3769153915010296	3.74152	5.34462	DNM1
Tight Junction Assembly (GO:0120192)	1/53	0.23967701748244924	0.3769153915010296	3.74152	5.34462	PARD3
Proton Motive Force-Driven Mitochondrial ATP Synthesis (GO:0042776)	1/53	0.23967701748244924	0.3769153915010296	3.74152	5.34462	NDUFB9
Mitochondrial Respiratory Chain Complex I Assembly (GO:0032981)	1/53	0.23967701748244924	0.3769153915010296	3.74152	5.34462	NDUFB9
Regulation Of Focal Adhesion Assembly (GO:0051893)	1/54	0.24360307918918833	0.3769230742384021	3.67074	5.18387	MAP4K4
Negative Regulation Of Protein Catabolic Process (GO:0042177)	1/54	0.24360307918918833	0.3769230742384021	3.67074	5.18387	SIRT2
Apical Junction Assembly (GO:0043297)	1/54	0.24360307918918833	0.3769230742384021	3.67074	5.18387	PARD3
Nucleosome Assembly (GO:0006334)	1/54	0.24360307918918833	0.3769230742384021	3.67074	5.18387	NAP1L4
Peptidyl-Tyrosine Modification (GO:0018212)	1/54	0.24360307918918833	0.3769230742384021	3.67074	5.18387	CLK1
Regulation Of Smooth Muscle Cell Proliferation (GO:0048660)	1/54	0.24360307918918833	0.3769230742384021	3.67074	5.18387	TCF7L2
Endoplasmic Reticulum Organization (GO:0007029)	1/54	0.24360307918918833	0.3769230742384021	3.67074	5.18387	SEC31A
Negative Regulation Of TOR Signaling (GO:0032007)	1/54	0.24360307918918833	0.3769230742384021	3.67074	5.18387	TSC2
RNA Polymerase II Preinitiation Complex Assembly (GO:0051123)	1/56	0.2513950728795347	0.3828174476125984	3.5369	4.8835	MED23
Nucleotide-Excision Repair (GO:0006289)	1/56	0.2513950728795347	0.3828174476125984	3.5369	4.8835	NTHL1
Pattern Recognition Receptor Signaling Pathway (GO:0002221)	1/56	0.2513950728795347	0.3828174476125984	3.5369	4.8835	MAP3K7
Regulation Of Reactive Oxygen Species Metabolic Process (GO:2000377)	1/56	0.2513950728795347	0.3828174476125984	3.5369	4.8835	SIRT2
Positive Regulation Of DNA-templated Transcription Initiation (GO:2000144)	1/56	0.2513950728795347	0.3828174476125984	3.5369	4.8835	MED23
Positive Regulation Of DNA-templated Transcription, Elongation (GO:0032786)	1/56	0.2513950728795347	0.3828174476125984	3.5369	4.8835	MED23
post-Golgi Vesicle-Mediated Transport (GO:0006892)	1/56	0.2513950728795347	0.3828174476125984	3.5369	4.8835	RABEP1
Regulation Of Cation Channel Activity (GO:2001257)	1/56	0.2513950728795347	0.3828174476125984	3.5369	4.8835	CAMK2D
Axonogenesis (GO:0007409)	2/188	0.25244556476370256	0.38339036865269077	2.09848	2.88868	NFASC;PARD3
Defense Response To Virus (GO:0051607)	2/189	0.2543528731999853	0.38339036865269077	2.08715	2.85738	NT5C3A;ZMYND11
Regulation Of Transcription Initiation By RNA Polymerase II (GO:0060260)	1/57	0.25526120773755223	0.38339036865269077	3.47356	4.74304	MED23
Chemokine-Mediated Signaling Pathway (GO:0070098)	1/57	0.25526120773755223	0.38339036865269077	3.47356	4.74304	WNK1
Striated Muscle Contraction (GO:0006941)	1/57	0.25526120773755223	0.38339036865269077	3.47356	4.74304	ARHGEF11
Post-Transcriptional Regulation Of Gene Expression (GO:0010608)	1/57	0.25526120773755223	0.38339036865269077	3.47356	4.74304	TCOF1
Regulation Of Calcium Ion Transport (GO:0051924)	1/57	0.25526120773755223	0.38339036865269077	3.47356	4.74304	CAMK2G
Renal System Development (GO:0072001)	1/58	0.2591075689457492	0.384403884754167	3.41245	4.60856	BAG6
Response To Organic Cyclic Compound (GO:0014070)	1/58	0.2591075689457492	0.384403884754167	3.41245	4.60856	STRN3
Glycosaminoglycan Biosynthetic Process (GO:0006024)	1/58	0.2591075689457492	0.384403884754167	3.41245	4.60856	XYLT2
mRNA Transport (GO:0051028)	1/58	0.2591075689457492	0.384403884754167	3.41245	4.60856	HNRNPA2B1
Neuron Projection Development (GO:0031175)	2/192	0.26007680221830415	0.384403884754167	2.05388	2.76612	MAPK8IP3;MAP4K4
Transcription By RNA Polymerase II (GO:0006366)	2/192	0.26007680221830415	0.384403884754167	2.05388	2.76612	DRAP1;MED23
Regulation Of Signal Transduction (GO:0009966)	2/193	0.2619852687657414	0.384403884754167	2.04303	2.73656	TSC2;ZMYND11
DNA-templated Transcription Initiation (GO:0006352)	1/59	0.26293425667190096	0.384403884754167	3.35345	4.47971	MED23
Aerobic Respiration (GO:0009060)	1/59	0.26293425667190096	0.384403884754167	3.35345	4.47971	NDUFB9
Regulation Of Multicellular Organismal Development (GO:2000026)	1/59	0.26293425667190096	0.384403884754167	3.35345	4.47971	BAG6
Cellular Response To Chemokine (GO:1990869)	1/59	0.26293425667190096	0.384403884754167	3.35345	4.47971	WNK1
Transcription Preinitiation Complex Assembly (GO:0070897)	1/59	0.26293425667190096	0.384403884754167	3.35345	4.47971	MED23
Glucose Metabolic Process (GO:0006006)	1/59	0.26293425667190096	0.384403884754167	3.35345	4.47971	SLC37A4
protein-DNA Complex Assembly (GO:0065004)	1/59	0.26293425667190096	0.384403884754167	3.35345	4.47971	NAP1L4
Homophilic Cell Adhesion Via Plasma Membrane Adhesion Molecules (GO:0007156)	1/60	0.26674137055835384	0.3884926400745722	3.29644	4.35617	CADM1
Proton Motive Force-Driven ATP Synthesis (GO:0015986)	1/60	0.26674137055835384	0.3884926400745722	3.29644	4.35617	NDUFB9
Endomembrane System Organization (GO:0010256)	2/196	0.2677114075164323	0.38916837879042804	2.01113	2.65035	DNM1;SEC31A
Positive Regulation Of Cell Junction Assembly (GO:1901890)	1/61	0.27052900974435656	0.39134434662378126	3.24134	4.23765	MAP4K4
Negative Regulation Of Autophagy (GO:0010507)	1/61	0.27052900974435656	0.39134434662378126	3.24134	4.23765	SIRT2
Protein Localization (GO:0008104)	3/351	0.2708141597144347	0.39134434662378126	1.68526	2.20149	PARD3;TSC2;SEC31A
Regulation Of Embryonic Development (GO:0045995)	1/62	0.27429727286114186	0.39134434662378126	3.18804	4.12387	BAG6
Negative Regulation Of Kinase Activity (GO:0033673)	1/62	0.27429727286114186	0.39134434662378126	3.18804	4.12387	TSC2
Spliceosomal Complex Assembly (GO:0000245)	1/62	0.27429727286114186	0.39134434662378126	3.18804	4.12387	TXNL4A
Fat Cell Differentiation (GO:0045444)	1/62	0.27429727286114186	0.39134434662378126	3.18804	4.12387	TCF7L2
Glycerophospholipid Metabolic Process (GO:0006650)	1/62	0.27429727286114186	0.39134434662378126	3.18804	4.12387	GPCPD1
mRNA Export From Nucleus (GO:0006406)	1/62	0.27429727286114186	0.39134434662378126	3.18804	4.12387	HNRNPA2B1
Protein Lipidation (GO:0006497)	1/62	0.27429727286114186	0.39134434662378126	3.18804	4.12387	PGAP3
Oxidative Phosphorylation (GO:0006119)	1/63	0.27804625811579087	0.39377085173304455	3.13646	4.01457	NDUFB9
Phosphatidylinositol Metabolic Process (GO:0046488)	1/63	0.27804625811579087	0.39377085173304455	3.13646	4.01457	PGAP3
Telomere Organization (GO:0032200)	1/63	0.27804625811579087	0.39377085173304455	3.13646	4.01457	SIRT2
Inorganic Anion Transmembrane Transport (GO:0098661)	1/63	0.27804625811579087	0.39377085173304455	3.13646	4.01457	SLC37A4
Regulation Of Translation (GO:0006417)	2/202	0.279162459802366	0.3946248742426828	1.9502	2.48838	TCOF1;LSM14A
Response To Metal Ion (GO:0010038)	1/64	0.2817760630989103	0.39686042586641396	3.08652	3.90952	SEC31A
Protein N-linked Glycosylation (GO:0006487)	1/64	0.2817760630989103	0.39686042586641396	3.08652	3.90952	RPN2
Regulation Of MAPK Cascade (GO:0043408)	2/204	0.2829776752879234	0.39782419066985936	1.93069	2.43728	JCAD;MAP4K4
RNA Export From Nucleus (GO:0006405)	1/65	0.28548678503831637	0.3984379994454906	3.03814	3.80849	HNRNPA2B1
Canonical Wnt Signaling Pathway (GO:0060070)	1/65	0.28548678503831637	0.3984379994454906	3.03814	3.80849	TCF7L2
Positive Regulation Of DNA Biosynthetic Process (GO:2000573)	1/65	0.28548678503831637	0.3984379994454906	3.03814	3.80849	MAP3K4
Regulation Of Cell-Matrix Adhesion (GO:0001952)	1/65	0.28548678503831637	0.3984379994454906	3.03814	3.80849	MAP4K4
Regulation Of Canonical Wnt Signaling Pathway (GO:0060828)	2/207	0.2886975077619998	0.4014048417262422	1.90215	2.36318	TCF7L2;WNK1
Protein Modification By Small Protein Conjugation (GO:0032446)	3/364	0.28900503045848097	0.4014048417262422	1.62349	2.01526	HERC4;NEDD4L;FBXO32
Negative Regulation Of Immune Response (GO:0050777)	1/66	0.28917852056740984	0.4014048417262422	2.99125	3.71128	TRAFD1
Protein Stabilization (GO:0050821)	2/208	0.2906031375320719	0.40265551849038433	1.89282	2.33914	BAG6;MAPK8IP3
Peptidyl-Tyrosine Phosphorylation (GO:0018108)	1/67	0.29285136591829525	0.4035890688013782	2.94578	3.61768	CLK1
Protein Secretion (GO:0009306)	1/67	0.29285136591829525	0.4035890688013782	2.94578	3.61768	CAMK2G
Negative Regulation Of Cellular Catabolic Process (GO:0031330)	1/67	0.29285136591829525	0.4035890688013782	2.94578	3.61768	SIRT2
Aerobic Electron Transport Chain (GO:0019646)	1/68	0.2965054168211053	0.4078938560562254	2.90167	3.52753	NDUFB9
Regulation Of Heart Contraction (GO:0008016)	1/69	0.30014076844918286	0.4106908379669424	2.85885	3.44064	CAMK2D
Regulation Of Monoatomic Ion Transmembrane Transporter Activity (GO:0032412)	1/69	0.30014076844918286	0.4106908379669424	2.85885	3.44064	NEDD4L
Establishment Of Protein Localization To Membrane (GO:0090150)	1/69	0.30014076844918286	0.4106908379669424	2.85885	3.44064	PARD3
Sulfur Compound Biosynthetic Process (GO:0044272)	1/70	0.30375751562056863	0.4112491716764389	2.81728	3.35686	XYLT2
Positive Regulation Of Protein Transport (GO:0051222)	1/70	0.30375751562056863	0.4112491716764389	2.81728	3.35686	APBB3
Protein K48-linked Ubiquitination (GO:0070936)	1/70	0.30375751562056863	0.4112491716764389	2.81728	3.35686	NEDD4L
Mitochondrial ATP Synthesis Coupled Electron Transport (GO:0042775)	1/70	0.30375751562056863	0.4112491716764389	2.81728	3.35686	NDUFB9
Regulation Of Actin Filament-Based Process (GO:0032970)	1/70	0.30375751562056863	0.4112491716764389	2.81728	3.35686	ARHGAP17
Regulation Of Cellular Biosynthetic Process (GO:0031326)	1/70	0.30375751562056863	0.4112491716764389	2.81728	3.35686	TCOF1
Regulation Of Double-Strand Break Repair Via Homologous Recombination (GO:0010569)	1/71	0.3073557525998097	0.41466065570044497	2.77689	3.27604	BRD8
Kidney Development (GO:0001822)	1/71	0.3073557525998097	0.41466065570044497	2.77689	3.27604	BAG6
Regulation Of Cellular Localization (GO:0060341)	1/72	0.3109355731721739	0.4151205829329891	2.73764	3.19803	CAMK2D
Cellular Response To Hypoxia (GO:0071456)	1/72	0.3109355731721739	0.4151205829329891	2.73764	3.19803	SIRT2
Plasma Membrane Organization (GO:0007009)	1/72	0.3109355731721739	0.4151205829329891	2.73764	3.19803	PACSIN2
Transforming Growth Factor Beta Receptor Signaling Pathway (GO:0007179)	1/72	0.3109355731721739	0.4151205829329891	2.73764	3.19803	MAP3K7
Positive Regulation Of Protein Localization To Nucleus (GO:1900182)	1/72	0.3109355731721739	0.4151205829329891	2.73764	3.19803	TCF7L2
Negative Regulation Of Catabolic Process (GO:0009895)	1/72	0.3109355731721739	0.4151205829329891	2.73764	3.19803	SIRT2
Cellular Response To Decreased Oxygen Levels (GO:0036294)	1/73	0.31449707070442484	0.41769990910484056	2.69948	3.12271	SIRT2
Ubiquitin-Dependent ERAD Pathway (GO:0030433)	1/73	0.31449707070442484	0.41769990910484056	2.69948	3.12271	BAG6
Positive Regulation Of Secretion By Cell (GO:1903532)	1/73	0.31449707070442484	0.41769990910484056	2.69948	3.12271	APBB3
Import Into Nucleus (GO:0051170)	1/74	0.31804033806812926	0.4216776206455024	2.66237	3.04995	TSC2
Regulation Of Fat Cell Differentiation (GO:0045598)	1/75	0.3215654676682483	0.42488633099120776	2.62626	2.97963	SIRT2
Nucleosome Organization (GO:0034728)	1/75	0.3215654676682483	0.42488633099120776	2.62626	2.97963	NAP1L4
Wnt Signaling Pathway (GO:0016055)	1/76	0.32507255139463415	0.42731759320080964	2.59111	2.91165	TCF7L2
Transcription Initiation At RNA Polymerase II Promoter (GO:0006367)	1/76	0.32507255139463415	0.42731759320080964	2.59111	2.91165	MED23
Regulation Of Ras Protein Signal Transduction (GO:0046578)	1/76	0.32507255139463415	0.42731759320080964	2.59111	2.91165	ARHGAP17
Regulation Of Cell Growth (GO:0001558)	2/227	0.32665427330604585	0.42751934440771827	1.73131	1.93708	ARHGEF11;CAMK2D
Negative Regulation Of Transforming Growth Factor Beta Receptor Signaling Pathway (GO:0030512)	1/77	0.3285616808126937	0.42751934440771827	2.55689	2.8459	LTBP1
Cell Morphogenesis Involved In Neuron Differentiation (GO:0048667)	1/77	0.3285616808126937	0.42751934440771827	2.55689	2.8459	PARD3
Positive Regulation Of JNK Cascade (GO:0046330)	1/77	0.3285616808126937	0.42751934440771827	2.55689	2.8459	MAPK8IP3
Positive Regulation Of Endothelial Cell Proliferation (GO:0001938)	1/77	0.3285616808126937	0.42751934440771827	2.55689	2.8459	JCAD
Monoatomic Cation Homeostasis (GO:0055080)	1/77	0.3285616808126937	0.42751934440771827	2.55689	2.8459	WNK1
Regulation Of Innate Immune Response (GO:0045088)	1/78	0.3320329468609451	0.4298541012391696	2.52355	2.78227	TRAFD1
Proteolysis Involved In Protein Catabolic Process (GO:0051603)	1/78	0.3320329468609451	0.4298541012391696	2.52355	2.78227	BAG6
Regulation Of TOR Signaling (GO:0032006)	1/78	0.3320329468609451	0.4298541012391696	2.52355	2.78227	TSC2
Negative Regulation Of Intracellular Signal Transduction (GO:1902532)	2/231	0.33419153143455405	0.43069962012979596	1.70072	1.86406	TSC2;ZMYND11
Positive Regulation Of Catabolic Process (GO:0009896)	1/79	0.33548644012711026	0.43069962012979596	2.49108	2.72069	FLNB
Positive Regulation Of Endocytosis (GO:0045807)	1/79	0.33548644012711026	0.43069962012979596	2.49108	2.72069	NEDD4L
Positive Regulation Of Protein Modification By Small Protein Conjugation Or Removal (GO:1903322)	1/79	0.33548644012711026	0.43069962012979596	2.49108	2.72069	RWDD3
Protein Import Into Nucleus (GO:0006606)	1/79	0.33548644012711026	0.43069962012979596	2.49108	2.72069	TSC2
Regulation Of I-kappaB kinase/NF-kappaB Signaling (GO:0043122)	2/232	0.3360722475299224	0.43073259725085056	1.69324	1.84636	ZMYND11;MAP3K7
Activation Of Protein Kinase Activity (GO:0032147)	1/81	0.3423404683983466	0.4351401986749232	2.42855	2.60329	MAP3K7
Cellular Response To Interleukin-1 (GO:0071347)	1/81	0.3423404683983466	0.4351401986749232	2.42855	2.60329	MAP3K7
Spindle Assembly (GO:0051225)	1/81	0.3423404683983466	0.4351401986749232	2.42855	2.60329	LSM14A
Macromolecule Modification (GO:0043412)	1/81	0.3423404683983466	0.4351401986749232	2.42855	2.60329	RPN2
Negative Regulation Of NF-kappaB Transcription Factor Activity (GO:0032088)	1/81	0.3423404683983466	0.4351401986749232	2.42855	2.60329	RWDD3
Regulation Of Phosphorylation (GO:0042325)	1/82	0.34574118218749594	0.4387375727758818	2.39845	2.54731	SIRT2
Epigenetic Regulation Of Gene Expression (GO:0040029)	1/83	0.3491244809530869	0.4394054432944744	2.36908	2.49305	SIRT2
Vesicle-Mediated Transport To The Plasma Membrane (GO:0098876)	1/83	0.3491244809530869	0.4394054432944744	2.36908	2.49305	RABEP1
Positive Regulation Of Proteasomal Ubiquitin-Dependent Protein Catabolic Process (GO:0032436)	1/83	0.3491244809530869	0.4394054432944744	2.36908	2.49305	SIRT2
Positive Regulation Of Ubiquitin-Dependent Protein Catabolic Process (GO:2000060)	1/83	0.3491244809530869	0.4394054432944744	2.36908	2.49305	SIRT2
Regulation Of Cell Division (GO:0051302)	1/83	0.3491244809530869	0.4394054432944744	2.36908	2.49305	SIRT2
Positive Regulation Of Double-Strand Break Repair (GO:2000781)	1/84	0.3524904529865964	0.44135537769620764	2.34042	2.44043	BRD8
Positive Regulation Of Transcription By RNA Polymerase II (GO:0045944)	6/938	0.353505067666131	0.44135537769620764	1.25868	1.30885	MED23;TCF7L2;MLX;BRD8;USF2;SIRT2
Cellular Respiration (GO:0045333)	1/85	0.35583918617899707	0.44135537769620764	2.31244	2.38939	NDUFB9
Positive Regulation Of Canonical Wnt Signaling Pathway (GO:0090263)	1/85	0.35583918617899707	0.44135537769620764	2.31244	2.38939	WNK1
Establishment Of Protein Localization To Organelle (GO:0072594)	1/85	0.35583918617899707	0.44135537769620764	2.31244	2.38939	TSC2
Positive Regulation Of Protein Localization (GO:1903829)	1/85	0.35583918617899707	0.44135537769620764	2.31244	2.38939	TCF7L2
Integrin-Mediated Signaling Pathway (GO:0007229)	1/85	0.35583918617899707	0.44135537769620764	2.31244	2.38939	ITGA7
mRNA Metabolic Process (GO:0016071)	1/85	0.35583918617899707	0.44135537769620764	2.31244	2.38939	HNRNPA2B1
Mitotic Spindle Organization (GO:0007052)	1/85	0.35583918617899707	0.44135537769620764	2.31244	2.38939	LSM14A
Regulation Of Mitotic Cell Cycle Phase Transition (GO:1901990)	1/86	0.3591707678710129	0.4447702423394668	2.28512	2.33987	SIRT2
Regulation Of Insulin Secretion (GO:0050796)	1/87	0.36248528515535094	0.4474336826395905	2.25844	2.2918	TCF7L2
Glucose Homeostasis (GO:0042593)	1/87	0.36248528515535094	0.4474336826395905	2.25844	2.2918	TCF7L2
Regulation Of Double-Strand Break Repair (GO:2000779)	1/88	0.36578282452867106	0.44934024291141855	2.23236	2.24512	BRD8
Negative Regulation Of Protein Kinase Activity (GO:0006469)	1/88	0.36578282452867106	0.44934024291141855	2.23236	2.24512	TSC2
Positive Regulation Of Plasma Membrane Bounded Cell Projection Assembly (GO:0120034)	1/88	0.36578282452867106	0.44934024291141855	2.23236	2.24512	DOCK11
ERAD Pathway (GO:0036503)	1/89	0.3690634721267987	0.4504917620087432	2.20689	2.19979	BAG6
Cellular Response To Chemical Stress (GO:0062197)	1/89	0.3690634721267987	0.4504917620087432	2.20689	2.19979	SIRT2
Sensory Perception Of Mechanical Stimulus (GO:0050954)	1/89	0.3690634721267987	0.4504917620087432	2.20689	2.19979	NDUFB9
Sodium Ion Transport (GO:0006814)	1/89	0.3690634721267987	0.4504917620087432	2.20689	2.19979	WNK4
Regulation Of Peptidyl-Tyrosine Phosphorylation (GO:0050730)	1/90	0.3723273136525041	0.45232180758100415	2.18198	2.15576	TNK2
Regulation Of Phosphatidylinositol 3-Kinase Signaling (GO:0014066)	1/90	0.3723273136525041	0.45232180758100415	2.18198	2.15576	TSC2
Mitochondrial Respiratory Chain Complex Assembly (GO:0033108)	1/90	0.3723273136525041	0.45232180758100415	2.18198	2.15576	NDUFB9
Regulation Of Epithelial Cell Proliferation (GO:0050678)	1/91	0.3755744342997057	0.45482951177397435	2.15763	2.11296	TCF7L2
Regulation Of Actin Cytoskeleton Organization (GO:0032956)	1/91	0.3755744342997057	0.45482951177397435	2.15763	2.11296	ARHGAP17
Sensory Perception Of Sound (GO:0007605)	1/92	0.37880491893888857	0.45658461232602715	2.13381	2.07136	NDUFB9
Steroid Metabolic Process (GO:0008202)	1/92	0.37880491893888857	0.45658461232602715	2.13381	2.07136	HSD11B1
Positive Regulation Of Neuron Projection Development (GO:0010976)	1/92	0.37880491893888857	0.45658461232602715	2.13381	2.07136	KIDINS220
Positive Regulation Of Protein Kinase B Signaling (GO:0051897)	1/93	0.3820188519715645	0.45901952682208297	2.11051	2.03091	TCF7L2
Negative Regulation Of Amide Metabolic Process (GO:0034249)	1/93	0.3820188519715645	0.45901952682208297	2.11051	2.03091	LSM14A
Regulation Of mRNA Splicing, Via Spliceosome (GO:0048024)	1/94	0.38521631738428525	0.4599865653237816	2.08771	1.99157	DAZAP1
Peptidyl-Lysine Modification (GO:0018205)	1/94	0.38521631738428525	0.4599865653237816	2.08771	1.99157	SIRT2
Cellular Response To Hormone Stimulus (GO:0032870)	1/94	0.38521631738428525	0.4599865653237816	2.08771	1.99157	BRD8
Vesicle Organization (GO:0016050)	1/94	0.38521631738428525	0.4599865653237816	2.08771	1.99157	DNM1
Protein Ubiquitination (GO:0016567)	3/434	0.38751310603519107	0.462011749676065	1.35494	1.28449	HERC4;NEDD4L;FBXO32
Positive Regulation Of Epithelial Cell Migration (GO:0010634)	1/95	0.3883973986877583	0.46234922537288875	2.06539	1.9533	MAP4K4
Regulation Of Protein Metabolic Process (GO:0051246)	1/96	0.3915621790125016	0.46467795626637926	2.04355	1.91605	TCOF1
Cellular Response To Transforming Growth Factor Beta Stimulus (GO:0071560)	1/96	0.3915621790125016	0.46467795626637926	2.04355	1.91605	MAP3K7
Monocarboxylic Acid Metabolic Process (GO:0032787)	1/97	0.3947107411849564	0.4676926964117588	2.02216	1.87981	ACBD4
Negative Regulation Of Macromolecule Biosynthetic Process (GO:0010558)	1/98	0.3978431673580627	0.4699560609805687	2.00121	1.84451	LSM14A
Phosphatidylinositol Biosynthetic Process (GO:0006661)	1/98	0.3978431673580627	0.4699560609805687	2.00121	1.84451	PGAP3
Positive Regulation Of Signal Transduction (GO:0009967)	2/266	0.39891431841909136	0.4704986362949099	1.47262	1.35335	RWDD3;JCAD
Negative Regulation Of Signal Transduction (GO:0009968)	2/267	0.40072425844842413	0.47190957847907833	1.46699	1.34154	HERC4;TSC2
Regulation Of DNA-templated Transcription (GO:0006355)	11/1922	0.4034032591720649	0.47433808303259617	1.12533	1.02159	ARHGEF11;MED23;TCF7L2;CAMK2D;DMTF1;MLX;BRD8;ZMYND11;APBB3;USF2;SIRT2
Response To UV (GO:0009411)	1/100	0.4040599390731852	0.47438487503401433	1.96059	1.77667	MAP3K4
Positive Regulation Of Apoptotic Process (GO:0043065)	2/270	0.4061390229565071	0.47609894611822257	1.45035	1.30685	CTNNBL1;SIRT2
Hemopoiesis (GO:0030097)	1/101	0.407144447139396	0.4765511108830982	1.94088	1.74405	PRRC2C
Activation Of GTPase Activity (GO:0090630)	1/102	0.41021314438515183	0.47796046671542686	1.92157	1.71227	AGAP1
Regulation Of Protein Secretion (GO:0050708)	1/102	0.41021314438515183	0.47796046671542686	1.92157	1.71227	APBB3
Protein Catabolic Process (GO:0030163)	1/102	0.41021314438515183	0.47796046671542686	1.92157	1.71227	BAG6
Plasma Membrane Bounded Cell Projection Assembly (GO:0120031)	2/275	0.4151121387910966	0.4829368150232274	1.42342	1.25148	ARHGEF6;MAP4K4
Intrinsic Apoptotic Signaling Pathway (GO:0097193)	1/105	0.4193251715675787	0.48710129446445316	1.86586	1.62163	BAG6
Positive Regulation Of Cell Growth (GO:0030307)	1/106	0.4223314239251286	0.4898534917019969	1.84799	1.5929	NEDD4L
Negative Regulation Of Translation (GO:0017148)	1/107	0.42532226272779805	0.49183882712432586	1.83047	1.56488	LSM14A
Monoatomic Ion Transport (GO:0006811)	1/107	0.42532226272779805	0.49183882712432586	1.83047	1.56488	WNK1
Glycerophospholipid Biosynthetic Process (GO:0046474)	1/108	0.4282977661631979	0.4945360092785273	1.81327	1.53754	CEPT1
Cell-Matrix Adhesion (GO:0007160)	1/109	0.4312580121479863	0.49572109318654933	1.79639	1.51085	ITGA7
Positive Regulation Of Wnt Signaling Pathway (GO:0030177)	1/109	0.4312580121479863	0.49572109318654933	1.79639	1.51085	WNK1
Regulation Of Wnt Signaling Pathway (GO:0030111)	1/109	0.4312580121479863	0.49572109318654933	1.79639	1.51085	TSC2
Response To Lipid (GO:0033993)	1/110	0.43420307816473697	0.4983614434457951	1.77982	1.4848	STRN3
Cytoskeleton Organization (GO:0007010)	1/111	0.43713304124752766	0.5002311141656977	1.76355	1.45937	PACSIN2
Mitotic Sister Chromatid Segregation (GO:0000070)	1/111	0.43713304124752766	0.5002311141656977	1.76355	1.45937	LSM14A
DNA Metabolic Process (GO:0006259)	2/288	0.4381244382837014	0.5006206434474983	1.35782	1.12054	TCF7L2;NTHL1
Small GTPase Mediated Signal Transduction (GO:0007264)	1/112	0.4400479781330113	0.5013287336063491	1.74757	1.43453	TNK2
Negative Regulation Of Defense Response (GO:0031348)	1/112	0.4400479781330113	0.5013287336063491	1.74757	1.43453	TRAFD1
Positive Regulation Of Cellular Component Organization (GO:0051130)	1/113	0.44294796512449364	0.5038860727525675	1.73188	1.41028	ADD1
Regulation Of Cytoskeleton Organization (GO:0051493)	1/114	0.44583307810639555	0.5049273005358147	1.71647	1.38658	ARHGAP17
Response To Endoplasmic Reticulum Stress (GO:0034976)	1/114	0.44583307810639555	0.5049273005358147	1.71647	1.38658	BAG6
Negative Regulation Of Canonical Wnt Signaling Pathway (GO:0090090)	1/114	0.44583307810639555	0.5049273005358147	1.71647	1.38658	TCF7L2
Endoplasmic Reticulum To Golgi Vesicle-Mediated Transport (GO:0006888)	1/115	0.44870339265150944	0.5074307484544276	1.70132	1.36343	SEC31A
Regulation Of Intracellular Signal Transduction (GO:1902531)	2/297	0.45377086355412344	0.5123658997633773	1.31579	1.03969	ARHGEF11;MAP4K4
Cellular Response To Oxidative Stress (GO:0034599)	1/117	0.4543999267082227	0.5123658997633773	1.67182	1.3187	SIRT2
Regulation Of Small GTPase Mediated Signal Transduction (GO:0051056)	1/118	0.45722629545621113	0.5132949214683596	1.65745	1.29708	ARHGEF11
Positive Regulation Of Cell Cycle Process (GO:0090068)	1/118	0.45722629545621113	0.5132949214683596	1.65745	1.29708	SIRT2
Positive Regulation Of Cell Projection Organization (GO:0031346)	1/118	0.45722629545621113	0.5132949214683596	1.65745	1.29708	KIDINS220
Regulation Of Protein Kinase Activity (GO:0045859)	1/119	0.4600381641196863	0.5156987583207563	1.64332	1.27595	TSC2
Regulation Of Protein Catabolic Process (GO:0042176)	1/122	0.46838750473054797	0.5220144799098425	1.60233	1.2153	SIRT2
Fatty Acid Metabolic Process (GO:0006631)	1/122	0.46838750473054797	0.5220144799098425	1.60233	1.2153	ACBD4
Protein Localization To Nucleus (GO:0034504)	1/122	0.46838750473054797	0.5220144799098425	1.60233	1.2153	TSC2
Receptor-Mediated Endocytosis (GO:0006898)	1/122	0.46838750473054797	0.5220144799098425	1.60233	1.2153	DNM1
Positive Regulation Of Epithelial Cell Proliferation (GO:0050679)	1/123	0.4711421061515651	0.5243245725478344	1.58912	1.19596	TCF7L2
Neuron Projection Guidance (GO:0097485)	1/124	0.4738825721876221	0.5266122803645685	1.57612	1.17704	NFASC
Protein-Containing Complex Organization (GO:0043933)	1/126	0.4793213850410477	0.5318876552619995	1.55075	1.14039	PARD3
Regulation Of Anatomical Structure Morphogenesis (GO:0022603)	1/127	0.4820198744002198	0.5341113593858343	1.53836	1.12265	NEDD4L
Protein Targeting (GO:0006605)	1/129	0.4873753727528206	0.5384937667340791	1.51417	1.08827	PARD3
Regulation Of DNA Repair (GO:0006282)	1/129	0.4873753727528206	0.5384937667340791	1.51417	1.08827	BRD8
Transmembrane Receptor Protein Serine/Threonine Kinase Signaling Pathway (GO:0007178)	1/130	0.49003252214240667	0.5398782371454308	1.50236	1.07161	MAP3K7
Positive Regulation Of Peptidyl-Tyrosine Phosphorylation (GO:0050731)	1/130	0.49003252214240667	0.5398782371454308	1.50236	1.07161	TNK2
Positive Regulation Of Cytokine Production (GO:0001819)	2/320	0.4926122331102363	0.5419439302743515	1.21919	0.863228	CADM1;MAP3K7
Regulation Of Apoptotic Process (GO:0042981)	4/705	0.4940216632845696	0.5425787618962732	1.10641	0.780216	BRD8;MAPK8IP3;CTNNBL1;MAP4K4
Circulatory System Development (GO:0072359)	1/132	0.49530596989750814	0.5425787618962732	1.47927	1.0393	TSC2
Epithelial Cell Differentiation (GO:0030855)	1/132	0.49530596989750814	0.5425787618962732	1.47927	1.0393	HNRNPH3
Intracellular Protein Transport (GO:0006886)	2/325	0.5008276811501813	0.547847065155746	1.20001	0.8298	TSC2;SEC31A
Protein-Containing Complex Assembly (GO:0065003)	2/328	0.5057165180296338	0.5524090942681653	1.18879	0.81049	NT5C3A;PARD3
Protein Localization To Organelle (GO:0033365)	1/137	0.508254502873238	0.5536086582287819	1.42452	0.964079	PACSIN2
Negative Regulation Of Cellular Biosynthetic Process (GO:0031327)	1/137	0.508254502873238	0.5536086582287819	1.42452	0.964079	LSM14A
Positive Regulation Of Intracellular Signal Transduction (GO:1902533)	3/525	0.5100179351195641	0.5547436946349996	1.11351	0.749734	TCF7L2;MAP3K7;JCAD
Intracellular Calcium Ion Homeostasis (GO:0006874)	1/139	0.5133413085074516	0.5575698675737717	1.40374	0.936032	CAMK2D
Protein Localization To Cell Periphery (GO:1990778)	1/142	0.5208739677736554	0.5649535701240352	1.37366	0.895967	RABEP1
Ras Protein Signal Transduction (GO:0007265)	1/144	0.5258314770806719	0.5695273322183615	1.35431	0.870517	ARHGEF11
Negative Regulation Of Response To External Stimulus (GO:0032102)	1/146	0.5307381838467746	0.5740332818258364	1.3355	0.846019	TRAFD1
Protein Glycosylation (GO:0006486)	1/147	0.533172647494211	0.5758564128132699	1.32628	0.834112	RPN2
Axon Guidance (GO:0007411)	1/149	0.5380041155490991	0.5794470096040016	1.30823	0.810956	NFASC
Skeletal System Development (GO:0001501)	1/149	0.5380041155490991	0.5794470096040016	1.30823	0.810956	TCOF1
Neuron Development (GO:0048666)	1/150	0.5404012467225968	0.5804030149855823	1.29938	0.799696	WNK1
protein-RNA Complex Assembly (GO:0022618)	1/150	0.5404012467225968	0.5804030149855823	1.29938	0.799696	TXNL4A
Positive Regulation Of NF-kappaB Transcription Factor Activity (GO:0051092)	1/152	0.5451586185299994	0.584695924197447	1.28204	0.777787	MAP3K7
Epithelium Development (GO:0060429)	1/154	0.5498672191217879	0.5889246399786281	1.26515	0.756662	HNRNPH3
Cellular Response To Growth Factor Stimulus (GO:0071363)	1/155	0.5522033851102792	0.5906041768425657	1.25688	0.746381	KIDINS220
Negative Regulation Of Transcription By RNA Polymerase II (GO:0000122)	4/763	0.5566900288744031	0.5945758780616889	1.01878	0.596746	DRAP1;TCF7L2;MLX;SIRT2
Protein Autophosphorylation (GO:0046777)	1/162	0.5682237376409389	0.6052133715316925	1.2018	0.679307	CAMK2D
Mitochondrion Organization (GO:0007005)	1/162	0.5682237376409389	0.6052133715316925	1.2018	0.679307	ATPAF2
Membrane Organization (GO:0061024)	1/167	0.5793180515835286	0.6161764615044723	1.16531	0.636146	RABEP1
Negative Regulation Of Cell Population Proliferation (GO:0008285)	2/379	0.5840016276318689	0.6203000713382696	1.02529	0.551454	TSC2;PPP2R5C
Negative Regulation Of Programmed Cell Death (GO:0043069)	2/381	0.5868813841022578	0.6224990129305328	1.01978	0.543472	MAPK8IP3;MAP4K4
Heart Development (GO:0007507)	1/171	0.5879898534581441	0.6228156987731582	1.13766	0.604149	TSC2
Cell-Cell Adhesion Via Plasma-Membrane Adhesion Molecules (GO:0098742)	1/172	0.5901299975078774	0.6242227896610149	1.13095	0.596476	CADM1
Neuron Differentiation (GO:0030182)	1/173	0.5922591320470021	0.625614385362836	1.12432	0.588929	WNK1
Positive Regulation Of I-kappaB kinase/NF-kappaB Signaling (GO:0043123)	1/175	0.5964845969659271	0.6292135186101482	1.11128	0.574201	MAP3K7
Negative Regulation Of DNA-templated Transcription (GO:0045892)	5/1025	0.6130843508810795	0.645838172366507	0.944228	0.461966	DRAP1;TCF7L2;MLX;ZMYND11;SIRT2
Cellular Response To Oxygen-Containing Compound (GO:1901701)	2/406	0.6216492530556457	0.6539648093020404	0.955446	0.454199	CAMK2D;ADD1
Positive Regulation Of DNA-templated Transcription (GO:0045893)	6/1243	0.6237088888473302	0.6552351578191214	0.933086	0.440483	ARHGEF11;TCF7L2;MLX;BRD8;USF2;SIRT2
Protein Localization To Membrane (GO:0072657)	1/192	0.6306938233294884	0.6616692362078808	1.0115	0.466234	RABEP1
Regulation Of Programmed Cell Death (GO:0043067)	1/195	0.6364252725018545	0.6667725266402263	0.995704	0.449947	BRD8
Organelle Organization (GO:0006996)	2/418	0.6375304694317108	0.6670216748203885	0.927313	0.417433	PACSIN2;SEC31A
Golgi Vesicle Transport (GO:0048193)	1/197	0.640197211301413	0.6689017058298731	0.985444	0.439487	SEC31A
DNA-templated Transcription (GO:0006351)	1/199	0.6439303936500358	0.6709789603209723	0.975391	0.429333	DRAP1
Anterograde Trans-Synaptic Signaling (GO:0098916)	1/199	0.6439303936500358	0.6709789603209723	0.975391	0.429333	APBA3
Negative Regulation Of Cell Differentiation (GO:0045596)	1/207	0.6584833858121781	0.6852147817179499	0.937131	0.391548	SIRT2
Positive Regulation Of Cell Motility (GO:2000147)	1/221	0.6825474661525011	0.7092959479341531	0.876872	0.334898	MAP4K4
Protein Polyubiquitination (GO:0000209)	1/226	0.6907283471867771	0.7168287435717025	0.857168	0.317159	NEDD4L
Chromatin Remodeling (GO:0006338)	1/228	0.693941928166221	0.7191931843124312	0.849529	0.31039	SIRT2
Inflammatory Response (GO:0006954)	1/236	0.7064688950858916	0.7311905522490587	0.820275	0.285026	MAP3K7
Positive Regulation Of Gene Expression (GO:0010628)	2/480	0.7114185717663439	0.7353237657101055	0.804466	0.273916	MED23;CADM1
Negative Regulation Of Apoptotic Process (GO:0043066)	2/482	0.7135806227551614	0.7360535963171735	0.801031	0.270316	MAPK8IP3;MAP4K4
Regulation Of Autophagy (GO:0010506)	1/241	0.7140389894052165	0.7360535963171735	0.802982	0.270459	SIRT2
Positive Regulation Of Programmed Cell Death (GO:0043068)	1/245	0.7199555908456464	0.7411591022226266	0.789658	0.259454	CTNNBL1
Positive Regulation Of DNA-binding Transcription Factor Activity (GO:0051091)	1/246	0.7214156985431176	0.7416693478337666	0.786395	0.256789	MAP3K7
Regulation Of Transcription By RNA Polymerase II (GO:0006357)	9/2028	0.7289626355075726	0.7484275923969604	0.847808	0.26802	DRAP1;MED23;TCF7L2;CAMK2D;DMTF1;MLX;BRD8;USF2;SIRT2
Cytokine-Mediated Signaling Pathway (GO:0019221)	1/257	0.7369876744020409	0.755658028820226	0.752183	0.229554	MAP3K7
Chromatin Organization (GO:0006325)	1/268	0.7516972009505742	0.7697139114926653	0.72079	0.205729	NAP1L4
Positive Regulation Of Cell Migration (GO:0030335)	1/272	0.7568416150273539	0.7739510664308977	0.710007	0.197809	MAP4K4
Chemical Synaptic Transmission (GO:0007268)	1/273	0.7581111385548537	0.7742197417645186	0.70736	0.195886	APBA3
Regulation Of Cell Population Proliferation (GO:0042127)	3/766	0.7601603912731097	0.7752829454761557	0.75232	0.206306	TCF7L2;TSC2;PPP2R5C
Negative Regulation Of Cellular Process (GO:0048523)	2/537	0.7679441508760458	0.7821841748658004	0.716647	0.189222	TSC2;PPP2R5C
Transmembrane Receptor Protein Tyrosine Kinase Signaling Pathway (GO:0007169)	1/284	0.7716499713761702	0.7849190846405752	0.679485	0.176139	TSC2
DNA Repair (GO:0006281)	1/291	0.7798720033657497	0.7922345714508079	0.662847	0.164801	NTHL1
Positive Regulation Of Nucleic Acid-Templated Transcription (GO:1903508)	2/557	0.7853968785830425	0.7967944586152503	0.690108	0.166707	ARHGEF11;BRD8
Cellular Response To Cytokine Stimulus (GO:0071345)	1/308	0.7986392755630461	0.8091615321580797	0.625599	0.140663	WNK1
Positive Regulation Of MAPK Cascade (GO:0043410)	1/310	0.8007402581455423	0.81022270857095	0.621486	0.138106	JCAD
Protein Transport (GO:0015031)	1/313	0.8038510933284057	0.812301564743159	0.615416	0.134371	SEC31A
Positive Regulation Of Cellular Process (GO:0048522)	2/594	0.8146920012389922	0.8221760484944685	0.645739	0.132341	PARD3;SIRT2
Negative Regulation Of Gene Expression (GO:0010629)	1/336	0.8261559877678959	0.8326526272523092	0.57249	0.109329	LSM14A
Positive Regulation Of Macromolecule Metabolic Process (GO:0010604)	1/364	0.8499439011097888	0.8555063611955859	0.527575	0.0857758	MED23
Positive Regulation Of Protein Phosphorylation (GO:0001934)	1/377	0.8598632792893807	0.8643592964359917	0.508996	0.0768491	TNK2
Positive Regulation Of Multicellular Organismal Process (GO:0051240)	1/387	0.8670491612554434	0.8704449151506997	0.495555	0.0706957	CADM1
Nervous System Development (GO:0007399)	1/433	0.8956768682087326	0.8973929727199276	0.441744	0.0486694	NFASC
Regulation Of Cell Migration (GO:0030334)	1/434	0.8962260117671059	0.8973929727199276	0.440701	0.0482844	MAP4K4
Positive Regulation Of Cell Population Proliferation (GO:0008284)	1/483	0.9199001963963834	0.9199001963963834	0.394903	0.0329705	TCF7L2

## Sheet: GO_TFs
Supplementary File S5: Final list of the common DAS events in different studies by both tools along with results of functional enrichment analysis.
Biological Processes	Overlap	P-value	Adjusted P-value	Old P-value	Old Adjusted P-value	Odds Ratio	Combined Score	Genes
Regulation Of DNA-templated Transcription (GO:0006355)	4/1922	3.92600047452719E-4	0.011627651943466568	0	0	37.6997	295.668	TCF7L2;DMTF1;MLX;USF2
Regulation Of Transcription By RNA Polymerase II (GO:0006357)	4/2028	4.8448549764444035E-4	0.011627651943466568	0	0	35.5158	271.072	TCF7L2;DMTF1;MLX;USF2
Positive Regulation Of Transcription By RNA Polymerase II (GO:0045944)	3/938	9.576664578371546E-4	0.01499368057361876	0	0	30.5775	212.545	TCF7L2;MLX;USF2
Maintenance Of DNA Repeat Elements (GO:0043570)	1/5	0.0012494733811348967	0.01499368057361876	0	0	1249.44	8352.53	TCF7L2
Positive Regulation Of DNA-templated Transcription (GO:0045893)	3/1243	0.0021778828447268955	0.020907675309378197	0	0	22.6875	139.061	TCF7L2;MLX;USF2
Pancreas Development (GO:0031016)	1/14	0.0034953988931204698	0.026615683711742184	0	0	384.269	2173.55	TCF7L2
Regulation Of Nucleic Acid-Templated Transcription (GO:1903506)	2/452	0.004870957045204045	0.026615683711742184	0	0	28.9556	154.173	DMTF1;MLX
Negative Regulation Of Nucleic Acid-Templated Transcription (GO:1903507)	2/456	0.004955641546902172	0.026615683711742184	0	0	28.6946	152.289	TCF7L2;MLX
Myoblast Differentiation (GO:0045445)	1/20	0.00499044069595166	0.026615683711742184	0	0	262.842	1393.12	TCF7L2
Response To Hexose (GO:0009746)	1/24	0.0059861389875960165	0.028733467140460878	0	0	217.087	1111.12	TCF7L2
Negative Regulation Of Epithelial Cell Apoptotic Process (GO:1904036)	1/38	0.009464811895936884	0.03244509657966644	0	0	134.851	628.431	TCF7L2
Positive Regulation Of Insulin Secretion (GO:0032024)	1/40	0.009960969495176103	0.03244509657966644	0	0	127.923	589.608	TCF7L2
Chromosome Organization (GO:0051276)	1/45	0.011200494038323646	0.03244509657966644	0	0	113.358	509.181	TCF7L2
Response To Glucose (GO:0009749)	1/46	0.011448249952996578	0.03244509657966644	0	0	110.833	495.416	TCF7L2
Positive Regulation Of Peptide Hormone Secretion (GO:0090277)	1/46	0.011448249952996578	0.03244509657966644	0	0	110.833	495.416	TCF7L2
Positive Regulation Of Epithelial To Mesenchymal Transition (GO:0010718)	1/47	0.011695956218302144	0.03244509657966644	0	0	108.418	482.301	TCF7L2
Regulation Of Protein Localization To Nucleus (GO:1900180)	1/52	0.012933743059820464	0.03244509657966644	0	0	97.7647	425.073	TCF7L2
Regulation Of Smooth Muscle Cell Proliferation (GO:0048660)	1/54	0.013428510503704935	0.03244509657966644	0	0	94.066	405.46	TCF7L2
Negative Regulation Of Transcription By RNA Polymerase II (GO:0000122)	2/763	0.013460669495201466	0.03244509657966644	0	0	16.8498	72.5885	TCF7L2;MLX
Positive Regulation Of Protein Binding (GO:0032092)	1/59	0.014664561368472842	0.03244509657966644	0	0	85.9353	362.847	TCF7L2
Regulation Of Extrinsic Apoptotic Signaling Pathway (GO:2001236)	1/60	0.014911622845291095	0.03244509657966644	0	0	84.4746	355.267	TCF7L2
Fat Cell Differentiation (GO:0045444)	1/62	0.015405597156586476	0.03244509657966644	0	0	81.6967	340.922	TCF7L2
Canonical Wnt Signaling Pathway (GO:0060070)	1/65	0.01614618712589544	0.03244509657966644	0	0	77.8555	321.237	TCF7L2
Negative Regulation Of Extrinsic Apoptotic Signaling Pathway (GO:2001237)	1/70	0.017379513575201528	0.03244509657966644	0	0	72.1957	292.57	TCF7L2
Positive Regulation Of Protein Localization To Nucleus (GO:1900182)	1/72	0.017872497764870265	0.03244509657966644	0	0	70.1549	282.338	TCF7L2
Wnt Signaling Pathway (GO:0016055)	1/76	0.01885787265075893	0.03244509657966644	0	0	66.4	263.663	TCF7L2
Positive Regulation Of Protein Secretion (GO:0050714)	1/76	0.01885787265075893	0.03244509657966644	0	0	66.4	263.663	TCF7L2
Negative Regulation Of Apoptotic Signaling Pathway (GO:2001234)	1/82	0.020334452124159075	0.03244509657966644	0	0	61.463	239.425	TCF7L2
Positive Regulation Of Protein Localization (GO:1903829)	1/85	0.021072075004587548	0.03244509657966644	0	0	59.2589	228.728	TCF7L2
Regulation Of Insulin Secretion (GO:0050796)	1/87	0.021563576738673543	0.03244509657966644	0	0	57.875	222.052	TCF7L2
Glucose Homeostasis (GO:0042593)	1/87	0.021563576738673543	0.03244509657966644	0	0	57.875	222.052	TCF7L2
Positive Regulation Of Binding (GO:0051099)	1/91	0.022545988033330695	0.03244509657966644	0	0	55.2917	209.677	TCF7L2
Regulation Of Epithelial Cell Proliferation (GO:0050678)	1/91	0.022545988033330695	0.03244509657966644	0	0	55.2917	209.677	TCF7L2
Positive Regulation Of Protein Kinase B Signaling (GO:0051897)	1/93	0.023036897706439092	0.03244509657966644	0	0	54.0842	203.933	TCF7L2
Negative Regulation Of DNA-templated Transcription (GO:0045892)	2/1025	0.023657882922673446	0.03244509657966644	0	0	12.3636	46.2902	TCF7L2;MLX
Negative Regulation Of Canonical Wnt Signaling Pathway (GO:0090090)	1/114	0.028179552372125452	0.036720077423011206	0	0	43.9867	156.996	TCF7L2
Regulation Of Gene Expression (GO:0010468)	2/1127	0.028305059680237804	0.036720077423011206	0	0	11.1822	39.8614	DMTF1;MLX
Regulation Of Protein Binding (GO:0043393)	1/118	0.029156645820732532	0.03682944735250425	0	0	42.4744	150.15	TCF7L2
Positive Regulation Of Epithelial Cell Proliferation (GO:0050679)	1/123	0.030376907361236518	0.03738696290613726	0	0	40.7234	142.29	TCF7L2
Regulation Of Protein Kinase B Signaling (GO:0051896)	1/136	0.03354384630341102	0.04025261556409322	0	0	36.7778	124.857	TCF7L2
Negative Regulation Of Wnt Signaling Pathway (GO:0030178)	1/140	0.03451662254205939	0.040409704439484155	0	0	35.7122	120.219	TCF7L2
Negative Regulation Of DNA-binding Transcription Factor Activity (GO:0043433)	1/149	0.036702505438878555	0.04194572050157549	0	0	33.5253	110.798	TCF7L2
Positive Regulation Of Cellular Biosynthetic Process (GO:0031328)	1/174	0.04275363770364146	0.04772499092499512	0	0	28.6445	90.2961	TCF7L2
Regulation Of Canonical Wnt Signaling Pathway (GO:0060828)	1/207	0.050694532278435595	0.05530312612192974	0	0	24.0158	71.6135	TCF7L2
DNA Metabolic Process (GO:0006259)	1/288	0.06996256823920939	0.07462673945515669	0	0	17.1672	45.6614	TCF7L2
Positive Regulation Of Cell Population Proliferation (GO:0008284)	1/483	0.11506755149020315	0.12007048851151632	0	0	10.1209	21.8837	TCF7L2
Positive Regulation Of Intracellular Signal Transduction (GO:1902533)	1/525	0.12454935343122782	0.1271993396744454	0	0	9.2896	19.3507	TCF7L2
Regulation Of Cell Population Proliferation (GO:0042127)	1/766	0.17739823781203687	0.17739823781203687	0	0	6.28431	10.8678	TCF7L2
